# Supplementary material for: Integrative network analysis suggests prioritised drugs for atopic dermatitis
Source: J Transl Med. 2024 Jan 16;22:64. doi: 10.1186/s12967-024-04879-4 (PMC10792836; doi:10.1186/s12967-024-04879-4)
Supplement: Supplementary file 2 — Additional file 2. The file indicates the top 100 edges of the AD disease module ranked by the relevance of the interacting genes. [file 12967_2024_4879_MOESM2_ESM.xlsx]

## Sheet: edge_rank
node_1	node_2	is_node1_GWAS	is_node1_druggable	is_node1_metanalysis	is_node1_bridge	is_node1_diffcentral	is_node1_disease_gene	is_node2_GWAS	is_node2_druggable	is_node2_metanalysis	is_node2_bridge	is_node2_diffcentral	is_node2_disease_gene	sum
TNFRSF8	IL13	1	1	1	0	1	1	1	1	1	0	1	1	10
IL22	IL13	1	1	1	0	1	1	1	1	1	0	1	1	10
IL4R	IL22	1	1	1	0	1	1	1	1	1	0	1	1	10
TNFRSF9	TNFRSF8	0	1	1	0	1	1	1	1	1	0	1	1	9
CD5	TNFRSF8	1	0	1	0	1	1	1	1	1	0	1	1	9
TNFRSF8	LTB	1	1	1	0	1	1	0	1	1	0	1	1	9
TNFRSF8	TNF	1	1	1	0	1	1	0	1	1	0	1	1	9
CD40	IL13	0	1	1	0	1	1	1	1	1	0	1	1	9
SELE	TNC	0	1	1	0	1	1	1	1	1	0	1	1	9
CD86	TNFSF4	0	1	1	0	1	1	1	1	1	0	1	1	9
CD86	CD28	0	1	1	0	1	1	1	1	1	0	1	1	9
IL1B	CXCL8	1	1	1	0	1	1	0	1	1	0	1	1	9
TNFRSF9	IL13	0	1	1	0	1	1	1	1	1	0	1	1	9
CD5	IL13	1	0	1	0	1	1	1	1	1	0	1	1	9
IL13RA2	IL13	0	1	1	0	1	1	1	1	1	0	1	1	9
IL37	IL13	1	0	1	0	1	1	1	1	1	0	1	1	9
IL2RA	IL13	1	1	1	0	1	0	1	1	1	0	1	1	9
CTLA4	IL13	0	1	1	0	1	1	1	1	1	0	1	1	9
IL13	CCL11	1	1	1	0	1	1	0	1	1	0	1	1	9
IL13	LTB	1	1	1	0	1	1	0	1	1	0	1	1	9
IL22	CTLA4	1	1	1	0	1	1	0	1	1	0	1	1	9
CTLA4	CD28	0	1	1	0	1	1	1	1	1	0	1	1	9
TNC	ICAM1	1	1	1	0	1	1	0	1	1	0	1	1	9
IL4R	ICAM1	1	1	1	0	1	1	0	1	1	0	1	1	9
IL2	IL22	1	0	1	0	1	1	1	1	1	0	1	1	9
CD4	CD28	0	1	1	0	1	1	1	1	1	0	1	1	9
TNFRSF9	CD28	0	1	1	0	1	1	1	1	1	0	1	1	9
PRKCQ	CD28	1	1	1	0	1	0	1	1	1	0	1	1	9
PTPRC	CD28	1	1	1	0	1	0	1	1	1	0	1	1	9
JAK3	CD28	0	1	1	0	1	1	1	1	1	0	1	1	9
CD5	CD28	1	0	1	0	1	1	1	1	1	0	1	1	9
ITK	CD28	0	1	1	0	1	1	1	1	1	0	1	1	9
CD2	CD28	0	1	1	0	1	1	1	1	1	0	1	1	9
CD80	CD28	0	1	1	0	1	1	1	1	1	0	1	1	9
CCR2	CD28	0	1	1	0	1	1	1	1	1	0	1	1	9
CXCR4	CD28	0	1	1	0	1	1	1	1	1	0	1	1	9
IDO1	CD28	0	1	1	0	1	1	1	1	1	0	1	1	9
IL2RA	CD28	1	1	1	0	1	0	1	1	1	0	1	1	9
CD27	CD28	0	1	1	0	1	1	1	1	1	0	1	1	9
CCR5	CD28	0	1	1	0	1	1	1	1	1	0	1	1	9
ICOS	CD28	0	1	1	0	1	1	1	1	1	0	1	1	9
COL6A5	CD28	0	1	1	0	1	1	1	1	1	0	1	1	9
CD28	SELL	1	1	1	0	1	1	0	1	1	0	1	1	9
CD28	CLEC4C	1	1	1	0	1	1	0	1	1	0	1	1	9
CD28	CARD11	1	1	1	0	1	1	1	0	1	0	1	1	9
CD28	COL6A6	1	1	1	0	1	1	0	1	1	0	1	1	9
IL1B	IL6	1	1	1	0	1	1	0	1	1	0	1	1	9
CCL20	IL1B	1	0	1	0	1	1	1	1	1	0	1	1	9
TNC	CCL11	1	1	1	0	1	1	0	1	1	0	1	1	9
IL4R	SOCS3	1	1	1	0	1	1	1	0	1	0	1	1	9
IL22	SOCS3	1	1	1	0	1	1	1	0	1	0	1	1	9
CYP24A1	IL1B	1	0	1	0	1	1	1	1	1	0	1	1	9
PTGS2	IL1B	0	1	1	0	1	1	1	1	1	0	1	1	9
NAMPT	IL1B	0	1	1	0	1	1	1	1	1	0	1	1	9
TNFRSF9	IL22	0	1	1	0	1	1	1	1	1	0	1	1	9
CD80	IL22	0	1	1	0	1	1	1	1	1	0	1	1	9
IL13RA2	IL22	0	1	1	0	1	1	1	1	1	0	1	1	9
IL37	IL22	1	0	1	0	1	1	1	1	1	0	1	1	9
IL22	IL2RA	1	1	1	0	1	1	1	1	1	0	1	0	9
IL22	ICOS	1	1	1	0	1	1	0	1	1	0	1	1	9
TNC	COL6A6	1	1	1	0	1	1	0	1	1	0	1	1	9
TNFSF4	COL6A6	1	1	1	0	1	1	0	1	1	0	1	1	9
TNC	PTPRC	1	1	1	0	1	1	1	1	1	0	1	0	9
TNC	TRPA1	1	1	1	0	1	1	0	1	1	0	1	1	9
TNC	IL13RA2	1	1	1	0	1	1	0	1	1	0	1	1	9
TNC	IL2RA	1	1	1	0	1	1	1	1	1	0	1	0	9
TNC	FCER1G	1	1	1	0	1	1	1	0	1	0	1	1	9
TNC	COL6A3	1	1	1	0	1	1	0	1	1	0	1	1	9
TNC	COL6A5	1	1	1	0	1	1	0	1	1	0	1	1	9
TNC	SELP	1	1	1	0	1	1	0	1	1	0	1	1	9
TNC	SELL	1	1	1	0	1	1	0	1	1	0	1	1	9
CSF2RB	TNFSF4	1	1	1	0	1	0	1	1	1	0	1	1	9
TRPA1	TNFSF4	0	1	1	0	1	1	1	1	1	0	1	1	9
TNFSF4	IL13RA2	1	1	1	0	1	1	0	1	1	0	1	1	9
TNFSF4	IL15	1	1	1	0	1	1	0	1	1	0	1	1	9
TNFSF4	COL6A5	1	1	1	0	1	1	0	1	1	0	1	1	9
IL4R	ADRB2	1	1	1	0	1	1	0	1	1	0	1	1	9
MMP9	IL6R	0	1	1	0	1	1	1	1	1	0	1	1	9
IL4R	CCL2	1	1	1	0	1	1	0	1	1	0	1	1	9
IL4R	VEGFA	1	1	1	0	1	1	0	1	1	0	1	1	9
IL4R	NR3C2	1	1	1	0	1	1	0	1	1	0	1	1	9
IL4R	LTB4R	1	1	1	0	1	1	0	1	1	0	1	1	9
IL6R	HRH1	1	1	1	0	1	1	0	1	1	0	1	1	9
CCL28	IL6R	0	0	1	0	1	1	1	1	1	0	1	1	8
MVP	TNFRSF8	0	0	1	0	1	1	1	1	1	0	1	1	8
BCL3	TNFRSF8	1	0	1	0	1	0	1	1	1	0	1	1	8
IL12RB1	TNFRSF8	0	0	1	0	1	1	1	1	1	0	1	1	8
CCL22	TNFRSF8	0	0	1	0	1	1	1	1	1	0	1	1	8
CCL17	TNFRSF8	0	0	1	0	1	1	1	1	1	0	1	1	8
FCER2	TNFRSF8	0	1	0	0	1	1	1	1	1	0	1	1	8
BCHE	TNFRSF8	0	1	1	0	1	0	1	1	1	0	1	1	8
ZAP70	TNFRSF8	0	0	1	0	1	1	1	1	1	0	1	1	8
TNFRSF8	IRF1	1	1	1	0	1	1	1	0	1	0	1	0	8
TNFRSF8	TNFSF14	1	1	1	0	1	1	0	1	1	0	1	0	8
TNFRSF8	EFHD2	1	1	1	0	1	1	0	0	1	0	1	1	8
TNFRSF8	TAP1	1	1	1	0	1	1	0	0	1	0	1	1	8
TNFRSF8	GPSM3	1	1	1	0	1	1	1	0	1	0	1	0	8
TNFRSF8	LTA	1	1	1	0	1	1	0	1	0	0	1	1	8
TNFRSF9	CD40	0	1	1	0	1	1	0	1	1	0	1	1	8
ICAM1	CD40	0	1	1	0	1	1	0	1	1	0	1	1	8

## Sheet: column_descriptions
node_1	Gene symbol of node 1 of the network edge.
node_2	Gene symbol of node 2 of the network edge.
is_node1_GWAS	Indicates whether the node 1 encompasses a GWAS hit associated with AD.
is_node1_druggable	Indicates whether the node 1 is a drug target.
is_node1_metanalysis	Indicates whether node 1 is prioritised in the gene expression meta-analysis.
is_node1_bridge	Indicates whether node 1 is a bridge gene.
is_node1_diffcentral	Indicates whether node 1 is a differentially central gene.
is_node1_disease_gene	Indicated whether node 1 is a disease gene.
is_node2_GWAS	Expresses whether the node 2 encompasses a GWAS hit associated with AD.
is_node2_druggable	Expresses whether the node 2 is a drug target.
is_node2_metanalysis	Indicates whether node 2 is prioritised in the gene expression meta-analysis.
is_node2_bridge	Indicates whether node 2 is a bridge gene.
is_node2_diffcentral	Indicates whether node 2 is a differentially central gene.
is_node2_disease_gene	Indicates whether node 2 is a disease gene.
sum	Indicates the sum score of evidence of association with AD.
