# Supplementary material for: Integrative network analysis suggests prioritised drugs for atopic dermatitis
Source: J Transl Med. 2024 Jan 16;22:64. doi: 10.1186/s12967-024-04879-4 (PMC10792836; doi:10.1186/s12967-024-04879-4)
Supplement: Supplementary file 4 — Additional file 4. Drugs sharing the selected pharmacophore and other relevant structural features resulting from the virtual screening. [file 12967_2024_4879_MOESM4_ESM.xlsx]

## Sheet: Sheet1
Stars	Title	Entry ID	Date Added	Date Modified	Source Path	Source File	Source File Index	flags	tautomer probability	Job Name	Survival Score	Site Score	Vector Score	Volume Score	BEDROC Score	PhaseHypoScore	phasedb index	Matched Ligand Sites	Fitness	PhaseScreenScore	f3d_flags	chiral flag	version	Align Score	DRUGBANK_ID	COMMON_NAME	CAS_NUMBER	UNII	SYNONYMS	SECONDARY_ACCESSION_NUMBERS
	FLUOCINONIDE	558	2023-06-28 12:12:07	2023-06-28 13:02:01	/home/zeyad/ligprep_drugs	ligprep_drugs-out.maegz	5372	0	1.000	phase_screen_1			0.985	0.888				A(1) A(2) A(6) H(15) H(17) H(18)	2.664	2.664	0	TRUE	0	0.252
	HALOPREDONE ACETATE	559	2023-06-28 12:12:07	2023-06-28 13:02:01	/home/zeyad/ligprep_drugs	ligprep_drugs-out.maegz	1127	0	1.000	phase_screen_1			0.914	0.784				A(4) A(2) A(5) H(14) H(16) H(17)	2.516	2.516	0	TRUE	0	0.219
	NCX 1022	560	2023-06-28 12:12:07	2023-06-28 13:02:01	/home/zeyad/tonino/phase_screen_Drugbank	ligprep_drugbank-out.maegz	4707	0	1.000	phase_screen_1			0.995	0.570				A(3) A(1) A(6) H(12) H(13) H(14)	2.431	2.431	0	TRUE	0	0.161	DB05410	NCX 1022	571186-50-0	XY2WH7X5M5
	FLUPREDNISOLONE	561	2023-06-28 12:12:07	2023-06-28 13:02:01	/home/zeyad/ligprep_drugs	ligprep_drugs-out.maegz	4240	0	1.000	phase_screen_1			0.939	0.617				A(1) A(3) A(4) H(12) H(14) H(10)	2.274	2.274	0	TRUE	0	0.337
	FLUDROCORTISONE ACETATE	562	2023-06-28 12:12:07	2023-06-28 13:02:01	/home/zeyad/ligprep_drugs	ligprep_drugs-out.maegz	6283	0	1.000	phase_screen_1			0.828	0.746				A(1) A(2) A(5) H(12) H(14) H(15)	2.257	2.257	0	TRUE	0	0.380
	DESONIDE	563	2023-06-28 12:12:07	2023-06-28 13:02:01	/home/zeyad/ligprep_drugs	ligprep_drugs-out.maegz	6178	0	1.000	phase_screen_1			0.782	0.681				A(3) A(4) A(6) H(13) H(15) H(11)	2.220	2.220	0	TRUE	0	0.292
	PREDNISONE	564	2023-06-28 12:12:07	2023-06-28 13:02:01	/home/zeyad/ligprep_drugs	ligprep_drugs-out.maegz	2345	0	1.000	phase_screen_1			0.853	0.618				A(1) A(3) A(4) H(10) H(12) H(13)	2.178	2.178	0	TRUE	0	0.352
	BECLOMETHASONE	565	2023-06-28 12:12:07	2023-06-28 13:02:01	/home/zeyad/ligprep_drugs	ligprep_drugs-out.maegz	5530	0	1.000	phase_screen_1			0.912	0.644				A(1) A(3) A(2) H(13) H(15) H(16)	2.171	2.171	0	TRUE	0	0.462
	AMCINONIDE	566	2023-06-28 12:12:07	2023-06-28 13:02:01	/home/zeyad/ligprep_drugs	ligprep_drugs-out.maegz	6685	0	1.000	phase_screen_1			0.952	0.629				A(1) A(2) A(6) H(12) H(14) H(15)	2.171	2.171	0	TRUE	0	0.492
	CORTISONE ACETATE	567	2023-06-28 12:12:07	2023-06-28 13:02:01	/home/zeyad/ligprep_drugs	ligprep_drugs-out.maegz	3093	0	1.000	phase_screen_1			0.968	0.588				A(1) A(5) A(4) H(10) H(12) H(13)	2.170	2.170	0	TRUE	0	0.462
	DEXAMETHASONE	568	2023-06-28 12:12:07	2023-06-28 13:02:01	/home/zeyad/ligprep_drugs	ligprep_drugs-out.maegz	5934	0	1.000	phase_screen_1			0.907	0.630				A(1) A(3) A(2) H(13) H(15) H(16)	2.169	2.169	0	TRUE	0	0.442
	PARAMETHASONE	569	2023-06-28 12:12:07	2023-06-28 13:02:01	/home/zeyad/ligprep_drugs	ligprep_drugs-out.maegz	4169	0	1.000	phase_screen_1			0.910	0.609				A(1) A(3) A(2) H(13) H(15) H(16)	2.143	2.143	0	TRUE	0	0.450
	PREDNISOLONE PHOSPHATE	570	2023-06-28 12:12:07	2023-06-28 13:02:01	/home/zeyad/ligprep_drugs	ligprep_drugs-out.maegz	6939	0	1.000	phase_screen_1			0.970	0.629				A(1) A(3) A(4) H(13) H(15) H(16)	2.143	2.143	0	TRUE	0	0.547
	hydrocortisone acetate	571	2023-06-28 12:12:07	2023-06-28 13:02:01	/home/zeyad/ligprep_drugs	ligprep_drugs-out.maegz	5202	0	1.000	phase_screen_1			0.831	0.702				A(4) A(2) A(1) H(11) H(13) H(14)	2.138	2.138	0	TRUE	0	0.474
	PREDNICARBATE	572	2023-06-28 12:12:07	2023-06-28 13:02:01	/home/zeyad/ligprep_drugs	ligprep_drugs-out.maegz	1803	0	1.000	phase_screen_1			0.943	0.553				A(1) A(2) A(6) H(12) H(14) H(10)	2.134	2.134	0	TRUE	0	0.434
	CHEBI:50854	573	2023-06-28 12:12:07	2023-06-28 13:02:01	/home/zeyad/ligprep_drugs	ligprep_drugs-out.maegz	1737	0	1.000	phase_screen_1			0.848	0.564				A(1) A(2) A(5) H(11) H(13) H(9)	2.128	2.128	0	TRUE	0	0.341
	HYDROCORTAMATE	574	2023-06-28 12:12:07	2023-06-28 13:02:01	/home/zeyad/ligprep_drugs	ligprep_drugs-out.maegz	6537	0	1.000	phase_screen_1			0.848	0.564				A(1) A(2) A(5) H(11) H(13) H(9)	2.128	2.128	0	TRUE	0	0.341
	FLUNISOLIDE	575	2023-06-28 12:12:07	2023-06-28 13:02:01	/home/zeyad/ligprep_drugs	ligprep_drugs-out.maegz	3807	0	1.000	phase_screen_1			0.951	0.553				A(3) A(4) A(6) H(14) H(16) H(11)	2.127	2.127	0	TRUE	0	0.452
	TRIAMCINOLONE ACETONIDE	576	2023-06-28 12:12:07	2023-06-28 13:02:01	/home/zeyad/ligprep_drugs	ligprep_drugs-out.maegz	501	0	1.000	phase_screen_1			0.870	0.650				A(3) A(4) A(6) H(14) H(16) H(17)	2.122	2.122	0	TRUE	0	0.479
	TRIAMCINOLONE	577	2023-06-28 12:12:07	2023-06-28 13:02:01	/home/zeyad/ligprep_drugs	ligprep_drugs-out.maegz	3121	0	1.000	phase_screen_1			0.946	0.509				A(1) A(4) A(5) H(14) H(13) H(12)	2.117	2.117	0	TRUE	0	0.405
	BETAMETHASONE BENZOATE	578	2023-06-28 12:12:07	2023-06-28 13:02:01	/home/zeyad/ligprep_drugs	ligprep_drugs-out.maegz	2385	0	1.000	phase_screen_1			0.953	0.553				A(1) A(3) A(2) H(13) H(15) H(16)	2.104	2.104	0	TRUE	0	0.481
	Diflorasone diacetate	579	2023-06-28 12:12:07	2023-06-28 13:02:01	/home/zeyad/ligprep_drugs	ligprep_drugs-out.maegz	4003	0	1.000	phase_screen_1			0.929	0.630				A(1) A(3) A(5) H(14) H(16) H(17)	2.103	2.103	0	TRUE	0	0.547
	ALCLOMETASONE	580	2023-06-28 12:12:07	2023-06-28 13:02:01	/home/zeyad/ligprep_drugs	ligprep_drugs-out.maegz	2864	0	1.000	phase_screen_1			0.900	0.609				A(1) A(3) A(2) H(13) H(15) H(16)	2.067	2.067	0	TRUE	0	0.531
	PREDNISOLONE ACETATE	581	2023-06-28 12:12:08	2023-06-28 13:02:01	/home/zeyad/ligprep_drugs	ligprep_drugs-out.maegz	764	0	1.000	phase_screen_1			0.951	0.596				A(1) A(2) A(5) H(11) H(13) H(14)	2.050	2.050	0	TRUE	0	0.596
	FLUMETHASONE	582	2023-06-28 12:12:08	2023-06-28 13:02:01	/home/zeyad/ligprep_drugs	ligprep_drugs-out.maegz	743	0	1.000	phase_screen_1			0.760	0.671				A(1) A(3) A(2) H(14) H(16) H(17)	2.034	2.034	0	TRUE	0	0.476
	DIFLORASONE	583	2023-06-28 12:12:08	2023-06-28 13:02:01	/home/zeyad/ligprep_drugs	ligprep_drugs-out.maegz	3692	0	1.000	phase_screen_1			0.760	0.671				A(1) A(3) A(2) H(14) H(16) H(17)	2.034	2.034	0	TRUE	0	0.476
	CICLESONIDE	584	2023-06-28 12:12:08	2023-06-28 13:02:01	/home/zeyad/ligprep_drugs	ligprep_drugs-out.maegz	4013	0	1.000	phase_screen_1			0.923	0.522				A(1) A(2) A(6) H(11) H(13) H(14)	2.032	2.032	0	TRUE	0	0.495
	Ciclesonide	585	2023-06-28 12:12:08	2023-06-28 13:02:01	/home/zeyad/ligprep_drugs	ligprep_drugs-out.maegz	6106	0	1.000	phase_screen_1			0.923	0.522				A(1) A(2) A(6) H(11) H(13) H(14)	2.032	2.032	0	TRUE	0	0.495
	BETAMETHASONE PHOSPHORIC ACID	586	2023-06-28 12:12:08	2023-06-28 13:02:01	/home/zeyad/ligprep_drugs	ligprep_drugs-out.maegz	948	0	1.000	phase_screen_1			0.898	0.594				A(1) A(3) A(2) H(15) H(17) H(13)	2.030	2.030	0	TRUE	0	0.554
	DEXAMETHASONE 21-PHOSPHATE	587	2023-06-28 12:12:08	2023-06-28 13:02:01	/home/zeyad/ligprep_drugs	ligprep_drugs-out.maegz	2793	0	1.000	phase_screen_1			0.898	0.594				A(1) A(3) A(2) H(15) H(17) H(13)	2.030	2.030	0	TRUE	0	0.554
	DEXAMETHASONE ACETATE	588	2023-06-28 12:12:08	2023-06-28 13:02:01	/home/zeyad/ligprep_drugs	ligprep_drugs-out.maegz	2516	0	1.000	phase_screen_1			0.892	0.598				A(1) A(3) A(2) H(13) H(15) H(11)	2.029	2.029	0	TRUE	0	0.554
	BETAMETHASONE ACETATE	589	2023-06-28 12:12:08	2023-06-28 13:02:01	/home/zeyad/ligprep_drugs	ligprep_drugs-out.maegz	4316	0	1.000	phase_screen_1			0.892	0.598				A(1) A(3) A(2) H(13) H(15) H(11)	2.029	2.029	0	TRUE	0	0.554
	BETAMETHASONE VALERATE	590	2023-06-28 12:12:08	2023-06-28 13:02:01	/home/zeyad/ligprep_drugs	ligprep_drugs-out.maegz	3739	0	1.000	phase_screen_1			0.812	0.724				A(4) A(2) A(1) H(13) H(15) H(16)	2.026	2.026	0	TRUE	0	0.612
	SCHEMBL13233	591	2023-06-28 12:12:08	2023-06-28 13:02:01	/home/zeyad/ligprep_drugs	ligprep_drugs-out.maegz	6050	0	1.000	phase_screen_1			0.920	0.611				A(5) A(1) A(3) H(12) H(14) H(15)	2.025	2.025	0	TRUE	0	0.607
	METHYLPREDNISOLONE	592	2023-06-28 12:12:08	2023-06-28 13:02:01	/home/zeyad/ligprep_drugs	ligprep_drugs-out.maegz	6120	0	1.000	phase_screen_1			0.920	0.611				A(5) A(1) A(3) H(12) H(14) H(15)	2.025	2.025	0	TRUE	0	0.607
	FLUMETHASONE PIVALATE	593	2023-06-28 12:12:08	2023-06-28 13:02:01	/home/zeyad/ligprep_drugs	ligprep_drugs-out.maegz	6861	0	1.000	phase_screen_1			0.869	0.483				A(1) A(3) A(5) H(10) H(16) H(17)	2.018	2.018	0	TRUE	0	0.401
	Prednisolone (disodium phosphate)	594	2023-06-28 12:12:08	2023-06-28 13:02:01	/home/zeyad/ligprep_drugs	ligprep_drugs-out.maegz	2040	0	1.000	phase_screen_1			0.941	0.616				A(7) A(3) A(1) H(13) H(15) H(16)	2.016	2.016	0	TRUE	0	0.649
	CLOCORTOLONE	595	2023-06-28 12:12:08	2023-06-28 13:02:01	/home/zeyad/ligprep_drugs	ligprep_drugs-out.maegz	182	0	1.000	phase_screen_1			0.855	0.655				A(1) A(2) A(4) H(12) H(14) H(15)	2.014	2.014	0	TRUE	0	0.595
	FLUOCINOLONE ACETONIDE	596	2023-06-28 12:12:08	2023-06-28 13:02:01	/home/zeyad/ligprep_drugs	ligprep_drugs-out.maegz	3183	0	1.000	phase_screen_1			0.952	0.576				A(3) A(4) A(2) H(15) H(17) H(18)	2.011	2.011	0	TRUE	0	0.621
	FLURANDRENOLONE	597	2023-06-28 12:12:08	2023-06-28 13:02:01	/home/zeyad/ligprep_drugs	ligprep_drugs-out.maegz	6413	0	1.000	phase_screen_1			0.914	0.552				A(3) A(4) A(6) H(14) H(16) H(11)	2.008	2.008	0	TRUE	0	0.549
	1869-92-7	598	2023-06-28 12:12:08	2023-06-28 13:02:01	/home/zeyad/ligprep_drugs	ligprep_drugs-out.maegz	2153	0	1.000	phase_screen_1			0.885	0.640				A(1) A(3) A(2) H(15) H(17) H(18)	2.002	2.002	0	TRUE	0	0.628
	FLUTICASONE FUROATE	599	2023-06-28 12:12:08	2023-06-28 13:02:01	/home/zeyad/ligprep_drugs	ligprep_drugs-out.maegz	6677	0	1.000	phase_screen_1			0.955	0.524				A(7) A(2) A(1) H(15) H(16) H(17)	2.000	2.000	0	TRUE	0	0.575
	TRIAMCINOLONE HEXACETONIDE	600	2023-06-28 12:12:08	2023-06-28 13:02:01	/home/zeyad/ligprep_drugs	ligprep_drugs-out.maegz	2124	0	1.000	phase_screen_1			0.839	0.521				A(3) A(4) A(2) H(14) H(16) H(17)	1.996	1.996	0	TRUE	0	0.437
	HYDROCORTISONE PHOSPHATE	601	2023-06-28 12:12:08	2023-06-28 13:02:01	/home/zeyad/ligprep_drugs	ligprep_drugs-out.maegz	3593	0	1.000	phase_screen_1			0.887	0.587				A(6) A(3) A(5) H(13) H(14) H(16)	1.989	1.989	0	TRUE	0	0.583
	BUDESONIDE	602	2023-06-28 12:12:08	2023-06-28 13:02:01	/home/zeyad/ligprep_drugs	ligprep_drugs-out.maegz	3107	0	1.000	phase_screen_1			0.843	0.556				A(3) A(4) A(6) H(11) H(13) H(14)	1.985	1.985	0	TRUE	0	0.496
	METHYLPREDNISOLONE ACETATE	603	2023-06-28 12:12:08	2023-06-28 13:02:01	/home/zeyad/ligprep_drugs	ligprep_drugs-out.maegz	6965	0	1.000	phase_screen_1			0.957	0.598				A(6) A(1) A(5) H(12) H(14) H(15)	1.984	1.984	0	TRUE	0	0.684
	METHYLPREDNISOLONE SODIUM SUCCINATE	604	2023-06-28 12:12:08	2023-06-28 13:02:01	/home/zeyad/ligprep_drugs	ligprep_drugs-out.maegz	4878	0	1.000	phase_screen_1			0.962	0.575				A(7) A(1) A(6) H(15) H(17) H(18)	1.983	1.983	0	TRUE	0	0.664
	DESOXIMETASONE	605	2023-06-28 12:12:08	2023-06-28 13:02:01	/home/zeyad/ligprep_drugs	ligprep_drugs-out.maegz	2161	0	1.000	phase_screen_1			0.919	0.596				A(1) A(2) A(4) H(11) H(13) H(14)	1.979	1.979	0	TRUE	0	0.643
	Fluprednidene	606	2023-06-28 12:12:08	2023-06-28 13:02:01	/home/zeyad/tonino/phase_screen_Drugbank	ligprep_drugbank-out.maegz	7449	0	1.000	phase_screen_1			0.852	0.562				A(3) A(2) A(4) H(12) H(14) H(10)	1.977	1.977	0	TRUE	0	0.525	DB08970	Fluprednidene	2193-87-5	FA517NS3N7	Fluprednidene
	CORTIVAZOL	607	2023-06-28 12:12:08	2023-06-28 13:02:01	/home/zeyad/ligprep_drugs	ligprep_drugs-out.maegz	2066	0	1.000	phase_screen_1			0.895	0.552				A(6) A(4) A(5) H(13) H(14) H(15)	1.974	1.974	0	TRUE	0	0.568
	LOTEPREDNOL	608	2023-06-28 12:12:08	2023-06-28 13:02:01	/home/zeyad/ligprep_drugs	ligprep_drugs-out.maegz	4905	0	1.000	phase_screen_1			0.811	0.556				A(1) A(3) A(4) H(11) H(13) H(14)	1.972	1.972	0	TRUE	0	0.474
	Cortisone acetate	609	2023-06-28 12:12:08	2023-06-28 13:02:01	/home/zeyad/tonino/phase_screen_Drugbank	ligprep_drugbank-out.maegz	1213	0	1.000	phase_screen_1			0.949	0.571				A(1) A(4) A(5) H(10) H(11) H(8)	1.968	1.968	0	TRUE	0	0.663	DB01380	Cortisone acetate	50-04-4	883WKN7W8X	Cortisone 21-acetate; Cortisone acetate; Cortone acetate
	AC1L1LB8	610	2023-06-28 12:12:08	2023-06-28 13:02:01	/home/zeyad/ligprep_drugs	ligprep_drugs-out.maegz	3863	0	1.000	phase_screen_1			0.892	0.540				A(1) A(4) A(5) H(11) H(12) H(9)	1.966	1.966	0	TRUE	0	0.558
	CLODERM	611	2023-06-28 12:12:08	2023-06-28 13:02:01	/home/zeyad/ligprep_drugs	ligprep_drugs-out.maegz	5537	0	1.000	phase_screen_1			0.874	0.603				A(1) A(2) A(4) H(12) H(14) H(15)	1.965	1.965	0	TRUE	0	0.614
	LOTEPREDNOL ETABONATE	612	2023-06-28 12:12:08	2023-06-28 13:02:01	/home/zeyad/ligprep_drugs	ligprep_drugs-out.maegz	3490	0	1.000	phase_screen_1			0.948	0.582				A(7) A(3) A(2) H(12) H(14) H(15)	1.965	1.965	0	TRUE	0	0.678
	MOMETASONE FUROATE	613	2023-06-28 12:12:08	2023-06-28 13:02:01	/home/zeyad/ligprep_drugs	ligprep_drugs-out.maegz	7030	0	1.000	phase_screen_1			0.954	0.525				A(4) A(2) A(1) H(13) H(14) H(15)	1.961	1.961	0	TRUE	0	0.621
	HYDROCORTISONE ACEPONATE	614	2023-06-28 12:12:08	2023-06-28 13:02:01	/home/zeyad/ligprep_drugs	ligprep_drugs-out.maegz	225	0	1.000	phase_screen_1			0.744	0.605				A(7) A(2) A(3) H(11) H(13) H(14)	1.951	1.951	0	TRUE	0	0.478
	DIFLUPREDNATE	615	2023-06-28 12:12:08	2023-06-28 13:02:01	/home/zeyad/ligprep_drugs	ligprep_drugs-out.maegz	2576	0	1.000	phase_screen_1			0.959	0.507				A(6) A(2) A(1) H(13) H(15) H(16)	1.949	1.949	0	TRUE	0	0.620
	betamethasone	616	2023-06-28 12:12:08	2023-06-28 13:02:01	/home/zeyad/ligprep_drugs	ligprep_drugs-out.maegz	242	0	1.000	phase_screen_1			0.905	0.539				A(1) A(3) A(5) H(13) H(15) H(11)	1.948	1.948	0	TRUE	0	0.595
	CLOBETASOL	617	2023-06-28 12:12:08	2023-06-28 13:02:01	/home/zeyad/ligprep_drugs	ligprep_drugs-out.maegz	6187	0	1.000	phase_screen_1			0.848	0.589				A(4) A(2) A(1) H(12) H(14) H(15)	1.945	1.945	0	TRUE	0	0.589
	FLUTICASONE	618	2023-06-28 12:12:08	2023-06-28 13:02:01	/home/zeyad/ligprep_drugs	ligprep_drugs-out.maegz	1865	0	1.000	phase_screen_1			0.850	0.496				A(5) A(2) A(4) H(9) H(16) H(17)	1.945	1.945	0	TRUE	0	0.481
	ATL-2502	619	2023-06-28 12:12:08	2023-06-28 13:02:01	/home/zeyad/tonino/phase_screen_Drugbank	ligprep_drugbank-out.maegz	4691	0	1.000	phase_screen_1			0.837	0.512				A(3) A(2) A(1) H(12) H(14) H(15)	1.945	1.945	0	TRUE	0	0.485	DB05340	ATL-2502		D345THM53T
	Formocortal	620	2023-06-28 12:12:08	2023-06-28 13:02:01	/home/zeyad/tonino/phase_screen_Drugbank	ligprep_drugbank-out.maegz	9927	0	1.000	phase_screen_1			0.820	0.521				A(1) A(3) A(7) H(16) H(18) H(10)	1.945	1.945	0	TRUE	0	0.475	DB13664	Formocortal	2825-60-7	8E21R0Z4M5	Formocortal
	PREDNISOLONE TEBUTATE	621	2023-06-28 12:12:08	2023-06-28 13:02:01	/home/zeyad/ligprep_drugs	ligprep_drugs-out.maegz	6879	0	1.000	phase_screen_1			0.919	0.509				A(1) A(3) A(4) H(11) H(13) H(14)	1.941	1.941	0	TRUE	0	0.585
	MOMETASONE	622	2023-06-28 12:12:08	2023-06-28 13:02:01	/home/zeyad/ligprep_drugs	ligprep_drugs-out.maegz	1972	0	1.000	phase_screen_1			0.875	0.577				A(4) A(2) A(1) H(12) H(14) H(15)	1.935	1.935	0	TRUE	0	0.621
	HYDROCORTISONE ACETATE	623	2023-06-28 12:12:08	2023-06-28 13:02:01	/home/zeyad/ligprep_drugs	ligprep_drugs-out.maegz	6866	0	1.000	phase_screen_1			0.875	0.564				A(1) A(2) A(5) H(11) H(13) H(14)	1.930	1.930	0	TRUE	0	0.610
	DESOXYMETHASONE	624	2023-06-28 12:12:08	2023-06-28 13:02:01	/home/zeyad/ligprep_drugs	ligprep_drugs-out.maegz	3726	0	1.000	phase_screen_1			0.853	0.648				A(1) A(2) A(4) H(11) H(13) H(14)	1.926	1.926	0	TRUE	0	0.689
	MEPREDNISONE	625	2023-06-28 12:12:08	2023-06-28 13:02:01	/home/zeyad/ligprep_drugs	ligprep_drugs-out.maegz	3602	0	1.000	phase_screen_1			0.874	0.607				A(1) A(4) A(2) H(11) H(13) H(14)	1.923	1.923	0	TRUE	0	0.670
	Cortisone	626	2023-06-28 12:12:08	2023-06-28 13:02:01	/home/zeyad/tonino/phase_screen_Drugbank	ligprep_drugbank-out.maegz	10489	0	1.000	phase_screen_1			0.947	0.527				A(1) A(4) A(5) H(10) H(13) H(8)	1.922	1.922	0	TRUE	0	0.663	DB14681	Cortisone	53-06-5	V27W9254FZ	11-dehydro-17-hydroxycorticosterone; 17alpha,21-Dihydroxy-4-pregnene-3,11,20-trione; 17α,21-dihydroxy-4-pregnene-3,11,20-trione; 4-pregnene-17α,21-diol-3,11,20-trione; Cortisona; Cortisone; Cortisonum; Kendall's compound E; Kortison; pregn-4-en-17α,21-diol-3,11,20-trione; Reichstein's substance Fa; Wintersteiner's compound F
	Chloroprednisone	627	2023-06-28 12:12:08	2023-06-28 13:02:01	/home/zeyad/tonino/phase_screen_Drugbank	ligprep_drugbank-out.maegz	11184	0	1.000	phase_screen_1			0.871	0.582				A(1) A(4) A(2) H(11) H(12) H(14)	1.909	1.909	0	TRUE	0	0.652	DB15970	Chloroprednisone	52080-57-6	564IBO56IP	Chloroprednisone; Chloroprednisonum; Cloroprednisona
	DECTAN	628	2023-06-28 12:12:08	2023-06-28 13:02:01	/home/zeyad/ligprep_drugs	ligprep_drugs-out.maegz	386	0	1.000	phase_screen_1			0.805	0.559				A(1) A(3) A(2) H(13) H(15) H(11)	1.894	1.894	0	TRUE	0	0.565
	PREDNISOLONE	629	2023-06-28 12:12:08	2023-06-28 13:02:01	/home/zeyad/ligprep_drugs	ligprep_drugs-out.maegz	4678	0	1.000	phase_screen_1			0.864	0.548				A(1) A(3) A(4) H(11) H(13) H(10)	1.894	1.894	0	TRUE	0	0.622
	Aldosterone	630	2023-06-28 12:12:08	2023-06-28 13:02:01	/home/zeyad/tonino/phase_screen_Drugbank	ligprep_drugbank-out.maegz	4298	0	1.000	phase_screen_1			0.901	0.520				A(2) A(1) A(4) H(9) H(12) H(8)	1.893	1.893	0	TRUE	0	0.634	DB04630	Aldosterone	52-39-1	4964P6T9RB	(+)-aldosterone; (11β)-11,21-dihydroxy-3,20-dioxopregn-4-en-18-al; 11beta,21-Dihydroxy-3,20-dioxo-4-pregnen-18-al; 11beta,21-dihydroxy-3,20-dioxopregn-4-en-18-al; Aldosterona; Aldosterone; Aldosteronum
	BETAMETHASONE-17,21-DIPROPIONATE	631	2023-06-28 12:12:08	2023-06-28 13:02:01	/home/zeyad/ligprep_drugs	ligprep_drugs-out.maegz	1455	0	1.000	phase_screen_1			0.817	0.526				A(1) A(2) A(5) H(13) H(12) H(9)	1.872	1.872	0	TRUE	0	0.565
	BETAMETHASONE	632	2023-06-28 12:12:08	2023-06-28 13:02:01	/home/zeyad/ligprep_drugs	ligprep_drugs-out.maegz	5345	0	1.000	phase_screen_1			0.817	0.526				A(1) A(2) A(5) H(13) H(12) H(9)	1.872	1.872	0	TRUE	0	0.565
	DEFLAZACORT	633	2023-06-28 12:12:08	2023-06-28 13:02:01	/home/zeyad/ligprep_drugs	ligprep_drugs-out.maegz	3077	0	1.000	phase_screen_1			0.849	0.548				A(4) A(3) A(1) H(12) H(14) H(15)	1.871	1.871	0	TRUE	0	0.631
	FLUOROMETHOLONE ACETATE	634	2023-06-28 12:12:08	2023-06-28 13:02:01	/home/zeyad/ligprep_drugs	ligprep_drugs-out.maegz	2906	0	1.000	phase_screen_1			0.965	0.522				A(4) A(1) A(2) H(11) H(13) H(8)	1.866	1.866	0	TRUE	0	0.745
	HYDROCORTISONE VALERATE	635	2023-06-28 12:12:08	2023-06-28 13:02:01	/home/zeyad/ligprep_drugs	ligprep_drugs-out.maegz	82	0	1.000	phase_screen_1			0.855	0.518				A(6) A(2) A(1) H(11) H(9) H(14)	1.866	1.866	0	TRUE	0	0.608
	ETIPREDNOL DICLOACETATE	636	2023-06-28 12:12:08	2023-06-28 13:02:01	/home/zeyad/ligprep_drugs	ligprep_drugs-out.maegz	2224	0	1.000	phase_screen_1			0.857	0.560				A(6) A(2) A(1) H(12) H(14) H(15)	1.864	1.864	0	TRUE	0	0.663
	Prednisone acetate	637	2023-06-28 12:12:08	2023-06-28 13:02:01	/home/zeyad/tonino/phase_screen_Drugbank	ligprep_drugbank-out.maegz	10454	0	1.000	phase_screen_1			0.851	0.517				A(2) A(4) A(5) H(10) H(11) H(9)	1.863	1.863	0	TRUE	0	0.607	DB14646	Prednisone acetate	125-10-0	OU93QEL83U	1,4-Pregnadien-17α,21-diol-3,11,20-trione-21-acetate; 21-Acetoxy-17alpha-hydroxypregna-1,4-diene-3,11,20-trione; Cortancyl; delta'-Dehydrocortisone acetate; delta1-Cortisone-21-acetate; Prednisone 21-acetate; Prednisone-21-acetate	DBSALT002337
	Methylprednisone	638	2023-06-28 12:12:08	2023-06-28 13:02:01	/home/zeyad/tonino/phase_screen_Drugbank	ligprep_drugbank-out.maegz	9307	0	1.000	phase_screen_1			0.917	0.530				A(2) A(4) A(5) H(11) H(12) H(14)	1.863	1.863	0	TRUE	0	0.701	DB12952	Methylprednisone	91523-05-6	621XR2W6OP	6-alpha-methylprednisone
	CLOBETASONA	639	2023-06-28 12:12:08	2023-06-28 13:02:01	/home/zeyad/ligprep_drugs	ligprep_drugs-out.maegz	6099	0	1.000	phase_screen_1			0.875	0.553				A(4) A(3) A(1) H(11) H(13) H(14)	1.858	1.858	0	TRUE	0	0.684
	Prednisone	640	2023-06-28 12:12:08	2023-06-28 13:02:01	/home/zeyad/tonino/phase_screen_Drugbank	ligprep_drugbank-out.maegz	530	0	1.000	phase_screen_1			0.917	0.524				A(2) A(4) A(5) H(10) H(11) H(13)	1.857	1.857	0	TRUE	0	0.701	DB00635	Prednisone	53-03-2	VB0R961HZT	1,2-Dehydrocortisone; 1,4-Pregnadiene-17α,21-diol-3,11,20-trione; 17,21-Dihydroxypregna-1,4-diene-3,11,20-trione; Dehydrocortisone; Prednisona; Prednisone; Prednisonum	APRD00340
	Meprednisone	641	2023-06-28 12:12:08	2023-06-28 13:02:01	/home/zeyad/tonino/phase_screen_Drugbank	ligprep_drugbank-out.maegz	7768	0	1.000	phase_screen_1			0.883	0.553				A(1) A(4) A(5) H(11) H(13) H(12)	1.853	1.853	0	TRUE	0	0.700	DB09383	Meprednisone	1247-42-3	67U96J8P35	Meprednisone
	BETAMETHASONE SODIUM PHOSPHATE	642	2023-06-28 12:12:08	2023-06-28 13:02:01	/home/zeyad/ligprep_drugs	ligprep_drugs-out.maegz	2046	0	1.000	phase_screen_1			0.834	0.597				A(1) A(3) A(2) H(15) H(17) H(18)	1.847	1.847	0	TRUE	0	0.701
	Cloprednol	643	2023-06-28 12:12:08	2023-06-28 13:02:01	/home/zeyad/tonino/phase_screen_Drugbank	ligprep_drugbank-out.maegz	10099	0	1.000	phase_screen_1			0.926	0.515				A(1) A(2) A(5) H(12) H(14) H(9)	1.840	1.840	0	TRUE	0	0.721	DB13843	Cloprednol	5251-34-3	SYP56O3GJG	Cloprednol
	BECLOMETHASONE DIPROPIONATE	644	2023-06-28 12:12:08	2023-06-28 13:02:01	/home/zeyad/ligprep_drugs	ligprep_drugs-out.maegz	3732	0	1.000	phase_screen_1			0.872	0.595				A(1) A(2) A(5) H(13) H(15) H(16)	1.828	1.828	0	TRUE	0	0.767
	BECLOMETHASONE DIPROPIONATE	645	2023-06-28 12:12:08	2023-06-28 13:02:01	/home/zeyad/ligprep_drugs	ligprep_drugs-out.maegz	3733	0	1.000	phase_screen_1			0.872	0.595				A(1) A(2) A(5) H(13) H(15) H(16)	1.828	1.828	0	TRUE	0	0.767
	WRR-99	646	2023-06-28 12:12:08	2023-06-28 13:02:01	/home/zeyad/ligprep_drugs	ligprep_drugs-out.maegz	57	0	1.000	phase_screen_1			0.804	0.510				A(5) A(3) A(4) H(12) H(11) H(10)	1.820	1.820	0	TRUE	0	0.594
	WRR-112	647	2023-06-28 12:12:08	2023-06-28 13:02:01	/home/zeyad/ligprep_drugs	ligprep_drugs-out.maegz	6823	0	1.000	phase_screen_1			0.804	0.510				A(5) A(3) A(4) H(12) H(11) H(10)	1.820	1.820	0	TRUE	0	0.594
	HYDROCORTISONE PHOSPHORIC ACID	648	2023-06-28 12:12:08	2023-06-28 13:02:01	/home/zeyad/ligprep_drugs	ligprep_drugs-out.maegz	5400	0	1.000	phase_screen_1			0.805	0.491				A(6) A(3) A(1) H(13) H(14) H(11)	1.819	1.819	0	TRUE	0	0.573
	Clindamycin	649	2023-06-28 12:12:08	2023-06-28 13:02:01	/home/zeyad/tonino/phase_screen_Drugbank	ligprep_drugbank-out.maegz	1079	0	1.000	phase_screen_1			0.970	0.485				A(4) A(5) A(3) H(14) H(13) H(11)	1.806	1.806	0	TRUE	0	0.779	DB01190	Clindamycin	18323-44-9	3U02EL437C	7-CDL; 7(S)-Chloro-7-deoxylincomycin; Clindamicina; Clindamycin; Clindamycine; Clindamycinum; Methyl 7-chloro-6,7,8-trideoxy-6-(1-methyl-trans-4-propyl-L-2-pyrrolidinecarboxamido)-1-thio-L-threo-alpha-D-galacto-octopyranoside	APRD00566
	DIFLUOCORTOLONE	650	2023-06-28 12:12:08	2023-06-28 13:02:01	/home/zeyad/ligprep_drugs	ligprep_drugs-out.maegz	2668	0	1.000	phase_screen_1			0.817	0.457				A(1) A(2) A(4) H(8) H(14) H(9)	1.803	1.803	0	TRUE	0	0.566
	CLOBETASONE BUTYRATE	651	2023-06-28 12:12:08	2023-06-28 13:02:01	/home/zeyad/ligprep_drugs	ligprep_drugs-out.maegz	723	0	1.000	phase_screen_1			0.811	0.621				A(2) A(3) A(1) H(11) H(13) H(14)	1.802	1.802	0	TRUE	0	0.756
	CHEMBL2308885	652	2023-06-28 12:12:08	2023-06-28 13:02:01	/home/zeyad/ligprep_drugs	ligprep_drugs-out.maegz	3638	0	1.000	phase_screen_1			0.811	0.621				A(2) A(3) A(1) H(11) H(13) H(14)	1.802	1.802	0	TRUE	0	0.756
	Meprednisone acetate	653	2023-06-28 12:12:08	2023-06-28 13:02:01	/home/zeyad/tonino/phase_screen_Drugbank	ligprep_drugbank-out.maegz	10431	0	1.000	phase_screen_1			0.842	0.568				A(6) A(4) A(1) H(11) H(13) H(14)	1.791	1.791	0	TRUE	0	0.743	DB14625	Meprednisone acetate	1106-03-2	14GPV9B997	Meprednisone 21-acetate	DBSALT002263
	LATRUNCULIN A	654	2023-06-28 12:12:08	2023-06-28 13:02:01	/home/zeyad/ligprep_drugs	ligprep_drugs-out.maegz	1928	0	1.000	phase_screen_1			0.854	0.460				A(4) A(5) A(6) H(11) H(12) H(10)	1.789	1.789	0	TRUE	0	0.629
	HALCINONIDE	655	2023-06-28 12:12:08	2023-06-28 13:02:01	/home/zeyad/ligprep_drugs	ligprep_drugs-out.maegz	399	0	1.000	phase_screen_1			0.894	0.575				A(1) A(3) A(2) H(8) H(15) H(16)	1.785	1.785	0	TRUE	0	0.820
	METHYLPREDNISOLONE HEMISUCCINATE	656	2023-06-28 12:12:08	2023-06-28 13:02:01	/home/zeyad/ligprep_drugs	ligprep_drugs-out.maegz	1625	0	1.000	phase_screen_1			0.701	0.544				A(2) A(1) A(4) H(15) H(17) H(18)	1.785	1.785	0	TRUE	0	0.552
	ULTRAVATE	657	2023-06-28 12:12:08	2023-06-28 13:02:01	/home/zeyad/ligprep_drugs	ligprep_drugs-out.maegz	4060	0	1.000	phase_screen_1			0.915	0.556				A(5) A(2) A(1) H(13) H(15) H(7)	1.766	1.766	0	TRUE	0	0.846
	HYDROCORTISONE BUTEPRATE	658	2023-06-28 12:12:08	2023-06-28 13:02:01	/home/zeyad/ligprep_drugs	ligprep_drugs-out.maegz	5980	0	1.000	phase_screen_1			0.917	0.514				A(3) A(2) A(1) H(11) H(13) H(9)	1.744	1.744	0	TRUE	0	0.824
	Azithromycin	659	2023-06-28 12:12:08	2023-06-28 13:02:01	/home/zeyad/tonino/phase_screen_Drugbank	ligprep_drugbank-out.maegz	106	0	1.000	phase_screen_1			0.916	0.288				A(10) A(12) A(11) H(26) H(32) H(33)	1.742	1.742	0	TRUE	0	0.554	DB00207	Azithromycin	83905-01-5	J2KLZ20U1M	Azithromycin; Azithromycine; Azithromycinum; Azitromicina	APRD00397
	CLOBETASOL PROPIONATE	660	2023-06-28 12:12:08	2023-06-28 13:02:01	/home/zeyad/ligprep_drugs	ligprep_drugs-out.maegz	989	0	1.000	phase_screen_1			0.800	0.603				A(5) A(2) A(1) H(12) H(14) H(15)	1.728	1.728	0	TRUE	0	0.809
	NIVOCASAN	661	2023-06-28 12:12:08	2023-06-28 13:02:01	/home/zeyad/ligprep_drugs	ligprep_drugs-out.maegz	6626	0	1.000	phase_screen_1			0.822	0.409				A(7) A(6) A(4) H(10) H(11) H(12)	1.721	1.721	0	TRUE	0	0.613
	Halometasone	662	2023-06-28 12:12:08	2023-06-28 13:02:01	/home/zeyad/tonino/phase_screen_Drugbank	ligprep_drugbank-out.maegz	9988	0	1.000	phase_screen_1			0.776	0.549				A(1) A(3) A(5) H(15) H(17) H(11)	1.701	1.701	0	TRUE	0	0.749	DB13728	Halometasone	50629-82-8	J69Z9UU41Z	Halometasone
	4-demethyl-4-cholesteryloxycarbonylpenclomedine	663	2023-06-28 12:12:08	2023-06-28 13:02:01	/home/zeyad/tonino/phase_screen_Drugbank	ligprep_drugbank-out.maegz	10724	0	1.000	phase_screen_1			0.881	0.294				A(1) A(5) A(2) H(8) H(6) H(15)	1.697	1.697	0	TRUE	0	0.573	DB15075	4-demethyl-4-cholesteryloxycarbonylpenclomedine	942149-56-6	1S83F4T2WE	4-DEMETHYLCHOLESTERYLOXYCARBONYLPENCLOMEDINE; DM-CHOC-PEN
	EPI-589	664	2023-06-28 12:12:08	2023-06-28 13:02:01	/home/zeyad/tonino/phase_screen_Drugbank	ligprep_drugbank-out.maegz	11249	0	1.000	phase_screen_1			0.861	0.451				A(1) A(2) A(3) H(10) H(8) H(9)	1.692	1.692	0	TRUE	0	0.744	DB16041	EPI-589	1147883-03-1	I4ZSB1Q2DU
	Cefotetan	665	2023-06-28 12:12:08	2023-06-28 13:02:01	/home/zeyad/tonino/phase_screen_Drugbank	ligprep_drugbank-out.maegz	1183	0	1.000	phase_screen_1			0.955	0.333				A(13) A(2) A(9) H(21) H(23) H(22)	1.687	1.687	0	TRUE	0	0.721	DB01330	Cefotetan	69712-56-7	48SPP0PA9Q	(6R,7S)-7-(4-(carbamoylcarboxymethylene)-1,3-dithiethane-2-carboxamido)-7-methoxy-3-(((1-methyl-1H-tetrazol-5- yl)thio)methyl)-8-oxo-5-thia-1-azabicyclo(4.2.0)oct-2-ene-2- carboxylic acid; Cefotetan; Cefotetanum
	SB-269970	666	2023-06-28 12:12:08	2023-06-28 13:02:01	/home/zeyad/tonino/phase_screen_Drugbank	ligprep_drugbank-out.maegz	10189	0	1.000	phase_screen_1			0.840	0.462				A(1) A(3) A(2) H(8) H(7) H(5)	1.685	1.685	0	TRUE	0	0.740	DB13988	SB-269970	201038-74-6
	TRIAMCINOLONE DIACETATE	667	2023-06-28 12:12:08	2023-06-28 13:02:01	/home/zeyad/ligprep_drugs	ligprep_drugs-out.maegz	38	0	1.000	phase_screen_1			0.527	0.536				A(1) A(2) A(6) H(14) H(16) H(13)	1.684	1.684	0	TRUE	0	0.455
	Cefmetazole	668	2023-06-28 12:12:08	2023-06-28 13:02:01	/home/zeyad/tonino/phase_screen_Drugbank	ligprep_drugbank-out.maegz	175	0	1.000	phase_screen_1			0.873	0.361				A(11) A(4) A(9) H(14) H(18) H(16)	1.679	1.679	0	TRUE	0	0.667	DB00274	Cefmetazole	56796-20-4	3J962UJT8H	(6R,7S)-7-({[(cyanomethyl)sulfanyl]acetyl}amino)-7-methoxy-3-{[(1-methyl-1H-tetrazol-5-yl)sulfanyl]methyl}-8-oxo-5-thia-1-azabicyclo[4.2.0]oct-2-ene-2-carboxylic acid; Cefmetazole; Cefmetazolo; Cefmetazolum	APRD00852
	Flurithromycin	669	2023-06-28 12:12:08	2023-06-28 13:02:01	/home/zeyad/tonino/phase_screen_Drugbank	ligprep_drugbank-out.maegz	9633	0	1.000	phase_screen_1			0.938	0.398				A(3) A(6) A(13) H(33) H(30) H(29)	1.671	1.671	0	TRUE	0	0.798	DB13338	Flurithromycin	82664-20-8	56C9DTE69V	Flurithromycin; fluritromicina
	Fusicoccin	670	2023-06-28 12:12:08	2023-06-28 13:02:01	/home/zeyad/tonino/phase_screen_Drugbank	ligprep_drugbank-out.maegz	1578	0	1.000	phase_screen_1			0.796	0.383				A(8) A(2) A(12) H(23) H(21) H(17)	1.641	1.641	0	TRUE	0	0.645	DB01780	Fusicoccin	20108-30-9			EXPT01498
	ALDOSTERONE	671	2023-06-28 12:12:08	2023-06-28 13:02:01	/home/zeyad/ligprep_drugs	ligprep_drugs-out.maegz	4166	0	1.000	phase_screen_1			0.710	0.517				A(1) A(2) A(4) H(9) H(10) H(12)	1.636	1.636	0	TRUE	0	0.710
	FLUDROCORTISONE	672	2023-06-28 12:12:08	2023-06-28 13:02:01	/home/zeyad/ligprep_drugs	ligprep_drugs-out.maegz	1291	0	1.000	phase_screen_1			0.848	0.546				A(2) A(3) A(1) H(10) H(13) H(15)	1.634	1.634	0	TRUE	0	0.911
	ligprep_drugbank.maegz:9211	673	2023-06-28 12:12:08	2023-06-28 13:02:01	/home/zeyad/tonino/phase_screen_Drugbank	ligprep_drugbank-out.maegz	9485	0	1.000	phase_screen_1			0.796	0.558				A(4) A(3) A(1) H(11) H(13) H(12)	1.633	1.633	0	TRUE	0	0.866	DB13158	Clobetasone	54063-32-0	LT69WY1J6D	Clobetasona; Clobetasone
	ALCLOMETASONE DIPROPIONATE	674	2023-06-28 12:12:08	2023-06-28 13:02:01	/home/zeyad/ligprep_drugs	ligprep_drugs-out.maegz	4763	0	1.000	phase_screen_1			0.878	0.465				A(1) A(2) A(5) H(13) H(15) H(9)	1.631	1.631	0	TRUE	0	0.855
	CORTICOSTERONE	675	2023-06-28 12:12:08	2023-06-28 13:02:01	/home/zeyad/ligprep_drugs	ligprep_drugs-out.maegz	2702	0	1.000	phase_screen_1			0.796	0.608				A(1) A(2) A(4) H(9) H(10) H(12)	1.631	1.631	0	TRUE	0	0.928
	L-709,587	676	2023-06-28 12:12:08	2023-06-28 13:02:01	/home/zeyad/tonino/phase_screen_Drugbank	ligprep_drugbank-out.maegz	3328	0	1.000	phase_screen_1			0.731	0.259				A(13) A(11) A(8) H(25) H(24) H(19)	1.631	1.631	0	TRUE	0	0.431	DB03621	L-709,587				EXPT00237
	Talmapimod	677	2023-06-28 12:12:08	2023-06-28 13:02:01	/home/zeyad/tonino/phase_screen_Drugbank	ligprep_drugbank-out.maegz	4708	0	1.000	phase_screen_1			0.969	0.298				A(1) A(2) A(3) H(6) H(4) H(10)	1.630	1.630	0	TRUE	0	0.764	DB05412	Talmapimod	309913-83-5	B1E00KQ6NT	Talmapimod
	FLUOROMETHOLONE	678	2023-06-28 12:12:08	2023-06-28 13:02:01	/home/zeyad/ligprep_drugs	ligprep_drugs-out.maegz	4632	0	1.000	phase_screen_1			0.863	0.602				A(4) A(1) A(2) H(11) H(13) H(14)	1.628	1.628	0	TRUE	0	1.004
	URSODEOXYCHOLIC ACID	679	2023-06-28 12:12:08	2023-06-28 13:02:01	/home/zeyad/ligprep_drugs	ligprep_drugs-out.maegz	1128	0	1.000	phase_screen_1			0.760	0.465				A(1) A(3) A(4) H(14) H(11) H(12)	1.616	1.616	0	TRUE	0	0.731
	Isradipine	680	2023-06-28 12:12:08	2023-06-28 13:02:01	/home/zeyad/tonino/phase_screen_Drugbank	ligprep_drugbank-out.maegz	170	0	1.000	phase_screen_1			0.869	0.476				A(7) A(5) A(6) H(11) H(9) H(12)	1.613	1.613	0	TRUE	0	0.878	DB00270	Isradipine	75695-93-1	YO1UK1S598	Isradipine; Isradipino; Isradipinum	APRD00298
	BAFILOMYCIN A1	681	2023-06-28 12:12:08	2023-06-28 13:02:01	/home/zeyad/ligprep_drugs	ligprep_drugs-out.maegz	1035	0	1.000	phase_screen_1			0.876	0.339				A(4) A(1) A(7) H(21) H(19) H(16)	1.613	1.613	0	TRUE	0	0.723
	Biliverdine IX Alpha	682	2023-06-28 12:12:08	2023-06-28 13:02:01	/home/zeyad/tonino/phase_screen_Drugbank	ligprep_drugbank-out.maegz	1857	0	1.000	phase_screen_1			0.903	0.367				A(2) A(6) A(4) H(17) H(19) H(21)	1.611	1.611	0	TRUE	0	0.791	DB02073	Biliverdine IX Alpha	114-25-0	O9MIA842K9		EXPT00714
	2-Iminobiotin	683	2023-06-28 12:12:08	2023-06-28 13:02:01	/home/zeyad/tonino/phase_screen_Drugbank	ligprep_drugbank-out.maegz	3080	0	1.000	phase_screen_1			0.786	0.469				A(2) A(1) A(3) H(11) H(10) H(9)	1.611	1.611	0	TRUE	0	0.773	DB03353	2-Iminobiotin	13395-35-2	HXH71NRQ5C	Guanidinobiotin; Hexahydro-2-imino-1h-thieno(3,4-d)imidazole-4-pentanoic acid	EXPT01870
	CABAZITAXEL	684	2023-06-28 12:12:08	2023-06-28 13:02:01	/home/zeyad/ligprep_drugs	ligprep_drugs-out.maegz	5888	0	1.000	phase_screen_1			0.900	0.336				A(6) A(4) A(7) H(21) H(23) H(19)	1.610	1.610	0	TRUE	0	0.752
	HALOBETASOL	685	2023-06-28 12:12:08	2023-06-28 13:02:01	/home/zeyad/ligprep_drugs	ligprep_drugs-out.maegz	4611	0	1.000	phase_screen_1			0.767	0.518				A(4) A(2) A(1) H(13) H(9) H(16)	1.608	1.608	0	TRUE	0	0.812
	Trimebutine	686	2023-06-28 12:12:08	2023-06-28 13:02:01	/home/zeyad/tonino/phase_screen_Drugbank	ligprep_drugbank-out.maegz	7548	0	1.000	phase_screen_1			0.913	0.475				A(4) A(5) A(3) H(10) H(6) H(11)	1.605	1.605	0	TRUE	0	0.939	DB09089	Trimebutine	39133-31-8	QZ1OJ92E5R	2-Dimethylamino-2-phenylbutyl 3,4,5-trimethoxybenzoat; Trimébutine; Trimebutine; Trimebutino
	20-Hydroxyecdysone	687	2023-06-28 12:12:08	2023-06-28 13:02:01	/home/zeyad/tonino/phase_screen_Drugbank	ligprep_drugbank-out.maegz	11667	0	1.000	phase_screen_1			0.876	0.383				A(2) A(1) A(3) H(14) H(15) H(16)	1.603	1.603	0	TRUE	0	0.787	DB16935	20-Hydroxyecdysone	5289-74-7	779A7KPL0Y	20-hydroxy-.alpha.-ecdysone; Cholest-7-en-6-one, 2,3,14,20,22,25-hexahydroxy-, (2.beta.,3.beta.,5.beta.,22r)-; Commisterone; Crustecdyson; Crustecdysone; Ecdysten; Ecdysteron; Ecdysterone; Ekdisten; Isoinokosterone; Polypodin a; Polypodin c; Polypodine a; Polypodine c; Viticosterone
	Cefminox	688	2023-06-28 12:12:08	2023-06-28 13:02:01	/home/zeyad/tonino/phase_screen_Drugbank	ligprep_drugbank-out.maegz	7524	0	1.000	phase_screen_1			0.748	0.382				A(9) A(1) A(7) H(18) H(21) H(19)	1.601	1.601	0	TRUE	0	0.636	DB09062	Cefminox	84305-41-9	PW08Y13465	Cefminox; cefminoxum; CMNX
	Oleandomycin	689	2023-06-28 12:12:08	2023-06-28 13:02:01	/home/zeyad/tonino/phase_screen_Drugbank	ligprep_drugbank-out.maegz	8043	0	1.000	phase_screen_1			0.922	0.324				A(5) A(1) A(7) H(18) H(19) H(17)	1.598	1.598	0	TRUE	0	0.777	DB11442	Oleandomycin	3922-90-5	P8ZQ646136	Amimycin; Landomycin; Matromycin; Oleandomycin; Oleandomycine; Oleandomycinum; Romicil
	Darodipine	690	2023-06-28 12:12:08	2023-06-28 13:02:01	/home/zeyad/tonino/phase_screen_Drugbank	ligprep_drugbank-out.maegz	7667	0	1.000	phase_screen_1			0.902	0.488				A(2) A(5) A(1) H(11) H(9) H(12)	1.596	1.596	0	TRUE	0	0.954	DB09234	Darodipine	72803-02-2	N4AL7X96GL	Darodipine
	Ingenol mebutate	691	2023-06-28 12:12:08	2023-06-28 13:02:01	/home/zeyad/tonino/phase_screen_Drugbank	ligprep_drugbank-out.maegz	4613	0	1.000	phase_screen_1			0.781	0.453				A(4) A(2) A(3) H(16) H(10) H(17)	1.594	1.594	0	TRUE	0	0.769	DB05013	Ingenol mebutate	75567-37-2	7686S50JAH	3-Angeloylingenol; 3-Ingenyl angelate; Ingenol 3-angelate; Ingenol mebutate; Ingenol mebutato; Ingenoli mebutas; Mébutate d'ingénol; Mebutato de ingenol
	HYDROCORTISONE-17-BUTYRATE	692	2023-06-28 12:12:08	2023-06-28 13:02:01	/home/zeyad/ligprep_drugs	ligprep_drugs-out.maegz	1237	0	1.000	phase_screen_1			0.709	0.462				A(3) A(2) A(6) H(11) H(13) H(14)	1.594	1.594	0	TRUE	0	0.693
	Peridinin	693	2023-06-28 12:12:08	2023-06-28 13:02:01	/home/zeyad/tonino/phase_screen_Drugbank	ligprep_drugbank-out.maegz	2728	0	1.000	phase_screen_1			0.857	0.254				A(7) A(4) A(5) H(14) H(20) H(21)	1.591	1.591	0	TRUE	0	0.624	DB03001	Peridinin	33281-81-1			EXPT02596
	Erythromycin	694	2023-06-28 12:12:08	2023-06-28 13:02:01	/home/zeyad/tonino/phase_screen_Drugbank	ligprep_drugbank-out.maegz	99	0	1.000	phase_screen_1			0.905	0.319				A(3) A(11) A(8) H(30) H(27) H(33)	1.591	1.591	0	TRUE	0	0.760	DB00199	Erythromycin	114-07-8	63937KV33D	3''-O-demethylerythromycin; Abomacetin; Eritromicina; Erythromycin; Erythromycin A; Erythromycin C; érythromycine; Erythromycinum	APRD00953
	Concanamycin A	695	2023-06-28 12:12:08	2023-06-28 13:02:01	/home/zeyad/tonino/phase_screen_Drugbank	ligprep_drugbank-out.maegz	10243	0	1.000	phase_screen_1			0.853	0.260				A(9) A(8) A(2) H(32) H(28) H(26)	1.589	1.589	0	TRUE	0	0.629	DB14062	Concanamycin A	80890-47-7		Concanamycin A
	Paclitaxel ceribate	696	2023-06-28 12:12:08	2023-06-28 13:02:01	/home/zeyad/tonino/phase_screen_Drugbank	ligprep_drugbank-out.maegz	11818	0	1.000	phase_screen_1			0.947	0.299				A(3) A(5) A(12) H(28) H(29) H(27)	1.587	1.587	0	TRUE	0	0.792	DB17223	Paclitaxel ceribate	186040-50-6	B3C86E80A0	Paclitaxel ceribate; Protaxel
	PX-866	697	2023-06-28 12:12:08	2023-06-28 13:02:01	/home/zeyad/ligprep_drugs	ligprep_drugs-out.maegz	1672	0	1.000	phase_screen_1			0.853	0.471				A(4) A(1) A(2) H(14) H(12) H(11)	1.583	1.583	0	TRUE	0	0.889
	ligprep_drugbank.maegz:7900	698	2023-06-28 12:12:08	2023-06-28 13:02:01	/home/zeyad/tonino/phase_screen_Drugbank	ligprep_drugbank-out.maegz	8120	0	1.000	phase_screen_1			0.916	0.256				A(6) A(7) A(10) H(27) H(17) H(18)	1.583	1.583	0	TRUE	0	0.707	DB11544	Salinomycin	53003-10-4	62UXS86T64	Procoxacin; Salinomycin
	ligprep_drugbank.maegz:7979	699	2023-06-28 12:12:08	2023-06-28 13:02:01	/home/zeyad/tonino/phase_screen_Drugbank	ligprep_drugbank-out.maegz	8203	0	1.000	phase_screen_1			0.925	0.362				A(16) A(6) A(7) H(24) H(25) H(22)	1.581	1.581	0	TRUE	0	0.848	DB11669	Ortataxel	186348-23-2	8H61Y4E29N	Ortataxel
	MITEMCINAL	700	2023-06-28 12:12:08	2023-06-28 13:02:01	/home/zeyad/ligprep_drugs	ligprep_drugs-out.maegz	6559	0	1.000	phase_screen_1			0.874	0.245				A(5) A(3) A(6) H(17) H(20) H(28)	1.580	1.580	0	TRUE	0	0.646
	Betamethasone phosphate	701	2023-06-28 12:12:08	2023-06-28 13:02:01	/home/zeyad/tonino/phase_screen_Drugbank	ligprep_drugbank-out.maegz	10477	0	1.000	phase_screen_1			0.900	0.374				A(8) A(2) A(6) H(13) H(11) H(17)	1.579	1.579	0	TRUE	0	0.834	DB14669	Betamethasone phosphate	360-63-4	YJO1F9W10R	Betamethasone 21-(dihydrogen phosphate); Betamethasone 21-phosphate; Betamethasone dihydrogen phosphate	DBSALT002245
	(1S,7S,8S,8AR)-1,2,3,7,8,8A-HEXAHYDRO-7-METHYL-8-[2-[(2R,4R)-TETRAHYDRO-4-HY DROXY-6-OXO-2H-PYRAN-2-YL]ETHYL]-1-NAPHTHALENOL	702	2023-06-28 12:12:08	2023-06-28 13:02:01	/home/zeyad/tonino/phase_screen_Drugbank	ligprep_drugbank-out.maegz	6751	0	1.000	phase_screen_1			0.879	0.458				A(1) A(3) A(2) H(10) H(8) H(9)	1.578	1.578	0	TRUE	0	0.911	DB08224	(1S,7S,8S,8AR)-1,2,3,7,8,8A-HEXAHYDRO-7-METHYL-8-[2-[(2R,4R)-TETRAHYDRO-4-HY DROXY-6-OXO-2H-PYRAN-2-YL]ETHYL]-1-NAPHTHALENOL
	Lovastatin	703	2023-06-28 12:12:08	2023-06-28 13:02:01	/home/zeyad/tonino/phase_screen_Drugbank	ligprep_drugbank-out.maegz	127	0	1.000	phase_screen_1			0.837	0.437				A(5) A(4) A(2) H(11) H(10) H(8)	1.577	1.577	0	TRUE	0	0.836	DB00227	Lovastatin	75330-75-5	9LHU78OQFD	(1S,3R,7S,8S,8aR)-1,2,3,7,8,8a-hexahydro-3,7-dimethyl-8-(2-(2R,4R)-(tetrahydro-4-hydroxy-6-oxo-2H-pyran-2-yl)ethyl)-1-naphthalenyl (S)-2-methyl-butyrate; 2β,6α-dimethyl-8alpha-(2-methyl-1-oxobutoxy)-mevinic acid lactone; 6-alpha-methylcompactin; 6alpha-methylcompactin; 6α-methylcompactin; Lovastatin; Lovastatina; Lovastatine; Lovastatinum; Mevinolin	APRD00370
	Eplerenone	704	2023-06-28 12:12:08	2023-06-28 13:02:01	/home/zeyad/tonino/phase_screen_Drugbank	ligprep_drugbank-out.maegz	597	0	1.000	phase_screen_1			0.738	0.383				A(4) A(1) A(2) H(8) H(7) H(10)	1.577	1.577	0	TRUE	0	0.654	DB00700	Eplerenone	107724-20-9	6995V82D0B	Eplerenona; Eplerenone; Epoxymexrenone	APRD00707
	Mitemcinal	705	2023-06-28 12:12:08	2023-06-28 13:02:01	/home/zeyad/tonino/phase_screen_Drugbank	ligprep_drugbank-out.maegz	5130	0	1.000	phase_screen_1			0.832	0.361				A(8) A(2) A(11) H(25) H(15) H(26)	1.576	1.576	0	TRUE	0	0.740	DB06587	Mitemcinal	154738-42-8	6X5NRJ664L	Mitemcinal
	2-{(9as)-9a-[(1s)-1-Hydroxyethyl]-2,7-Dimethyl-9a,10-Dihydro-5h-Pyrimido[4,5-D][1,3]Thiazolo[3,2-a]Pyrimidin-8-Yl}Ethyl Trihydrogen Diphosphate	706	2023-06-28 12:12:08	2023-06-28 13:02:01	/home/zeyad/tonino/phase_screen_Drugbank	ligprep_drugbank-out.maegz	3088	0	1.000	phase_screen_1			0.776	0.491				A(5) A(3) A(10) H(18) H(16) H(17)	1.574	1.574	0	TRUE	0	0.832	DB03361	2-{(9as)-9a-[(1s)-1-Hydroxyethyl]-2,7-Dimethyl-9a,10-Dihydro-5h-Pyrimido[4,5-D][1,3]Thiazolo[3,2-a]Pyrimidin-8-Yl}Ethyl Trihydrogen Diphosphate				EXPT01719
	INSULIN DETEMIR	707	2023-06-28 12:12:08	2023-06-28 13:02:01	/home/zeyad/ligprep_drugs	ligprep_drugs-out.maegz	6773	0	1.000	phase_screen_1			0.908	0.405				A(3) A(4) A(2) H(10) H(8) H(11)	1.574	1.574	0	TRUE	0	0.888
	Stevioside	708	2023-06-28 12:12:08	2023-06-28 13:02:01	/home/zeyad/tonino/phase_screen_Drugbank	ligprep_drugbank-out.maegz	11632	0	1.000	phase_screen_1			0.819	0.321				A(12) A(18) A(8) H(33) H(35) H(31)	1.573	1.573	0	TRUE	0	0.681	DB16882	Stevioside	57817-89-7	0YON5MXJ9P	Steviosin
	Anamorelin	709	2023-06-28 12:12:08	2023-06-28 13:02:01	/home/zeyad/tonino/phase_screen_Drugbank	ligprep_drugbank-out.maegz	5165	0	1.000	phase_screen_1			0.813	0.331				A(2) A(4) A(3) H(12) H(9) H(10)	1.572	1.572	0	TRUE	0	0.686	DB06645	Anamorelin	249921-19-5	DD5RBA1NKF	Anamorelin
	Tenivastatin	710	2023-06-28 12:12:08	2023-06-28 13:02:01	/home/zeyad/tonino/phase_screen_Drugbank	ligprep_drugbank-out.maegz	10500	0	1.000	phase_screen_1			0.830	0.388				A(2) A(1) A(4) H(10) H(12) H(11)	1.569	1.569	0	TRUE	0	0.779	DB14714	Tenivastatin	121009-77-6	9L6M5TH46B	Tenivastatin
	ETEPLIRSEN	711	2023-06-28 12:12:08	2023-06-28 13:02:01	/home/zeyad/ligprep_drugs	ligprep_drugs-out.maegz	2842	0	1.000	phase_screen_1			0.813	0.250				A(2) A(4) A(3) H(12) H(13) H(18)	1.567	1.567	0	TRUE	0	0.596
	CARBENOXOLONE	712	2023-06-28 12:12:08	2023-06-28 13:02:01	/home/zeyad/ligprep_drugs	ligprep_drugs-out.maegz	1955	0	1.000	phase_screen_1			0.917	0.445				A(2) A(6) A(1) H(17) H(14) H(20)	1.567	1.567	0	TRUE	0	0.955
	Padsevonil	713	2023-06-28 12:12:08	2023-06-28 13:02:01	/home/zeyad/tonino/phase_screen_Drugbank	ligprep_drugbank-out.maegz	10667	0	1.000	phase_screen_1			0.870	0.435				A(1) A(4) A(2) H(5) H(10) H(7)	1.565	1.565	0	TRUE	0	0.888	DB14977	Padsevonil	1294000-61-5	0R1HN52K0N	Padsevonil
	TRIMEBUTINE	714	2023-06-28 12:12:08	2023-06-28 13:02:02	/home/zeyad/ligprep_drugs	ligprep_drugs-out.maegz	3092	0	1.000	phase_screen_1			0.863	0.484				A(2) A(5) A(3) H(8) H(6) H(11)	1.565	1.565	0	TRUE	0	0.939
	LY-2811376	715	2023-06-28 12:12:08	2023-06-28 13:02:02	/home/zeyad/tonino/phase_screen_Drugbank	ligprep_drugbank-out.maegz	9409	0	1.000	phase_screen_1			0.805	0.482				A(2) A(3) A(1) H(8) H(9) H(10)	1.564	1.564	0	TRUE	0	0.868	DB13065	LY-2811376	1194044-20-6	UR18YJ97SJ
	PPI-2458	716	2023-06-28 12:12:08	2023-06-28 13:02:02	/home/zeyad/tonino/phase_screen_Drugbank	ligprep_drugbank-out.maegz	4841	0	1.000	phase_screen_1			0.877	0.410				A(5) A(1) A(4) H(13) H(10) H(16)	1.564	1.564	0	TRUE	0	0.868	DB05864	PPI-2458		NA0Y2SRR29
	PROSTAGLANDIN G2	717	2023-06-28 12:12:08	2023-06-28 13:02:02	/home/zeyad/ligprep_drugs	ligprep_drugs-out.maegz	351	0	1.000	phase_screen_1			0.885	0.347				A(6) A(5) A(4) H(15) H(13) H(14)	1.564	1.564	0	TRUE	0	0.802
	EPLERENONE	718	2023-06-28 12:12:08	2023-06-28 13:02:02	/home/zeyad/ligprep_drugs	ligprep_drugs-out.maegz	6174	0	1.000	phase_screen_1			0.668	0.498				A(5) A(1) A(2) H(9) H(11) H(7)	1.564	1.564	0	TRUE	0	0.722
	TROLEANDOMYCIN	719	2023-06-28 12:12:08	2023-06-28 13:02:02	/home/zeyad/ligprep_drugs	ligprep_drugs-out.maegz	6452	0	1.000	phase_screen_1			0.881	0.268				A(12) A(10) A(5) H(17) H(25) H(24)	1.562	1.562	0	TRUE	0	0.704
	S-(2-{[N-(2-HYDROXY-4-{[HYDROXY(OXIDO)PHOSPHINO]OXY}-3,3-DIMETHYLBUTANOYL)-BETA-ALANYL]AMINO}ETHYL) HEXANETHIOATE	720	2023-06-28 12:12:08	2023-06-28 13:02:02	/home/zeyad/tonino/phase_screen_Drugbank	ligprep_drugbank-out.maegz	6925	0	1.000	phase_screen_1			0.910	0.368				A(3) A(4) A(2) H(12) H(16) H(13)	1.562	1.562	0	TRUE	0	0.859	DB08404	S-(2-{[N-(2-HYDROXY-4-{[HYDROXY(OXIDO)PHOSPHINO]OXY}-3,3-DIMETHYLBUTANOYL)-BETA-ALANYL]AMINO}ETHYL) HEXANETHIOATE
	Nivocasan	721	2023-06-28 12:12:08	2023-06-28 13:02:02	/home/zeyad/tonino/phase_screen_Drugbank	ligprep_drugbank-out.maegz	9125	0	1.000	phase_screen_1			0.823	0.425				A(7) A(6) A(4) H(10) H(11) H(12)	1.560	1.560	0	TRUE	0	0.825	DB12720	Nivocasan	908253-63-4	9554OW6MVU	Nivocasan
	7-((Carboxy(4-Hydroxyphenyl)Acetyl)Amino)-7-Methoxy-(3-((1-Methyl-1h-Tetrazol-5-Yl)Thio)Methyl)-8-Oxo-5-Oxa-1-Azabicyclo[4.2.0]Oct-2-Ene-2-Carboxylic Acid	722	2023-06-28 12:12:08	2023-06-28 13:02:02	/home/zeyad/tonino/phase_screen_Drugbank	ligprep_drugbank-out.maegz	4026	0	1.000	phase_screen_1			0.949	0.367				A(4) A(2) A(10) H(17) H(19) H(18)	1.556	1.556	0	TRUE	0	0.912	DB04342	7-((Carboxy(4-Hydroxyphenyl)Acetyl)Amino)-7-Methoxy-(3-((1-Methyl-1h-Tetrazol-5-Yl)Thio)Methyl)-8-Oxo-5-Oxa-1-Azabicyclo[4.2.0]Oct-2-Ene-2-Carboxylic Acid				EXPT02261
	Latamoxef	723	2023-06-28 12:12:08	2023-06-28 13:02:02	/home/zeyad/tonino/phase_screen_Drugbank	ligprep_drugbank-out.maegz	4239	0	1.000	phase_screen_1			0.949	0.367				A(5) A(2) A(8) H(17) H(19) H(18)	1.556	1.556	0	TRUE	0	0.912	DB04570	Latamoxef	64952-97-2	VUF6C936Z3	Festamoxin; Lamoxactam; Latamoxef; Latamoxefum; Moxalactam
	6-Deoxyerythronolide B	724	2023-06-28 12:12:08	2023-06-28 13:02:02	/home/zeyad/tonino/phase_screen_Drugbank	ligprep_drugbank-out.maegz	3757	0	1.000	phase_screen_1			0.794	0.359				A(3) A(4) A(2) H(10) H(16) H(15)	1.554	1.554	0	TRUE	0	0.719	DB04070	6-Deoxyerythronolide B				EXPT01153
	CLARITHROMYCIN	725	2023-06-28 12:12:08	2023-06-28 13:02:02	/home/zeyad/ligprep_drugs	ligprep_drugs-out.maegz	4554	0	1.000	phase_screen_1			0.946	0.397				A(2) A(7) A(13) H(31) H(28) H(27)	1.553	1.553	0	TRUE	0	0.948
	NVP-LEQ-506	726	2023-06-28 12:12:08	2023-06-28 13:02:02	/home/zeyad/tonino/phase_screen_Drugbank	ligprep_drugbank-out.maegz	9230	0	1.000	phase_screen_1			0.975	0.318				A(3) A(1) A(4) H(8) H(9) H(7)	1.553	1.553	0	TRUE	0	0.888	DB12857	NVP-LEQ-506	1204975-42-7	6SJX1T5HJD
	Clarithromycin	727	2023-06-28 12:12:08	2023-06-28 13:02:02	/home/zeyad/tonino/phase_screen_Drugbank	ligprep_drugbank-out.maegz	1100	0	1.000	phase_screen_1			0.888	0.353				A(13) A(3) A(10) H(20) H(28) H(27)	1.552	1.552	0	TRUE	0	0.826	DB01211	Clarithromycin	81103-11-9	H1250JIK0A	6-O-methyl erythromycin; 6-O-methylerythromycin; 6-O-methylerythromycin A; CLA; Clarithromycin; Clarithromycina; Clarithromycine; Clarithromycinum; Claritromicina	APRD00181
	CANTUZUMAB RAVTANSINE	728	2023-06-28 12:12:08	2023-06-28 13:02:02	/home/zeyad/ligprep_drugs	ligprep_drugs-out.maegz	5403	0	1.000	phase_screen_1			0.702	0.403				A(1) A(9) A(5) H(13) H(19) H(21)	1.552	1.552	0	TRUE	0	0.664
	Lacidipine	729	2023-06-28 12:12:08	2023-06-28 13:02:02	/home/zeyad/tonino/phase_screen_Drugbank	ligprep_drugbank-out.maegz	7669	0	1.000	phase_screen_1			0.833	0.408				A(2) A(4) A(5) H(10) H(8) H(12)	1.549	1.549	0	TRUE	0	0.830	DB09236	Lacidipine	103890-78-4	260080034N	Lacidipine; Lacidipino
	EPOTHILONE B	730	2023-06-28 12:12:08	2023-06-28 13:02:02	/home/zeyad/ligprep_drugs	ligprep_drugs-out.maegz	5469	0	1.000	phase_screen_1			0.829	0.358				A(7) A(6) A(4) H(17) H(18) H(16)	1.548	1.548	0	TRUE	0	0.767
	DB04126	731	2023-06-28 12:12:08	2023-06-28 13:02:02	/home/zeyad/ligprep_drugs	ligprep_drugs-out.maegz	1399	0	1.000	phase_screen_1			0.684	0.473				A(2) A(3) A(4) H(11) H(12) H(10)	1.547	1.547	0	TRUE	0	0.733
	TACROLIMUS	732	2023-06-28 12:12:08	2023-06-28 13:02:02	/home/zeyad/ligprep_drugs	ligprep_drugs-out.maegz	4334	0	1.000	phase_screen_1			0.883	0.280				A(5) A(9) A(2) H(24) H(21) H(19)	1.546	1.546	0	TRUE	0	0.740
	SCIO-469	733	2023-06-28 12:12:08	2023-06-28 13:02:02	/home/zeyad/ligprep_drugs	ligprep_drugs-out.maegz	5715	0	1.000	phase_screen_1			0.974	0.297				A(2) A(1) A(3) H(7) H(5) H(10)	1.543	1.543	0	TRUE	0	0.873
	Acetyl simvastatin	734	2023-06-28 12:12:08	2023-06-28 13:02:02	/home/zeyad/tonino/phase_screen_Drugbank	ligprep_drugbank-out.maegz	10456	0	1.000	phase_screen_1			0.778	0.410				A(5) A(1) A(2) H(13) H(9) H(8)	1.543	1.543	0	TRUE	0	0.774	DB14648	Acetyl simvastatin	145576-25-6	171OXS3HEK	4'-acetylsimvastatin; Simvastatin acetate; Simvastatin acetate ester	DBSALT002310
	Faropenem medoxomil	735	2023-06-28 12:12:08	2023-06-28 13:02:02	/home/zeyad/tonino/phase_screen_Drugbank	ligprep_drugbank-out.maegz	4791	0	1.000	phase_screen_1			0.882	0.368				A(7) A(5) A(8) H(11) H(13) H(12)	1.543	1.543	0	TRUE	0	0.849	DB05659	Faropenem medoxomil	141702-36-5	5OK523O4FU	Faropenem daloxate; Faropenem medoxil; Faropenem medoxomil
	docetaxel	736	2023-06-28 12:12:08	2023-06-28 13:02:02	/home/zeyad/ligprep_drugs	ligprep_drugs-out.maegz	2010	0	1.000	phase_screen_1			0.933	0.254				A(6) A(5) A(7) H(23) H(21) H(22)	1.541	1.541	0	TRUE	0	0.775
	DOCETAXEL	737	2023-06-28 12:12:08	2023-06-28 13:02:02	/home/zeyad/ligprep_drugs	ligprep_drugs-out.maegz	6186	0	1.000	phase_screen_1			0.933	0.254				A(6) A(5) A(7) H(23) H(21) H(22)	1.541	1.541	0	TRUE	0	0.775
	Glycyrrhizic acid	738	2023-06-28 12:12:08	2023-06-28 13:02:02	/home/zeyad/tonino/phase_screen_Drugbank	ligprep_drugbank-out.maegz	10011	0	1.000	phase_screen_1			0.722	0.339				A(9) A(14) A(4) H(32) H(33) H(34)	1.541	1.541	0	TRUE	0	0.624	DB13751	Glycyrrhizic acid	1405-86-3	6FO62043WK	18-beta-Glycyrrhizic acid; Glizigen; Glycyrrhizin
	Resiniferatoxin	739	2023-06-28 12:12:08	2023-06-28 13:02:02	/home/zeyad/tonino/phase_screen_Drugbank	ligprep_drugbank-out.maegz	5096	0	1.000	phase_screen_1			0.807	0.391				A(7) A(4) A(3) H(18) H(16) H(14)	1.539	1.539	0	TRUE	0	0.791	DB06515	Resiniferatoxin	57444-62-9	A5O6P1UL4I	Resiniferatoxin; RTX
	Tacrolimus	740	2023-06-28 12:12:08	2023-06-28 13:02:02	/home/zeyad/tonino/phase_screen_Drugbank	ligprep_drugbank-out.maegz	756	0	1.000	phase_screen_1			0.904	0.302				A(10) A(7) A(9) H(23) H(26) H(20)	1.537	1.537	0	TRUE	0	0.803	DB00864	Tacrolimus	104987-11-3	Y5L2157C4J	Anhydrous tacrolimus; Tacrolimus; Tacrolimus anhydrous; Tacrolimus, anhydrous	APRD00276; EXPT01437
	BIIB021	741	2023-06-28 12:12:08	2023-06-28 13:02:02	/home/zeyad/tonino/phase_screen_Drugbank	ligprep_drugbank-out.maegz	8808	0	1.000	phase_screen_1			0.886	0.372				A(4) A(1) A(3) H(9) H(11) H(8)	1.537	1.537	0	TRUE	0	0.865	DB12359	BIIB021	848695-25-0	851B9FQ7Q0
	AZITHROMYCIN	742	2023-06-28 12:12:08	2023-06-28 13:02:02	/home/zeyad/ligprep_drugs	ligprep_drugs-out.maegz	519	0	1.000	phase_screen_1			0.900	0.208				A(4) A(2) A(5) H(20) H(18) H(32)	1.536	1.536	0	TRUE	0	0.686
	HYDROCORTISONE HEMISUCCINATE	743	2023-06-28 12:12:08	2023-06-28 13:02:02	/home/zeyad/ligprep_drugs	ligprep_drugs-out.maegz	6588	0	1.000	phase_screen_1			0.736	0.567				A(7) A(4) A(1) H(14) H(15) H(17)	1.536	1.536	0	TRUE	0	0.921
	ETHACRYNIC ACID	744	2023-06-28 12:12:08	2023-06-28 13:02:02	/home/zeyad/ligprep_drugs	ligprep_drugs-out.maegz	6926	0	1.000	phase_screen_1			0.867	0.435				A(2) A(3) A(4) H(7) H(6) H(8)	1.536	1.536	0	TRUE	0	0.920
	OXI-4503	745	2023-06-28 12:12:08	2023-06-28 13:02:02	/home/zeyad/tonino/phase_screen_Drugbank	ligprep_drugbank-out.maegz	4648	0	1.000	phase_screen_1			0.840	0.446				A(6) A(4) A(5) H(17) H(15) H(16)	1.535	1.535	0	TRUE	0	0.901	DB05143	OXI-4503	288847-35-8	JH6Z94GLUD	CA1P; Combretastatin A-1 bis(phosphate); Combretastatin A1 diphosphate; OXI4503
	Troleandomycin	746	2023-06-28 12:12:08	2023-06-28 13:02:02	/home/zeyad/tonino/phase_screen_Drugbank	ligprep_drugbank-out.maegz	9499	0	1.000	phase_screen_1			0.897	0.279				A(7) A(12) A(8) H(22) H(21) H(28)	1.535	1.535	0	TRUE	0	0.768	DB13179	Troleandomycin	2751-09-9	C4DZ64560D	Oleandocetine; Oleandomycin triacetate; Oleandomycin triacetyl ester; Triacetyloleandomycin; Triacetyloleandomycinum; Tribiocillina; Troleandomicina; Troleandomycin; Troleandomycine	DB01361
	Perindopril	747	2023-06-28 12:12:08	2023-06-28 13:02:02	/home/zeyad/tonino/phase_screen_Drugbank	ligprep_drugbank-out.maegz	682	0	1.000	phase_screen_1			0.796	0.480				A(2) A(4) A(5) H(10) H(8) H(9)	1.535	1.535	0	TRUE	0	0.889	DB00790	Perindopril	82834-16-0	Y5GMK36KGY	(2S,3aS,7aS)-1-[(2S)-2-{[(2S)-1-ethoxy-1-oxopentan-2-yl]amino}propanoyl]octahydro-1H-indole-2-carboxylic acid; Perindopril; Perindoprilum	APRD01178
	Hydrogenobyrinic acid	748	2023-06-28 12:12:08	2023-06-28 13:02:02	/home/zeyad/tonino/phase_screen_Drugbank	ligprep_drugbank-out.maegz	2225	0	1.000	phase_screen_1			0.732	0.329				A(9) A(14) A(12) H(35) H(34) H(33)	1.535	1.535	0	TRUE	0	0.631	DB02460	Hydrogenobyrinic acid	23599-55-5		Hydrogenobyrinate; Hydrogenobyrinic acid; Hydrogenobyrinsäure	EXPT00986
	Felodipine	749	2023-06-28 12:12:08	2023-06-28 13:02:02	/home/zeyad/tonino/phase_screen_Drugbank	ligprep_drugbank-out.maegz	913	0	1.000	phase_screen_1			0.864	0.443				A(1) A(4) A(3) H(10) H(7) H(11)	1.534	1.534	0	TRUE	0	0.928	DB01023	Felodipine	72509-76-3	OL961R6O2C	(±)-ethyl methyl 4-(2,3-dichlorophenyl)-1,4-dihydro-2,6-dimethyl-3,5-pyridinedicarboxylate; 3-ethyl 5-methyl 4-(2,3-dichlorophenyl)-2,6-dimethyl-1,4-dihydro-3,5-pyridinedicarboxylate; 4-(2,3-dichlorophenyl)-1,4-dihydro-2,6-dimethyl-3,5-pyridinedicarboxylic acid ethyl methyl ester; Felodipina; Felodipine; Felodipino; Felodipinum	APRD00374
	Bafilomycin A1	750	2023-06-28 12:12:08	2023-06-28 13:02:02	/home/zeyad/tonino/phase_screen_Drugbank	ligprep_drugbank-out.maegz	5228	0	1.000	phase_screen_1			0.915	0.318				A(4) A(7) A(5) H(22) H(20) H(18)	1.531	1.531	0	TRUE	0	0.842	DB06733	Bafilomycin A1	88899-55-2
	WRR-112	751	2023-06-28 12:12:08	2023-06-28 13:02:02	/home/zeyad/tonino/phase_screen_Drugbank	ligprep_drugbank-out.maegz	3394	0	1.000	phase_screen_1			0.923	0.462				A(2) A(5) A(4) H(11) H(12) H(10)	1.531	1.531	0	TRUE	0	1.025	DB03691	WRR-112				EXPT02790
	Rebimastat	752	2023-06-28 12:12:08	2023-06-28 13:02:02	/home/zeyad/tonino/phase_screen_Drugbank	ligprep_drugbank-out.maegz	5120	0	1.000	phase_screen_1			0.792	0.352				A(1) A(5) A(3) H(17) H(11) H(13)	1.529	1.529	0	TRUE	0	0.738	DB06573	Rebimastat	259188-38-0	1B47R6ZX4K	Rebimastat
	Efonidipine	753	2023-06-28 12:12:08	2023-06-28 13:02:02	/home/zeyad/tonino/phase_screen_Drugbank	ligprep_drugbank-out.maegz	7668	0	1.000	phase_screen_1			0.789	0.362				A(3) A(5) A(4) H(12) H(11) H(10)	1.528	1.528	0	TRUE	0	0.748	DB09235	Efonidipine	111011-63-3	40ZTP2T37Q	Efonidipine
	Carboxyatractyloside	754	2023-06-28 12:12:08	2023-06-28 13:02:02	/home/zeyad/tonino/phase_screen_Drugbank	ligprep_drugbank-out.maegz	2195	0	1.000	phase_screen_1			0.879	0.345				A(7) A(5) A(12) H(22) H(24) H(21)	1.528	1.528	0	TRUE	0	0.835	DB02426	Carboxyatractyloside	33286-30-5	SNP1XL23E6		EXPT01071
	MOTUPORIN	755	2023-06-28 12:12:08	2023-06-28 13:02:02	/home/zeyad/ligprep_drugs	ligprep_drugs-out.maegz	3873	0	1.000	phase_screen_1			0.796	0.287				A(1) A(4) A(9) H(20) H(19) H(24)	1.527	1.527	0	TRUE	0	0.668
	cis-Diamminechlorocholylglycinateplatinum(II)	756	2023-06-28 12:12:08	2023-06-28 13:02:02	/home/zeyad/tonino/phase_screen_Drugbank	ligprep_drugbank-out.maegz	7361	0	1.000	phase_screen_1			0.779	0.503				A(6) A(4) A(7) H(19) H(18) H(17)	1.525	1.525	0	TRUE	0	0.908	DB08858	cis-Diamminechlorocholylglycinateplatinum(II)	191595-91-2
	BMS-275183	757	2023-06-28 12:12:08	2023-06-28 13:02:02	/home/zeyad/tonino/phase_screen_Drugbank	ligprep_drugbank-out.maegz	8623	0	1.000	phase_screen_1			0.811	0.329				A(8) A(4) A(15) H(25) H(27) H(23)	1.525	1.525	0	TRUE	0	0.738	DB12144	BMS-275183	355113-98-3	UQC681JJIV
	C-1027 Aromatized chromophore	758	2023-06-28 12:12:08	2023-06-28 13:02:02	/home/zeyad/tonino/phase_screen_Drugbank	ligprep_drugbank-out.maegz	3628	0	1.000	phase_screen_1			0.842	0.312				A(13) A(4) A(5) H(26) H(21) H(23)	1.525	1.525	0	TRUE	0	0.755	DB03933	C-1027 Aromatized chromophore				EXPT02805
	Cefotiam	759	2023-06-28 12:12:08	2023-06-28 13:02:02	/home/zeyad/tonino/phase_screen_Drugbank	ligprep_drugbank-out.maegz	129	0	1.000	phase_screen_1			0.753	0.401				A(8) A(4) A(6) H(16) H(14) H(17)	1.524	1.524	0	TRUE	0	0.756	DB00229	Cefotiam	61622-34-2	91W6Z2N718	(6R,7R)-7-[2-(2-Amino-thiazol-4-yl)-acetylamino]-3-[1-(2-dimethylamino-ethyl)-1H-tetrazol-5-ylsulfanylmethyl]-8-oxo-5-thia-1-aza-bicyclo[4.2.0]oct-2-ene-2-carboxylic acid; Cefotiam; Cefotiamum; CTM	APRD00855
	EFONIDIPINE	760	2023-06-28 12:12:08	2023-06-28 13:02:02	/home/zeyad/ligprep_drugs	ligprep_drugs-out.maegz	3975	0	1.000	phase_screen_1			0.849	0.337				A(2) A(4) A(1) H(11) H(7) H(13)	1.522	1.522	0	TRUE	0	0.797
	2-(6-CHLORO-3-{[2,2-DIFLUORO-2-(2-PYRIDINYL)ETHYL]AMINO}-2-OXO-1(2H)-PYRAZINYL)-N-[(2-FLUORO-3-METHYL-6-PYRIDINYL)METHYL]ACETAMIDE	761	2023-06-28 12:12:08	2023-06-28 13:02:02	/home/zeyad/ligprep_drugs	ligprep_drugs-out.maegz	3793	0	1.000	phase_screen_1			0.935	0.280				A(4) A(5) A(1) H(10) H(12) H(11)	1.520	1.520	0	TRUE	0	0.834
	LATRUNCULIN B	762	2023-06-28 12:12:08	2023-06-28 13:02:02	/home/zeyad/ligprep_drugs	ligprep_drugs-out.maegz	2187	0	1.000	phase_screen_1			0.866	0.462				A(4) A(5) A(6) H(11) H(12) H(10)	1.519	1.519	0	TRUE	0	0.970
	NILVADIPINE	763	2023-06-28 12:12:08	2023-06-28 13:02:02	/home/zeyad/ligprep_drugs	ligprep_drugs-out.maegz	625	0	1.000	phase_screen_1			0.826	0.461				A(2) A(5) A(4) H(8) H(7) H(9)	1.518	1.518	0	TRUE	0	0.922
	Cefmenoxime	764	2023-06-28 12:12:08	2023-06-28 13:02:02	/home/zeyad/tonino/phase_screen_Drugbank	ligprep_drugbank-out.maegz	167	0	1.000	phase_screen_1			0.891	0.360				A(7) A(3) A(9) H(16) H(18) H(17)	1.517	1.517	0	TRUE	0	0.881	DB00267	Cefmenoxime	65085-01-0	KBZ4844CXN	(6R,7R)-7-((Z)-2-(2-Amino-4-thiazolyl)-2-methoxyiminoacetamido)-3-((1-methyl-1H-5-tetraazolylthio)methyl)-8-oxo-5-thia-1-azabicyclo(4.2.0)oct-2-en-2-carbonsaeure; (6R,7R)-7-[[(2E)-2-(2-amino-1,3-thiazol-4-yl)-2-methoxyiminoacetyl]amino]-3-[(1-methyltetrazol-5-yl)sulfanylmethyl]-8-oxo-5-thia-1-azabicyclo[4.2.0]oct-2-ene-2-carboxylic acid; Cefmenoxima; Cefmenoxime; Cefmenoximum; CMX	APRD00851
	Trabectedin	765	2023-06-28 12:12:08	2023-06-28 13:02:02	/home/zeyad/tonino/phase_screen_Drugbank	ligprep_drugbank-out.maegz	4640	0	1.000	phase_screen_1			0.802	0.344				A(2) A(11) A(8) H(25) H(23) H(19)	1.517	1.517	0	TRUE	0	0.755	DB05109	Trabectedin	114899-77-3	ID0YZQ2TCP	Ecteinascidin 743; Trabectedin; Trabectedina
	Tiamulin	766	2023-06-28 12:12:08	2023-06-28 13:02:02	/home/zeyad/tonino/phase_screen_Drugbank	ligprep_drugbank-out.maegz	8066	0	1.000	phase_screen_1			0.805	0.391				A(5) A(1) A(4) H(8) H(11) H(7)	1.516	1.516	0	TRUE	0	0.817	DB11468	Tiamulin	55297-95-5	E38WZ4U54R	Tiamulin; Tiamulina; Tiamuline; Tiamulinum
	ERYTHROMYCIN	767	2023-06-28 12:12:08	2023-06-28 13:02:02	/home/zeyad/ligprep_drugs	ligprep_drugs-out.maegz	2724	0	1.000	phase_screen_1			0.858	0.327				A(8) A(13) A(6) H(32) H(27) H(33)	1.515	1.515	0	TRUE	0	0.803
	PIMECROLIMUS	768	2023-06-28 12:12:08	2023-06-28 13:02:02	/home/zeyad/ligprep_drugs	ligprep_drugs-out.maegz	4450	0	1.000	phase_screen_1			0.899	0.271				A(11) A(4) A(3) H(25) H(22) H(19)	1.515	1.515	0	TRUE	0	0.787
	Isosteviol	769	2023-06-28 12:12:08	2023-06-28 13:02:02	/home/zeyad/tonino/phase_screen_Drugbank	ligprep_drugbank-out.maegz	11618	0	1.000	phase_screen_1			0.868	0.513				A(1) A(2) A(3) H(6) H(10) H(5)	1.515	1.515	0	TRUE	0	1.040	DB16870	Isosteviol	27975-19-5	091QB7QO95	Iso-steviol; Ketoisostevic acid
	GINSENOSIDE RG1	770	2023-06-28 12:12:08	2023-06-28 13:02:02	/home/zeyad/ligprep_drugs	ligprep_drugs-out.maegz	264	0	1.000	phase_screen_1			0.814	0.325				A(5) A(2) A(6) H(26) H(35) H(33)	1.511	1.511	0	TRUE	0	0.754
	Sonolisib	771	2023-06-28 12:12:08	2023-06-28 13:02:02	/home/zeyad/tonino/phase_screen_Drugbank	ligprep_drugbank-out.maegz	9021	0	1.000	phase_screen_1			0.693	0.432				A(4) A(5) A(2) H(10) H(11) H(12)	1.511	1.511	0	TRUE	0	0.737	DB12601	Sonolisib	502632-66-8	987796874T	Sonolisib
	Phorbol 12-myristate 13-acetate diester	772	2023-06-28 12:12:08	2023-06-28 13:02:02	/home/zeyad/tonino/phase_screen_Drugbank	ligprep_drugbank-out.maegz	11724	0	1.000	phase_screen_1			0.908	0.440				A(5) A(7) A(3) H(18) H(12) H(19)	1.510	1.510	0	TRUE	0	1.007	DB17045	Phorbol 12-myristate 13-acetate diester	16561-29-8	NI40JAQ945	12-o-tetradecanoylphorbol-13-acetate; 12-tetradecanoylphorbol 13-acetate; Phorbol 12-myristate 13-acetate; Phorbol myristate acetate; Pma (phorbol ester); Tetradecanoylphorbol acetate; Tpa (phorbol ester)
	Kitasamycin	773	2023-06-28 12:12:08	2023-06-28 13:02:02	/home/zeyad/tonino/phase_screen_Drugbank	ligprep_drugbank-out.maegz	7730	0	1.000	phase_screen_1			0.902	0.256				A(9) A(3) A(10) H(26) H(22) H(20)	1.509	1.509	0	TRUE	0	0.780	DB09309	Kitasamycin	1392-21-8	YX09Z4QW5Y	Leucomycin
	Cefbuperazone	774	2023-06-28 12:12:08	2023-06-28 13:02:02	/home/zeyad/tonino/phase_screen_Drugbank	ligprep_drugbank-out.maegz	9905	0	1.000	phase_screen_1			0.940	0.334				A(10) A(5) A(6) H(18) H(22) H(21)	1.508	1.508	0	TRUE	0	0.918	DB13638	Cefbuperazone	76610-84-9	T0785J3X40	cefbuperazona; Cefbuperazone
	BMS-188797	775	2023-06-28 12:12:08	2023-06-28 13:02:02	/home/zeyad/tonino/phase_screen_Drugbank	ligprep_drugbank-out.maegz	9036	0	1.000	phase_screen_1			0.811	0.314				A(7) A(3) A(14) H(24) H(26) H(22)	1.507	1.507	0	TRUE	0	0.741	DB12619	BMS-188797	172481-83-3	0HG7S0S581	4-desacetylpaclitaxel 4-methyl carbonate
	Ovalicin	776	2023-06-28 12:12:08	2023-06-28 13:02:02	/home/zeyad/tonino/phase_screen_Drugbank	ligprep_drugbank-out.maegz	4005	0	1.000	phase_screen_1			0.870	0.468				A(5) A(2) A(3) H(8) H(11) H(12)	1.506	1.506	0	TRUE	0	0.998	DB04324	Ovalicin				EXPT02454
	KD3010	777	2023-06-28 12:12:08	2023-06-28 13:02:02	/home/zeyad/tonino/phase_screen_Drugbank	ligprep_drugbank-out.maegz	4658	0	1.000	phase_screen_1			0.819	0.370				A(3) A(2) A(5) H(10) H(7) H(11)	1.506	1.506	0	TRUE	0	0.820	DB05188	KD3010	934760-90-4
	HYDROCORTISONE CYPIONATE	778	2023-06-28 12:12:08	2023-06-28 13:02:02	/home/zeyad/ligprep_drugs	ligprep_drugs-out.maegz	1935	0	1.000	phase_screen_1			0.669	0.489				A(1) A(3) A(6) H(11) H(15) H(14)	1.505	1.505	0	TRUE	0	0.783
	Simvastatin	779	2023-06-28 12:12:08	2023-06-28 13:02:02	/home/zeyad/tonino/phase_screen_Drugbank	ligprep_drugbank-out.maegz	535	0	1.000	phase_screen_1			0.797	0.400				A(4) A(3) A(1) H(11) H(9) H(7)	1.504	1.504	0	TRUE	0	0.832	DB00641	Simvastatin	79902-63-9	AGG2FN16EV	2,2-dimethylbutyric acid, 8-ester with (4R,6R)-6-(2-((1S,2S,6R,8S,8aR)-1,2,6,7,8,8a-hexahydro-8-hydroxy-2,6-dimethyl-1-naphthyl)ethyl)tetrahydro-4-hydroxy-2H-pyran-2-one; Simvastatin; Simvastatina; Simvastatine; Simvastatinum	APRD00104
	CANFOSFAMIDE	780	2023-06-28 12:12:08	2023-06-28 13:02:02	/home/zeyad/ligprep_drugs	ligprep_drugs-out.maegz	6923	0	1.000	phase_screen_1			0.872	0.265				A(1) A(10) A(2) H(22) H(19) H(23)	1.504	1.504	0	TRUE	0	0.760
	Quinfamide	781	2023-06-28 12:12:08	2023-06-28 13:02:02	/home/zeyad/tonino/phase_screen_Drugbank	ligprep_drugbank-out.maegz	9177	0	1.000	phase_screen_1			0.816	0.399				A(2) A(3) A(1) H(7) H(6) H(5)	1.504	1.504	0	TRUE	0	0.853	DB12780	Quinfamide	62265-68-3	O1ZB1046R1	Quinfamide
	Docetaxel	782	2023-06-28 12:12:08	2023-06-28 13:02:02	/home/zeyad/tonino/phase_screen_Drugbank	ligprep_drugbank-out.maegz	1136	0	1.000	phase_screen_1			0.964	0.350				A(9) A(11) A(8) H(25) H(21) H(26)	1.503	1.503	0	TRUE	0	0.973	DB01248	Docetaxel	114977-28-5	699121PHCA	Docetaxel; Docetaxel anhydrous; N-Debenzoyl-N-(tert-butoxycarbonyl)-10-deacetylpaclitaxel; N-Debenzoyl-N-(tert-butoxycarbonyl)-10-deacetyltaxol; TXL	APRD00932
	Monensin	783	2023-06-28 12:12:08	2023-06-28 13:02:02	/home/zeyad/tonino/phase_screen_Drugbank	ligprep_drugbank-out.maegz	8033	0	1.000	phase_screen_1			0.901	0.363				A(7) A(10) A(5) H(27) H(22) H(26)	1.503	1.503	0	TRUE	0	0.912	DB11430	Monensin	17090-79-8	906O0YJ6ZP	Monensic acid; Monensin; Monensin A; Monensina; Monensinum
	Reserpine	784	2023-06-28 12:12:08	2023-06-28 13:02:02	/home/zeyad/tonino/phase_screen_Drugbank	ligprep_drugbank-out.maegz	105	0	1.000	phase_screen_1			0.788	0.399				A(7) A(4) A(6) H(12) H(17) H(15)	1.502	1.502	0	TRUE	0	0.822	DB00206	Reserpine	50-55-5	8B1QWR724A	(−)-reserpine; (3beta,16beta,17alpha,18beta,20alpha)-11,17-Dimethoxy-18-[(3,4,5-trimethoxybenzoyl)oxy]yohimban-16-carboxylic acid methyl ester; 3,4,5-trimethoxybenzoyl methyl reserpate; Reserpin; Reserpine	APRD00472
	Rokitamycin	785	2023-06-28 12:12:08	2023-06-28 13:02:02	/home/zeyad/tonino/phase_screen_Drugbank	ligprep_drugbank-out.maegz	9698	0	1.000	phase_screen_1			0.916	0.231				A(1) A(4) A(3) H(19) H(25) H(24)	1.502	1.502	0	TRUE	0	0.773	DB13409	Rokitamycin	74014-51-0	ZPT03UEM0E	Rokitamycin
	Oxetacaine	786	2023-06-28 12:12:08	2023-06-28 13:02:02	/home/zeyad/tonino/phase_screen_Drugbank	ligprep_drugbank-out.maegz	8962	0	1.000	phase_screen_1			0.886	0.393				A(1) A(2) A(3) H(6) H(5) H(7)	1.502	1.502	0	TRUE	0	0.933	DB12532	Oxetacaine	126-27-2	IP8QT76V17	Oxetacaine
	OXETHAZAINE	787	2023-06-28 12:12:08	2023-06-28 13:02:02	/home/zeyad/ligprep_drugs	ligprep_drugs-out.maegz	4989	0	1.000	phase_screen_1			0.886	0.393				A(1) A(2) A(3) H(6) H(5) H(7)	1.502	1.502	0	TRUE	0	0.933
	Tinostamustine	788	2023-06-28 12:12:08	2023-06-28 13:02:02	/home/zeyad/tonino/phase_screen_Drugbank	ligprep_drugbank-out.maegz	10767	0	1.000	phase_screen_1			0.849	0.313				A(2) A(1) A(3) H(9) H(8) H(12)	1.500	1.500	0	TRUE	0	0.794	DB15147	Tinostamustine	1236199-60-2	29DKI2H2NY	Tinostamustine
	Grazoprevir	789	2023-06-28 12:12:08	2023-06-28 13:02:02	/home/zeyad/tonino/phase_screen_Drugbank	ligprep_drugbank-out.maegz	8140	0	1.000	phase_screen_1			0.771	0.332				A(3) A(10) A(8) H(16) H(18) H(19)	1.500	1.500	0	TRUE	0	0.723	DB11575	Grazoprevir	1350514-68-9	8YE81R1X1J	Grazoprevir; Grazoprevir anhydrous
	Roxithromycin	790	2023-06-28 12:12:08	2023-06-28 13:02:02	/home/zeyad/tonino/phase_screen_Drugbank	ligprep_drugbank-out.maegz	671	0	1.000	phase_screen_1			0.797	0.323				A(7) A(16) A(15) H(23) H(29) H(36)	1.499	1.499	0	TRUE	0	0.745	DB00778	Roxithromycin	80214-83-1	21KOF230FA	(9E)-erythromycin 9-(O-((2-methoxyethoxy)methyl)oxime); Roxithromycin; Roxithromycine; Roxithromycinum; Roxitromicina	APRD01305
	Dolastatin 10	791	2023-06-28 12:12:08	2023-06-28 13:02:02	/home/zeyad/tonino/phase_screen_Drugbank	ligprep_drugbank-out.maegz	9132	0	1.000	phase_screen_1			0.846	0.274				A(3) A(6) A(4) H(13) H(14) H(11)	1.499	1.499	0	TRUE	0	0.746	DB12730	Dolastatin 10	110417-88-4	EI946JT51X
	SYMPROIC	792	2023-06-28 12:12:08	2023-06-28 13:02:02	/home/zeyad/ligprep_drugs	ligprep_drugs-out.maegz	1470	0	1.000	phase_screen_1			0.873	0.388				A(2) A(6) A(1) H(16) H(14) H(13)	1.498	1.498	0	TRUE	0	0.915
	Ingenol disoxate	793	2023-06-28 12:12:08	2023-06-28 13:02:02	/home/zeyad/tonino/phase_screen_Drugbank	ligprep_drugbank-out.maegz	10743	0	1.000	phase_screen_1			0.900	0.480				A(8) A(5) A(6) H(12) H(18) H(16)	1.498	1.498	0	TRUE	0	1.059	DB15109	Ingenol disoxate	1383547-60-1	3B100VJ4ZW	Ingenol disoxate
	ROPEGINTERFERON ALFA-2B	794	2023-06-28 12:12:08	2023-06-28 13:02:02	/home/zeyad/ligprep_drugs	ligprep_drugs-out.maegz	6038	0	1.000	phase_screen_1			0.835	0.352				A(2) A(7) A(6) H(13) H(14) H(12)	1.497	1.497	0	TRUE	0	0.827
	Tulathromycin A	795	2023-06-28 12:12:08	2023-06-28 13:02:02	/home/zeyad/tonino/phase_screen_Drugbank	ligprep_drugbank-out.maegz	8071	0	1.000	phase_screen_1			0.904	0.276				A(7) A(4) A(3) H(27) H(26) H(32)	1.494	1.494	0	TRUE	0	0.822	DB11474	Tulathromycin A	217500-96-4	897A3KN7AP	Tulathromycin; Tulathromycin A
	Gallopamil	796	2023-06-28 12:12:08	2023-06-28 13:02:02	/home/zeyad/tonino/phase_screen_Drugbank	ligprep_drugbank-out.maegz	9280	0	1.000	phase_screen_1			0.719	0.428				A(2) A(1) A(3) H(16) H(14) H(15)	1.494	1.494	0	TRUE	0	0.783	DB12923	Gallopamil	16662-47-8	39WPC8JHR8	Gallopamil
	Baloxavir marboxil	797	2023-06-28 12:12:08	2023-06-28 13:02:02	/home/zeyad/tonino/phase_screen_Drugbank	ligprep_drugbank-out.maegz	10198	0	1.000	phase_screen_1			0.836	0.420				A(7) A(5) A(4) H(9) H(11) H(10)	1.492	1.492	0	TRUE	0	0.916	DB13997	Baloxavir marboxil	1985606-14-1	505CXM6OHG	Baloxavir marboxil
	[(5R)-5-(2,3-dibromo-5-ethoxy-4-hydroxybenzyl)-4-oxo-2-thioxo-1,3-thiazolidin-3-yl]acetic acid	798	2023-06-28 12:12:08	2023-06-28 13:02:02	/home/zeyad/tonino/phase_screen_Drugbank	ligprep_drugbank-out.maegz	5487	0	1.000	phase_screen_1			0.683	0.483				A(3) A(5) A(2) H(11) H(9) H(10)	1.490	1.490	0	TRUE	0	0.810	DB06998	[(5R)-5-(2,3-dibromo-5-ethoxy-4-hydroxybenzyl)-4-oxo-2-thioxo-1,3-thiazolidin-3-yl]acetic acid
	MOXISYLYTE	799	2023-06-28 12:12:08	2023-06-28 13:02:02	/home/zeyad/ligprep_drugs	ligprep_drugs-out.maegz	3814	0	1.000	phase_screen_1			0.609	0.323				A(3) A(2) A(1) H(4) H(5) H(6)	1.489	1.489	0	TRUE	0	0.531
	Narasin	800	2023-06-28 12:12:08	2023-06-28 13:02:02	/home/zeyad/tonino/phase_screen_Drugbank	ligprep_drugbank-out.maegz	8035	0	1.000	phase_screen_1			0.787	0.326				A(10) A(11) A(6) H(25) H(27) H(21)	1.488	1.488	0	TRUE	0	0.749	DB11432	Narasin	55134-13-9	DZY9VU539P	Narasin; Narasin A; Narasine; Narasino; Narasinum
	GLYCOCHOLIC ACID	801	2023-06-28 12:12:08	2023-06-28 13:02:02	/home/zeyad/ligprep_drugs	ligprep_drugs-out.maegz	4571	0	1.000	phase_screen_1			0.728	0.471				A(6) A(3) A(5) H(18) H(15) H(12)	1.487	1.487	0	TRUE	0	0.855
	E7107	802	2023-06-28 12:12:08	2023-06-28 13:02:02	/home/zeyad/tonino/phase_screen_Drugbank	ligprep_drugbank-out.maegz	8937	0	1.000	phase_screen_1			0.841	0.223				A(5) A(2) A(9) H(15) H(16) H(20)	1.486	1.486	0	TRUE	0	0.694	DB12508	E7107	630100-90-2	R60DZX1E2N
	Artemisone	803	2023-06-28 12:12:08	2023-06-28 13:02:02	/home/zeyad/tonino/phase_screen_Drugbank	ligprep_drugbank-out.maegz	11296	0	1.000	phase_screen_1			0.676	0.458				A(1) A(6) A(2) H(9) H(10) H(12)	1.486	1.486	0	TRUE	0	0.778	DB16097	Artemisone	255730-18-8	796LMW5BUZ	Artemifone; Artemisone
	FOTEMUSTINE	804	2023-06-28 12:12:08	2023-06-28 13:02:02	/home/zeyad/ligprep_drugs	ligprep_drugs-out.maegz	3087	0	1.000	phase_screen_1			0.870	0.338				A(2) A(3) A(4) H(7) H(8) H(6)	1.485	1.485	0	TRUE	0	0.868
	FLUTICASONE PROPIONATE	805	2023-06-28 12:12:08	2023-06-28 13:02:02	/home/zeyad/ligprep_drugs	ligprep_drugs-out.maegz	18	0	1.000	phase_screen_1			0.329	0.560				A(6) A(2) A(1) H(14) H(16) H(17)	1.485	1.485	0	TRUE	0	0.486
	DIGOXIN	806	2023-06-28 12:12:08	2023-06-28 13:02:02	/home/zeyad/ligprep_drugs	ligprep_drugs-out.maegz	1609	0	1.000	phase_screen_1			0.808	0.370				A(6) A(11) A(8) H(27) H(29) H(22)	1.482	1.482	0	TRUE	0	0.835
	N-ALLYL-5-AMIDINOAMINOOXY-PROPYLOXY-3-CHLORO-N-CYCLOPENTYLBENZAMIDE	807	2023-06-28 12:12:08	2023-06-28 13:02:02	/home/zeyad/tonino/phase_screen_Drugbank	ligprep_drugbank-out.maegz	5341	0	1.000	phase_screen_1			0.790	0.466				A(2) A(4) A(1) H(9) H(12) H(10)	1.481	1.481	0	TRUE	0	0.931	DB06859	N-ALLYL-5-AMIDINOAMINOOXY-PROPYLOXY-3-CHLORO-N-CYCLOPENTYLBENZAMIDE
	Naldemedine	808	2023-06-28 12:12:08	2023-06-28 13:02:02	/home/zeyad/tonino/phase_screen_Drugbank	ligprep_drugbank-out.maegz	8224	0	1.000	phase_screen_1			0.891	0.421				A(1) A(6) A(7) H(16) H(15) H(13)	1.479	1.479	0	TRUE	0	0.999	DB11691	Naldemedine	916072-89-4	03KSI6WLXH	Naldemedine
	METOPRENIC ACID	809	2023-06-28 12:12:08	2023-06-28 13:02:02	/home/zeyad/ligprep_drugs	ligprep_drugs-out.maegz	6259	0	1.000	phase_screen_1			0.807	0.463				A(2) A(1) A(3) H(6) H(5) H(7)	1.479	1.479	0	TRUE	0	0.949
	argatroban	810	2023-06-28 12:12:08	2023-06-28 13:02:02	/home/zeyad/ligprep_drugs	ligprep_drugs-out.maegz	474	0	1.000	phase_screen_1			0.888	0.395				A(2) A(4) A(3) H(18) H(16) H(14)	1.479	1.479	0	TRUE	0	0.965
	ARGATROBAN	811	2023-06-28 12:12:08	2023-06-28 13:02:02	/home/zeyad/ligprep_drugs	ligprep_drugs-out.maegz	895	0	1.000	phase_screen_1			0.888	0.395				A(2) A(4) A(3) H(18) H(16) H(14)	1.479	1.479	0	TRUE	0	0.965
	21R-ARGATROBAN	812	2023-06-28 12:12:08	2023-06-28 13:02:02	/home/zeyad/ligprep_drugs	ligprep_drugs-out.maegz	3018	0	1.000	phase_screen_1			0.888	0.395				A(2) A(4) A(3) H(18) H(16) H(14)	1.479	1.479	0	TRUE	0	0.965
	O-(CHLOROACETYLCARBAMOYL)FUMAGILLOL	813	2023-06-28 12:12:08	2023-06-28 13:02:02	/home/zeyad/ligprep_drugs	ligprep_drugs-out.maegz	4409	0	1.000	phase_screen_1			0.788	0.460				A(6) A(4) A(5) H(12) H(13) H(10)	1.478	1.478	0	TRUE	0	0.924
	Glecaprevir	814	2023-06-28 12:12:08	2023-06-28 13:02:02	/home/zeyad/tonino/phase_screen_Drugbank	ligprep_drugbank-out.maegz	10132	0	1.000	phase_screen_1			0.832	0.310				A(11) A(9) A(10) H(21) H(20) H(18)	1.477	1.477	0	TRUE	0	0.798	DB13879	Glecaprevir	1365970-03-1	K6BUU8J72P	Glécaprévir; Glecaprevir; Glecaprevirum
	1QPL	815	2023-06-28 12:12:08	2023-06-28 13:02:02	/home/zeyad/ligprep_drugs	ligprep_drugs-out.maegz	2659	0	1.000	phase_screen_1			0.811	0.268				A(10) A(2) A(6) H(25) H(17) H(27)	1.475	1.475	0	TRUE	0	0.724
	ligprep_drugbank.maegz:7945	816	2023-06-28 12:12:08	2023-06-28 13:02:02	/home/zeyad/tonino/phase_screen_Drugbank	ligprep_drugbank-out.maegz	8169	0	1.000	phase_screen_1			0.855	0.466				A(4) A(3) A(1) H(8) H(11) H(10)	1.475	1.475	0	TRUE	0	1.016	DB11622	Dehydrocholic acid	81-23-2	NH5000009I	3,7,12-Triketo-5beta-cholanoic acid; 3,7,12-triketocholanic acid; 3,7,12-trioxo-5beta-cholanic acid; 3,7,12-trioxo-5β-cholanic acid; 3,7,12-trioxocholanic acid; Decholin; Dehydrocholate; Dehydrocholic acid
	ligprep_drugbank.maegz:9536	817	2023-06-28 12:12:08	2023-06-28 13:02:02	/home/zeyad/tonino/phase_screen_Drugbank	ligprep_drugbank-out.maegz	9809	0	1.000	phase_screen_1			0.789	0.261				A(18) A(14) A(13) H(31) H(32) H(24)	1.474	1.474	0	TRUE	0	0.691	DB13537	Gitoformate	10176-39-3	B69U29O7J9	Gitoformate
	KABIRAMIDE C	818	2023-06-28 12:12:08	2023-06-28 13:02:02	/home/zeyad/ligprep_drugs	ligprep_drugs-out.maegz	613	0	0.500	phase_screen_1			0.796	0.278				A(13) A(14) A(4) H(28) H(29) H(30)	1.474	1.474	0	TRUE	0	0.720
	KABIRAMIDE C	819	2023-06-28 12:12:08	2023-06-28 13:02:02	/home/zeyad/ligprep_drugs	ligprep_drugs-out.maegz	614	0	0.500	phase_screen_1			0.796	0.278				A(13) A(14) A(4) H(28) H(29) H(30)	1.474	1.474	0	TRUE	0	0.720
	ligprep_drugbank.maegz:4282	820	2023-06-28 12:12:08	2023-06-28 13:02:02	/home/zeyad/tonino/phase_screen_Drugbank	ligprep_drugbank-out.maegz	4369	0	1.000	phase_screen_1			0.686	0.448				A(4) A(2) A(3) H(12) H(10) H(11)	1.474	1.474	0	TRUE	0	0.792	DB04702	S-[(2E)-3,7-DIMETHYLOCTA-2,6-DIENYL] TRIHYDROGENTHIODIPHOSPHATE
	ligprep_drugbank.maegz:7436	821	2023-06-28 12:12:08	2023-06-28 13:02:02	/home/zeyad/tonino/phase_screen_Drugbank	ligprep_drugbank-out.maegz	7665	0	1.000	phase_screen_1			0.842	0.410				A(2) A(1) A(5) H(9) H(7) H(10)	1.473	1.473	0	TRUE	0	0.936	DB09232	Cilnidipine	132203-70-4	97T5AZ1JIP	Cilnidipine
	CILNIDIPINE	822	2023-06-28 12:12:08	2023-06-28 13:02:02	/home/zeyad/ligprep_drugs	ligprep_drugs-out.maegz	639	0	1.000	phase_screen_1			0.842	0.410				A(2) A(1) A(5) H(9) H(8) H(10)	1.472	1.472	0	TRUE	0	0.935
	ligprep_drugbank.maegz:8275	823	2023-06-28 12:12:08	2023-06-28 13:02:02	/home/zeyad/tonino/phase_screen_Drugbank	ligprep_drugbank-out.maegz	8516	0	1.000	phase_screen_1			0.841	0.344				A(7) A(9) A(14) H(20) H(18) H(23)	1.472	1.472	0	TRUE	0	0.856	DB12019	Tesetaxel	333754-36-2	UG97LO5M8Y	Tesetaxel
	ligprep_drugbank.maegz:213	824	2023-06-28 12:12:08	2023-06-28 13:02:02	/home/zeyad/tonino/phase_screen_Drugbank	ligprep_drugbank-out.maegz	222	0	1.000	phase_screen_1			0.751	0.296				A(5) A(8) A(6) H(15) H(12) H(13)	1.471	1.471	0	TRUE	0	0.692	DB00319	Piperacillin	66258-76-2	9I628532GX	(2S,5R,6R)-6-{[(2R)-2-{[(4-ethyl-2,3-dioxopiperazin-1-yl)carbonyl]amino}-2-phenylacetyl]amino}-3,3-dimethyl-7-oxo-4-thia-1-azabicyclo[3.2.0]heptane-2-carboxylic acid; Piperacilina; Piperacillin; Piperacillin anhydrous; Piperacillina; Pipéracilline; Piperacillinum	APRD00325
	ligprep_drugbank.maegz:7888	825	2023-06-28 12:12:08	2023-06-28 13:02:02	/home/zeyad/tonino/phase_screen_Drugbank	ligprep_drugbank-out.maegz	8108	0	1.000	phase_screen_1			0.850	0.281				A(12) A(3) A(10) H(32) H(33) H(23)	1.471	1.471	0	TRUE	0	0.792	DB11525	Maduramicin	84878-61-5	5U912U22T2	Maduramicin
	ligprep_drugbank.maegz:7957	826	2023-06-28 12:12:08	2023-06-28 13:02:02	/home/zeyad/tonino/phase_screen_Drugbank	ligprep_drugbank-out.maegz	8181	0	1.000	phase_screen_1			0.863	0.381				A(5) A(7) A(8) H(20) H(15) H(17)	1.470	1.470	0	TRUE	0	0.928	DB11641	Vinflunine	162652-95-1	5BF646324K	20',20'-difluoro-3',4'-dihydrovinorelbine; 4'-deoxy-20',20'-difluoro-5'-norvincaleukoblastine; 4'-deoxy-20',20'-difluoro-8'-norvincaleukoblastine; Vinflunina; Vinflunine; Vinfluninum
	ligprep_drugbank.maegz:9966	827	2023-06-28 12:12:08	2023-06-28 13:02:02	/home/zeyad/tonino/phase_screen_Drugbank	ligprep_drugbank-out.maegz	10237	0	1.000	phase_screen_1			0.816	0.482				A(6) A(7) A(2) H(23) H(25) H(28)	1.470	1.470	0	TRUE	0	0.994	DB14056	Nigericin	28380-24-7	RRU6GY95IS	Azalomycin M; Helixin C; Polyetherin A
	ligprep_drugbank.maegz:230	828	2023-06-28 12:12:08	2023-06-28 13:02:02	/home/zeyad/tonino/phase_screen_Drugbank	ligprep_drugbank-out.maegz	238	0	1.000	phase_screen_1			0.808	0.348				A(2) A(8) A(10) H(21) H(15) H(20)	1.470	1.470	0	TRUE	0	0.823	DB00337	Pimecrolimus	137071-32-0	7KYV510875	33-Epi-chloro-33-desoxyascomycin; Pimecrolimus; Pimecrolimusum	APRD01182
	MILATAXEL	829	2023-06-28 12:12:08	2023-06-28 13:02:02	/home/zeyad/ligprep_drugs	ligprep_drugs-out.maegz	2953	0	1.000	phase_screen_1			0.830	0.277				A(15) A(4) A(9) H(26) H(22) H(21)	1.469	1.469	0	TRUE	0	0.766
	GERANYL PYROPHOSPHATE	830	2023-06-28 12:12:08	2023-06-28 13:02:02	/home/zeyad/ligprep_drugs	ligprep_drugs-out.maegz	1553	0	1.000	phase_screen_1			0.526	0.423				A(2) A(3) A(4) H(12) H(11) H(10)	1.469	1.469	0	TRUE	0	0.575
	ligprep_drugbank.maegz:4719	831	2023-06-28 12:12:08	2023-06-28 13:02:02	/home/zeyad/tonino/phase_screen_Drugbank	ligprep_drugbank-out.maegz	4815	0	1.000	phase_screen_1			0.721	0.480				A(2) A(1) A(3) H(13) H(11) H(9)	1.467	1.467	0	TRUE	0	0.881	DB05767	Andrographolide	5508-58-7	410105JHGR	3α,14,15,18-tetrahydroxy-5b,9bH,10a-labda-8(20),12-dien-16-oic acid γ-Lactone
	ligprep_drugbank.maegz:9063	832	2023-06-28 12:12:08	2023-06-28 13:02:02	/home/zeyad/tonino/phase_screen_Drugbank	ligprep_drugbank-out.maegz	9336	0	1.000	phase_screen_1			0.790	0.311				A(13) A(4) A(6) H(21) H(19) H(20)	1.467	1.467	0	TRUE	0	0.761	DB12984	Larotaxel	156294-36-9	TWQ8K8A81Y	Larotaxel
	ligprep_drugbank.maegz:3835	833	2023-06-28 12:12:08	2023-06-28 13:02:02	/home/zeyad/tonino/phase_screen_Drugbank	ligprep_drugbank-out.maegz	3902	0	1.000	phase_screen_1			0.801	0.192				A(10) A(3) A(9) H(22) H(30) H(23)	1.466	1.466	0	TRUE	0	0.632	DB04220	CGP 4832	113303-81-4	XUF8PWG90O		EXPT02784
	ligprep_drugbank.maegz:3453	834	2023-06-28 12:12:08	2023-06-28 13:02:02	/home/zeyad/tonino/phase_screen_Drugbank	ligprep_drugbank-out.maegz	3520	0	1.000	phase_screen_1			0.836	0.375				A(2) A(5) A(6) H(18) H(16) H(17)	1.465	1.465	0	TRUE	0	0.895	DB03820	(2S,5R,6R)-6-({(6S)-6-[(Ammonioacetyl)amino]-6-carboxylatohexanoyl}amino)-3,3-dimethyl-7-oxo-4-thia-1-azabicyclo[3.2.0]heptane-2-carboxylate				EXPT01725
	PACLITAXEL POLIGLUMEX	835	2023-06-28 12:12:08	2023-06-28 13:02:02	/home/zeyad/ligprep_drugs	ligprep_drugs-out.maegz	3352	0	1.000	phase_screen_1			0.939	0.245				A(11) A(3) A(5) H(23) H(20) H(21)	1.465	1.465	0	TRUE	0	0.863
	ligprep_drugbank.maegz:11320	836	2023-06-28 12:12:08	2023-06-28 13:02:02	/home/zeyad/tonino/phase_screen_Drugbank	ligprep_drugbank-out.maegz	11575	0	1.000	phase_screen_1			0.721	0.399				A(2) A(1) A(4) H(10) H(7) H(8)	1.463	1.463	0	TRUE	0	0.787	DB16829	Abscisic Acid	21293-29-8	72S9A8J5GW	Abscisin II; Acide abscisique
	ligprep_drugbank.maegz:11152	837	2023-06-28 12:12:08	2023-06-28 13:02:02	/home/zeyad/tonino/phase_screen_Drugbank	ligprep_drugbank-out.maegz	11403	0	1.000	phase_screen_1			0.824	0.265				A(6) A(8) A(13) H(21) H(27) H(26)	1.463	1.463	0	TRUE	0	0.751	DB16246	Nafithromycin	1691240-78-4	75F74Y2R70	Nafithromycin
	ligprep_drugbank.maegz:2702	838	2023-06-28 12:12:08	2023-06-28 13:02:02	/home/zeyad/tonino/phase_screen_Drugbank	ligprep_drugbank-out.maegz	2740	0	1.000	phase_screen_1			0.581	0.405				A(2) A(6) A(7) H(17) H(18) H(16)	1.463	1.463	0	TRUE	0	0.627	DB03010	Patupilone	152044-54-7	UEC0H0URSE	(−)-epothilone B; Epo B; Epothilone B; patupilona; Patupilone	EXPT01349
	ANAMORELIN	839	2023-06-28 12:12:08	2023-06-28 13:02:02	/home/zeyad/ligprep_drugs	ligprep_drugs-out.maegz	6451	0	1.000	phase_screen_1			0.702	0.318				A(2) A(1) A(3) H(12) H(9) H(11)	1.463	1.463	0	TRUE	0	0.669
	BAFILOMYCIN B1	840	2023-06-28 12:12:08	2023-06-28 13:02:02	/home/zeyad/ligprep_drugs	ligprep_drugs-out.maegz	3569	0	0.498	phase_screen_1			0.890	0.270				A(7) A(1) A(8) H(27) H(25) H(21)	1.461	1.461	0	TRUE	0	0.838
	GW-870086	841	2023-06-28 12:12:08	2023-06-28 13:02:02	/home/zeyad/tonino/phase_screen_Drugbank	ligprep_drugbank-out.maegz	8777	0	1.000	phase_screen_1			0.769	0.368				A(1) A(7) A(6) H(19) H(12) H(13)	1.461	1.461	0	TRUE	0	0.811	DB12322	GW-870086	827319-43-7	O891A2A3ZU
	Ursodeoxycholic acid	842	2023-06-28 12:12:08	2023-06-28 13:02:02	/home/zeyad/tonino/phase_screen_Drugbank	ligprep_drugbank-out.maegz	1397	0	1.000	phase_screen_1			0.794	0.449				A(3) A(1) A(4) H(8) H(11) H(12)	1.459	1.459	0	TRUE	0	0.940	DB01586	Ursodeoxycholic acid	128-13-2	724L30Y2QR	(3alpha,5beta,7beta)-3,7-dihydroxycholan-24-oic acid; (3α,5β,7β)-3,7-dihydroxycholan-24-oic acid; 3alpha,7beta-Dihydroxy-5beta-cholan-24-oic acid; Acide ursodesoxycholique; Acido ursodeossicolico; Acido ursodeoxicolico; Acidum ursodeoxycholicum; UDCA; Ursodeoxycholate; Ursodeoxycholic acid; Ursodiol
	Perindoprilat	843	2023-06-28 12:12:08	2023-06-28 13:02:02	/home/zeyad/tonino/phase_screen_Drugbank	ligprep_drugbank-out.maegz	10344	0	1.000	phase_screen_1			0.764	0.464				A(1) A(3) A(4) H(11) H(10) H(9)	1.459	1.459	0	TRUE	0	0.923	DB14213	Perindoprilat	95153-31-4	2UV6ZNQ92K	Perindoprilat; Perindoprilate; Perindoprilato; Perindoprilatum
	BIRICODAR	844	2023-06-28 12:12:08	2023-06-28 13:02:02	/home/zeyad/ligprep_drugs	ligprep_drugs-out.maegz	3806	0	1.000	phase_screen_1			0.875	0.339				A(7) A(9) A(8) H(13) H(15) H(14)	1.457	1.457	0	TRUE	0	0.907
	Solithromycin	845	2023-06-28 12:12:08	2023-06-28 13:02:02	/home/zeyad/tonino/phase_screen_Drugbank	ligprep_drugbank-out.maegz	7729	0	1.000	phase_screen_1			0.807	0.243				A(12) A(11) A(8) H(22) H(27) H(19)	1.456	1.456	0	TRUE	0	0.713	DB09308	Solithromycin	760981-83-7	9U1ETH79CK	Solithromycin
	Cethromycin	846	2023-06-28 12:12:08	2023-06-28 13:02:02	/home/zeyad/tonino/phase_screen_Drugbank	ligprep_drugbank-out.maegz	5050	0	1.000	phase_screen_1			0.789	0.284				A(3) A(5) A(11) H(19) H(23) H(22)	1.456	1.456	0	TRUE	0	0.740	DB06419	Cethromycin	205110-48-1	J0086219X6	Cethromycin; Céthromycine; Cethromycinum; Cetromicina
	Cefamandole	847	2023-06-28 12:12:08	2023-06-28 13:02:02	/home/zeyad/tonino/phase_screen_Drugbank	ligprep_drugbank-out.maegz	1179	0	1.000	phase_screen_1			0.826	0.364				A(7) A(1) A(6) H(13) H(15) H(14)	1.456	1.456	0	TRUE	0	0.881	DB01326	Cefamandole	34444-01-4	5CKP8C2LLI	(6R,7R)-7-(R)-Mandelamido-3-(((1-methyl-1H-tetrazol-5-yl)thio)methyl)-8-oxo-5-thia-1-azabicyclo(4.2.0)oct-2-ene-carboxylic acid; (6R,7R)-7-{[(2R)-2-hydroxy-2-phenylacetyl]amino}-3-{[(1-methyl-1H-tetrazol-5-yl)sulfanyl]methyl}-8-oxo-5-thia-1-azabicyclo[4.2.0]oct-2-ene-2-carboxylic acid; Cefadole; Cefamandol; Céfamandole; Cefamandole; Cefamandolum; Cephadole; Cephamandole; L-Cefamandole
	SPIRONOLACTONE	848	2023-06-28 12:12:08	2023-06-28 13:02:02	/home/zeyad/ligprep_drugs	ligprep_drugs-out.maegz	3148	0	1.000	phase_screen_1			0.831	0.530				A(4) A(5) A(1) H(8) H(10) H(11)	1.456	1.456	0	TRUE	0	1.087
	FORALUMAB	849	2023-06-28 12:12:08	2023-06-28 13:02:02	/home/zeyad/ligprep_drugs	ligprep_drugs-out.maegz	179	0	1.000	phase_screen_1			0.758	0.288				A(1) A(2) A(4) H(10) H(11) H(9)	1.455	1.455	0	TRUE	0	0.709
	ligprep_drugbank.maegz:8637	850	2023-06-28 12:12:08	2023-06-28 13:02:02	/home/zeyad/tonino/phase_screen_Drugbank	ligprep_drugbank-out.maegz	8892	0	1.000	phase_screen_1			0.815	0.403				A(6) A(8) A(2) H(18) H(17) H(14)	1.455	1.455	0	TRUE	0	0.915	DB12454	Zalypsis	308359-57-1	C21EZR41AY
	ligprep_drugbank.maegz:8618	851	2023-06-28 12:12:08	2023-06-28 13:02:02	/home/zeyad/tonino/phase_screen_Drugbank	ligprep_drugbank-out.maegz	8874	0	1.000	phase_screen_1			0.850	0.430				A(5) A(13) A(6) H(24) H(25) H(27)	1.455	1.455	0	TRUE	0	0.990	DB12434	Steviolbioside	41093-60-1	07GV37SOFN	STB
	ligprep_drugbank.maegz:2417	852	2023-06-28 12:12:08	2023-06-28 13:02:02	/home/zeyad/tonino/phase_screen_Drugbank	ligprep_drugbank-out.maegz	2448	0	1.000	phase_screen_1			0.933	0.380				A(6) A(4) A(2) H(12) H(17) H(19)	1.454	1.454	0	TRUE	0	1.031	DB02703	Fusidic acid	6990-06-3	59XE10C19C	Acide fusidique; Acido fusidico; Acidum fusidicum; Fucidate; Fucidin acid; Fusidate; Fusidic acid; Fusidine; Ramycin	EXPT01507
	ligprep_drugbank.maegz:7817	853	2023-06-28 12:12:08	2023-06-28 13:02:02	/home/zeyad/tonino/phase_screen_Drugbank	ligprep_drugbank-out.maegz	8034	0	1.000	phase_screen_1			0.829	0.449				A(5) A(4) A(2) H(19) H(17) H(21)	1.454	1.454	0	TRUE	0	0.989	DB11431	Moxidectin	113507-06-5	NGU5H31YO9	Moxidectin; Moxidectina; Moxidectinum
	EDOXABAN	854	2023-06-28 12:12:08	2023-06-28 13:02:02	/home/zeyad/ligprep_drugs	ligprep_drugs-out.maegz	5272	0	1.000	phase_screen_1			0.584	0.386				A(2) A(6) A(3) H(15) H(11) H(12)	1.454	1.454	0	TRUE	0	0.620
	ligprep_drugbank.maegz:7469	855	2023-06-28 12:12:08	2023-06-28 13:02:02	/home/zeyad/tonino/phase_screen_Drugbank	ligprep_drugbank-out.maegz	7699	0	1.000	phase_screen_1			0.810	0.427				A(8) A(5) A(6) H(10) H(15) H(14)	1.453	1.453	0	TRUE	0	0.940	DB09274	Artesunate	88495-63-0	60W3249T9M	Artesunate; Artesunato; Artesunatum; Artesunic acid; AS; butanedioic acid, 1-[(3R,5aS,6R,8aS,9R,10S,12R,12aR)-decahydro-3,6,9-trimethyl-3,12-epoxy-12H-pyrano[4,3-j]-1,2-benzodioxepin-10-yl] ester; dihydroqinghasu hemsuccinate; Succinyl dihydroartemisinin
	ligprep_drugbank.maegz:3955	856	2023-06-28 12:12:08	2023-06-28 13:02:02	/home/zeyad/tonino/phase_screen_Drugbank	ligprep_drugbank-out.maegz	4031	0	1.000	phase_screen_1			0.864	0.405				A(5) A(3) A(4) H(16) H(11) H(14)	1.452	1.452	0	TRUE	0	0.980	DB04348	Taurocholic acid	81-24-3	5E090O0G3Z		EXPT03023
	ACETYLDIGITOXINUM	857	2023-06-28 12:12:08	2023-06-28 13:02:02	/home/zeyad/ligprep_drugs	ligprep_drugs-out.maegz	3587	0	1.000	phase_screen_1			0.808	0.229				A(3) A(8) A(5) H(22) H(21) H(26)	1.451	1.451	0	TRUE	0	0.703
	ACETYLDIGITOXIN	858	2023-06-28 12:12:08	2023-06-28 13:02:02	/home/zeyad/ligprep_drugs	ligprep_drugs-out.maegz	5118	0	1.000	phase_screen_1			0.808	0.229				A(3) A(8) A(5) H(22) H(21) H(26)	1.451	1.451	0	TRUE	0	0.703
	KD3010	859	2023-06-28 12:12:08	2023-06-28 13:02:02	/home/zeyad/ligprep_drugs	ligprep_drugs-out.maegz	3892	0	1.000	phase_screen_1			0.786	0.383				A(5) A(2) A(3) H(10) H(8) H(11)	1.450	1.450	0	TRUE	0	0.863
	ligprep_drugbank.maegz:7851	860	2023-06-28 12:12:08	2023-06-28 13:02:02	/home/zeyad/tonino/phase_screen_Drugbank	ligprep_drugbank-out.maegz	8068	0	1.000	phase_screen_1			0.808	0.204				A(8) A(5) A(9) H(19) H(28) H(21)	1.449	1.449	0	TRUE	0	0.676	DB11471	Tilmicosin	108050-54-0	XL4103X2E3	Tilmicosin
	ligprep_drugbank.maegz:6981	861	2023-06-28 12:12:08	2023-06-28 13:02:02	/home/zeyad/tonino/phase_screen_Drugbank	ligprep_drugbank-out.maegz	7201	0	1.000	phase_screen_1			0.677	0.406				A(2) A(3) A(4) H(5) H(8) H(7)	1.448	1.448	0	TRUE	0	0.761	DB08689	Ubiquinone Q1	727-81-1	JR17826E4G	Coenzyme Q1; Coenzyme Q5; CoQ1; Ubiquinone 5; Ubiquinone-1
	UBIQUINONE Q1	862	2023-06-28 12:12:08	2023-06-28 13:02:02	/home/zeyad/ligprep_drugs	ligprep_drugs-out.maegz	947	0	1.000	phase_screen_1			0.677	0.406				A(1) A(3) A(4) H(5) H(8) H(7)	1.448	1.448	0	TRUE	0	0.761
	ligprep_drugbank.maegz:8051	863	2023-06-28 12:12:08	2023-06-28 13:02:02	/home/zeyad/tonino/phase_screen_Drugbank	ligprep_drugbank-out.maegz	8285	0	1.000	phase_screen_1			0.798	0.266				A(9) A(3) A(1) H(25) H(21) H(22)	1.448	1.448	0	TRUE	0	0.740	DB11753	Rifamycin	6998-60-3	DU69T8ZZPA	Rifamicina; Rifamicine SV; Rifamycin; Rifamycin SV; Rifamycine; Rifamycinum; Rifomycin SV	DB05378
	ligprep_drugbank.maegz:11539	864	2023-06-28 12:12:08	2023-06-28 13:02:02	/home/zeyad/tonino/phase_screen_Drugbank	ligprep_drugbank-out.maegz	11805	0	1.000	phase_screen_1			0.596	0.388				A(1) A(4) A(2) H(8) H(11) H(12)	1.446	1.446	0	TRUE	0	0.646	DB17170	WSD-0922	2226552-64-1	UF6QZ5E1AY	(r)-6-((3,3-difluoro-1-methylpiperidin-4-yl)oxy)-n-(3-ethynyl-2-fluorophenyl)-7-methoxyquinazolin-4-amine-
	ligprep_drugbank.maegz:11538	865	2023-06-28 12:12:08	2023-06-28 13:02:02	/home/zeyad/tonino/phase_screen_Drugbank	ligprep_drugbank-out.maegz	11804	0	1.000	phase_screen_1			0.788	0.318				A(12) A(2) A(3) H(19) H(24) H(25)	1.446	1.446	0	TRUE	0	0.792	DB17168	TPI-287	849213-15-6	A2VM2V569A
	ligprep_drugbank.maegz:9327	866	2023-06-28 12:12:08	2023-06-28 13:02:02	/home/zeyad/tonino/phase_screen_Drugbank	ligprep_drugbank-out.maegz	9602	0	1.000	phase_screen_1			0.775	0.297				A(2) A(6) A(1) H(13) H(14) H(17)	1.444	1.444	0	TRUE	0	0.753	DB13307	Proscillaridin	466-06-8	KC6BL281EN	Proscillaridin
	ligprep_drugbank.maegz:1923	867	2023-06-28 12:12:08	2023-06-28 13:02:02	/home/zeyad/tonino/phase_screen_Drugbank	ligprep_drugbank-out.maegz	1950	0	1.000	phase_screen_1			0.859	0.270				A(3) A(1) A(12) H(25) H(20) H(28)	1.444	1.444	0	TRUE	0	0.823	DB02169	9,10-Deepithio-9,10-Didehydroacanthifolicin	78111-17-8	1W21G5Q4N2		EXPT02429
	ligprep_drugbank.maegz:3164	868	2023-06-28 12:12:08	2023-06-28 13:02:02	/home/zeyad/tonino/phase_screen_Drugbank	ligprep_drugbank-out.maegz	3221	0	1.000	phase_screen_1			0.867	0.385				A(4) A(6) A(2) H(14) H(13) H(15)	1.443	1.443	0	TRUE	0	0.971	DB03503	4-Acetyl-4-guanidino-6-methyl(propyl)carboxamide-4,5-dihydro-2H-pyran-2-carboxylic acid				EXPT01521
	AC1L9KVK	869	2023-06-28 12:12:08	2023-06-28 13:02:02	/home/zeyad/ligprep_drugs	ligprep_drugs-out.maegz	5295	0	1.000	phase_screen_1			0.714	0.410				A(1) A(3) A(6) H(12) H(14) H(16)	1.442	1.442	0	TRUE	0	0.820
	CILASTATIN	870	2023-06-28 12:12:08	2023-06-28 13:02:02	/home/zeyad/ligprep_drugs	ligprep_drugs-out.maegz	548	0	1.000	phase_screen_1			0.856	0.377				A(3) A(4) A(2) H(15) H(16) H(17)	1.439	1.439	0	TRUE	0	0.953
	ligprep_drugbank.maegz:8199	871	2023-06-28 12:12:08	2023-06-28 13:02:02	/home/zeyad/tonino/phase_screen_Drugbank	ligprep_drugbank-out.maegz	8435	0	1.000	phase_screen_1			0.877	0.302				A(5) A(9) A(6) H(16) H(18) H(17)	1.439	1.439	0	TRUE	0	0.888	DB11929	Vaniprevir	923590-37-8	CV3X74AO1H	Vaniprevir; Vaniprévir; Vaniprevirum
	ligprep_drugbank.maegz:7141	872	2023-06-28 12:12:08	2023-06-28 13:02:02	/home/zeyad/tonino/phase_screen_Drugbank	ligprep_drugbank-out.maegz	7371	0	1.000	phase_screen_1			0.835	0.196				A(16) A(9) A(11) H(30) H(26) H(35)	1.439	1.439	0	TRUE	0	0.711	DB08874	Fidaxomicin	873857-62-6	Z5N076G8YQ	Difimicin ; Fidaxomicin; Fidaxomicina; Lipiarmicin; Lipiarmycin; Lipiarrmycin; Tiacumicin B
	ligprep_drugbank.maegz:2071	873	2023-06-28 12:12:08	2023-06-28 13:02:02	/home/zeyad/tonino/phase_screen_Drugbank	ligprep_drugbank-out.maegz	2098	0	1.000	phase_screen_1			0.783	0.484				A(5) A(4) A(3) H(18) H(15) H(20)	1.438	1.438	0	TRUE	0	0.995	DB02329	Carbenoxolone	5697-56-3	MM6384NG73	Carbenoxolona; Carbenoxolone	EXPT00848
	N-{2-[6-(2,4-DIAMINO-6-ETHYLPYRIMIDIN-5-YL)-2,2-DIMETHYL-3-OXO-2,3-DIHYDRO-4H-1,4-BENZOTHIAZIN-4-YL]ETHYL}ACETAMIDE	874	2023-06-28 12:12:08	2023-06-28 13:02:02	/home/zeyad/ligprep_drugs	ligprep_drugs-out.maegz	6901	0	1.000	phase_screen_1			0.820	0.427				A(1) A(4) A(2) H(13) H(12) H(14)	1.438	1.438	0	TRUE	0	0.970
	Nitrendipine	875	2023-06-28 12:12:08	2023-06-28 13:02:02	/home/zeyad/tonino/phase_screen_Drugbank	ligprep_drugbank-out.maegz	941	0	1.000	phase_screen_1			0.815	0.396				A(2) A(3) A(4) H(8) H(6) H(9)	1.437	1.437	0	TRUE	0	0.929	DB01054	Nitrendipine	39562-70-4	9B627AW319	1,4-dihydro-2,6-dimethyl-4-(3-nitrophenyl)-3,5-pyridinedicarboxylic acid ethyl methyl ester; Nitrendipine; Nitrendipino; Nitrendipinum	APRD00421
	ligprep_drugbank.maegz:7435	876	2023-06-28 12:12:08	2023-06-28 13:02:02	/home/zeyad/tonino/phase_screen_Drugbank	ligprep_drugbank-out.maegz	7664	0	1.000	phase_screen_1			0.782	0.374				A(2) A(3) A(4) H(8) H(6) H(9)	1.436	1.436	0	TRUE	0	0.864	DB09231	Benidipine	105979-17-7	4G9T91JS7E	Benidipine
	ligprep_drugbank.maegz:10569	877	2023-06-28 12:12:08	2023-06-28 13:02:02	/home/zeyad/tonino/phase_screen_Drugbank	ligprep_drugbank-out.maegz	10816	0	1.000	phase_screen_1			0.561	0.434				A(2) A(1) A(4) H(9) H(11) H(8)	1.435	1.435	0	TRUE	0	0.672	DB15230	Dithiopyr	97886-45-8	2TXF17HAV1	DIMENSION
	ligprep_drugbank.maegz:10590	878	2023-06-28 12:12:08	2023-06-28 13:02:02	/home/zeyad/tonino/phase_screen_Drugbank	ligprep_drugbank-out.maegz	10836	0	1.000	phase_screen_1			0.943	0.377				A(5) A(4) A(2) H(11) H(17) H(16)	1.435	1.435	0	TRUE	0	1.062	DB15257	Milademetan	1398568-47-2	R3I80TLN7S	Milademetan
	ligprep_drugbank.maegz:8300	879	2023-06-28 12:12:08	2023-06-28 13:02:02	/home/zeyad/tonino/phase_screen_Drugbank	ligprep_drugbank-out.maegz	8542	0	0.200	phase_screen_1			0.732	0.414				A(3) A(6) A(5) H(11) H(13) H(12)	1.435	1.435	0	TRUE	0	0.853	DB12049	Dasolampanel etibutil	503291-52-9	M7BFC308LR	Dasolampanel etibutil
	ROXITHROMYCIN	880	2023-06-28 12:12:08	2023-06-28 13:02:02	/home/zeyad/ligprep_drugs	ligprep_drugs-out.maegz	3509	0	1.000	phase_screen_1			0.741	0.305				A(1) A(11) A(13) H(25) H(22) H(32)	1.434	1.434	0	TRUE	0	0.734
	ligprep_drugbank.maegz:11167	881	2023-06-28 12:12:08	2023-06-28 13:02:02	/home/zeyad/tonino/phase_screen_Drugbank	ligprep_drugbank-out.maegz	11419	0	1.000	phase_screen_1			0.722	0.490				A(2) A(5) A(1) H(10) H(7) H(11)	1.434	1.434	0	TRUE	0	0.935	DB16271	Opiranserin	1441000-45-8	AP031EC2NI	Opiranserin; Vvz-149 free base
	ligprep_drugbank.maegz:8281	882	2023-06-28 12:12:08	2023-06-28 13:02:02	/home/zeyad/tonino/phase_screen_Drugbank	ligprep_drugbank-out.maegz	8522	0	1.000	phase_screen_1			0.736	0.288				A(5) A(8) A(7) H(23) H(21) H(17)	1.433	1.433	0	TRUE	0	0.708	DB12026	Voxilaprevir	1535212-07-7	0570F37359	Voxilaprevir
	ligprep_drugbank.maegz:8935	883	2023-06-28 12:12:08	2023-06-28 13:02:02	/home/zeyad/tonino/phase_screen_Drugbank	ligprep_drugbank-out.maegz	9208	0	1.000	phase_screen_1			0.857	0.379				A(6) A(2) A(5) H(14) H(15) H(13)	1.433	1.433	0	TRUE	0	0.964	DB12825	Lefamulin	1061337-51-6	21904A5386	Lefamulin	DB12430
	ligprep_drugbank.maegz:5147	884	2023-06-28 12:12:08	2023-06-28 13:02:02	/home/zeyad/tonino/phase_screen_Drugbank	ligprep_drugbank-out.maegz	5265	0	1.000	phase_screen_1			0.779	0.480				A(4) A(3) A(1) H(8) H(11) H(12)	1.432	1.432	0	TRUE	0	0.992	DB06777	Chenodeoxycholic acid	474-25-9	0GEI24LG0J	3alpha,7alpha-Dihydroxy-5beta-cholanic acid; 7α-hydroxylithocholic acid; Acide chenodeoxycholique; Acido chenodeoxicholico; Acidum chenodeoxycholicum; Anthropodeoxycholic acid; Anthropodesoxycholic acid; CDCA; Chenic acid; Chenocholic acid; Chenodeoxycholate; Chenodeoxycholic acid; Chenodesoxycholic acid; Chenodiol; Gallodesoxycholic acid
	ligprep_drugbank.maegz:9667	885	2023-06-28 12:12:08	2023-06-28 13:02:02	/home/zeyad/tonino/phase_screen_Drugbank	ligprep_drugbank-out.maegz	9940	0	1.000	phase_screen_1			0.832	0.500				A(2) A(4) A(5) H(9) H(8) H(10)	1.432	1.432	0	TRUE	0	1.079	DB13677	Carboquone	24279-91-2	1CB0HBT12C	Carboquona; Carboquone; Carboquonum
	NITRENDIPINE	886	2023-06-28 12:12:08	2023-06-28 13:02:02	/home/zeyad/ligprep_drugs	ligprep_drugs-out.maegz	164	0	1.000	phase_screen_1			0.806	0.405				A(2) A(3) A(4) H(8) H(7) H(9)	1.431	1.431	0	TRUE	0	0.936
	ligprep_drugbank.maegz:9957	887	2023-06-28 12:12:08	2023-06-28 13:02:02	/home/zeyad/tonino/phase_screen_Drugbank	ligprep_drugbank-out.maegz	10228	0	1.000	phase_screen_1			0.856	0.388				A(5) A(4) A(2) H(10) H(11) H(12)	1.431	1.431	0	TRUE	0	0.976	DB14044	Hopantenic acid	18679-90-8	H473MVB16U	Acide hopantenique; Acido hopantenico; Acidum hopantenicum; D-Homopantothenic acid; Hopantenic acid; Hopanteninsaeure; N-pantoyl-GABA; Pantocalcin
	Ginsenoside Rg1	888	2023-06-28 12:12:08	2023-06-28 13:02:02	/home/zeyad/tonino/phase_screen_Drugbank	ligprep_drugbank-out.maegz	5247	0	1.000	phase_screen_1			0.811	0.292				A(12) A(14) A(9) H(36) H(37) H(31)	1.431	1.431	0	TRUE	0	0.806	DB06750	Ginsenoside Rg1	22427-39-0	PJ788634QY	Ginsenoside A2; Panaxoside A; Sanchinoside C1
	ligprep_drugbank.maegz:9173	889	2023-06-28 12:12:08	2023-06-28 13:02:02	/home/zeyad/tonino/phase_screen_Drugbank	ligprep_drugbank-out.maegz	9448	0	1.000	phase_screen_1			0.653	0.458				A(6) A(1) A(7) H(9) H(10) H(11)	1.431	1.431	0	TRUE	0	0.816	DB13106	Glycovir	131262-82-3	QXJ91425UL
	ELOBIXIBAT	890	2023-06-28 12:12:08	2023-06-28 13:02:02	/home/zeyad/ligprep_drugs	ligprep_drugs-out.maegz	3844	0	1.000	phase_screen_1			0.871	0.310				A(2) A(3) A(1) H(12) H(11) H(15)	1.430	1.430	0	TRUE	0	0.900
	LACIDIPINE	891	2023-06-28 12:12:08	2023-06-28 13:02:02	/home/zeyad/ligprep_drugs	ligprep_drugs-out.maegz	3464	0	1.000	phase_screen_1			0.865	0.373				A(5) A(3) A(4) H(10) H(8) H(13)	1.430	1.430	0	TRUE	0	0.970
	hydrocortisone	892	2023-06-28 12:12:08	2023-06-28 13:02:02	/home/zeyad/ligprep_drugs	ligprep_drugs-out.maegz	887	0	1.000	phase_screen_1			0.687	0.561				A(1) A(3) A(5) H(11) H(12) H(14)	1.430	1.430	0	TRUE	0	0.981
	LOXICODEGOL	893	2023-06-28 12:12:08	2023-06-28 13:02:02	/home/zeyad/ligprep_drugs	ligprep_drugs-out.maegz	5178	0	1.000	phase_screen_1			0.798	0.311				A(10) A(5) A(9) H(13) H(14) H(15)	1.429	1.429	0	TRUE	0	0.816
	ligprep_drugbank.maegz:9633	894	2023-06-28 12:12:08	2023-06-28 13:02:02	/home/zeyad/tonino/phase_screen_Drugbank	ligprep_drugbank-out.maegz	9907	0	1.000	phase_screen_1			0.802	0.535				A(3) A(4) A(1) H(15) H(11) H(17)	1.429	1.429	0	TRUE	0	1.089	DB13640	Acetoxolone	6277-14-1	CWW961Q19K
	ligprep_drugbank.maegz:7893	895	2023-06-28 12:12:08	2023-06-28 13:02:02	/home/zeyad/tonino/phase_screen_Drugbank	ligprep_drugbank-out.maegz	8113	0	1.000	phase_screen_1			0.823	0.392				A(3) A(8) A(4) H(18) H(15) H(13)	1.429	1.429	0	TRUE	0	0.942	DB11531	Milbemycin oxime	129496-10-2	0502PUN0GT
	ligprep_drugbank.maegz:10323	896	2023-06-28 12:12:08	2023-06-28 13:02:02	/home/zeyad/tonino/phase_screen_Drugbank	ligprep_drugbank-out.maegz	10566	0	1.000	phase_screen_1			0.754	0.324				A(17) A(18) A(15) H(44) H(39) H(40)	1.429	1.429	0	TRUE	0	0.779	DB14815	Ginsenoside B2	52286-59-6	46F3R0BL3I	Ginsenoside Re
	ligprep_drugbank.maegz:3669	897	2023-06-28 12:12:08	2023-06-28 13:02:02	/home/zeyad/tonino/phase_screen_Drugbank	ligprep_drugbank-out.maegz	3733	0	1.000	phase_screen_1			0.923	0.232				A(10) A(12) A(13) H(34) H(32) H(33)	1.429	1.429	0	TRUE	0	0.871	DB04045	(R)-methylmalonyl-CoA			(R)-2-Methyl-3-oxopropanoyl-CoA; (R)-2-Methyl-3-oxopropionyl-CoA; (R)-3-Oxo-2-methylpropanoyl-CoA; Methylmalonyl-coenzyme A	EXPT02132
	ligprep_drugbank.maegz:1583	898	2023-06-28 12:12:08	2023-06-28 13:02:02	/home/zeyad/tonino/phase_screen_Drugbank	ligprep_drugbank-out.maegz	1600	0	1.000	phase_screen_1			0.665	0.383				A(5) A(13) A(8) H(23) H(24) H(25)	1.428	1.428	0	TRUE	0	0.744	DB01806	10-decarboxymethylaclacinomycin A			DCMAA	EXPT00481
	ligprep_drugbank.maegz:726	899	2023-06-28 12:12:08	2023-06-28 13:02:02	/home/zeyad/tonino/phase_screen_Drugbank	ligprep_drugbank-out.maegz	738	0	1.000	phase_screen_1			0.242	0.572				A(4) A(3) A(5) H(14) H(16) H(10)	1.427	1.427	0	TRUE	0	0.464	DB00846	Flurandrenolide	1524-88-5	8EUL29XUQT	Fludroxicortida; Fludroxicortide; Fludroxycortid; Fludroxycortide; Fludroxycortidum; Flurandrenolide; Flurandrenolone	APRD00982
	ligprep_drugbank.maegz:1157	900	2023-06-28 12:12:08	2023-06-28 13:02:02	/home/zeyad/tonino/phase_screen_Drugbank	ligprep_drugbank-out.maegz	1175	0	1.000	phase_screen_1			0.931	0.233				A(11) A(7) A(10) H(22) H(25) H(24)	1.427	1.427	0	TRUE	0	0.883	DB01321	Josamycin	16846-24-5	HV13HFS217	JM; Josamicina; Josamycin; Josamycine; Josamycinum; Kitasamycin A3; Leucomycin A3; leucomycin V 3-acetate 4B-(3-methylbutanoate); leucomycin V 3-acetate 4β-(3-methylbutanoate); Turimycin A5
	ligprep_drugbank.maegz:8783	901	2023-06-28 12:12:08	2023-06-28 13:02:02	/home/zeyad/tonino/phase_screen_Drugbank	ligprep_drugbank-out.maegz	9049	0	1.000	phase_screen_1			0.606	0.298				A(3) A(9) A(4) H(23) H(27) H(26)	1.427	1.427	0	TRUE	0	0.572	DB12633	BMS-184476	160237-25-2	3811W2NBZ8	7-methylthiomethylpaclitaxel
	ligprep_drugbank.maegz:4233	902	2023-06-28 12:12:08	2023-06-28 13:02:02	/home/zeyad/tonino/phase_screen_Drugbank	ligprep_drugbank-out.maegz	4318	0	1.000	phase_screen_1			0.888	0.327				A(5) A(12) A(10) H(21) H(22) H(19)	1.427	1.427	0	TRUE	0	0.947	DB04651	BIOTINOL-5-AMP
	ligprep_drugbank.maegz:11403	903	2023-06-28 12:12:08	2023-06-28 13:02:02	/home/zeyad/tonino/phase_screen_Drugbank	ligprep_drugbank-out.maegz	11666	0	0.091	phase_screen_1			0.751	0.420				A(2) A(1) A(3) H(12) H(13) H(7)	1.427	1.427	0	TRUE	0	0.893	DB16933	EHP-102	1807652-43-2	FDH1SMY691	2-((2e)-3,7-dimethyl-2,6-octadien-1-yl)-6-(ethylamino)-3-hydroxy-5-pentyl-2,5-cyclohexadiene-1,4-dione; 2-(3,7-Dimethyl-Octa-2, 6-Dienyl)—6-Ethylamino-3-Hydroxy-5-Pentyl-[1,4]Benzoquinone; 2,5-cyclohexadiene-1,4-dione, 2-((2e)-3,7-dimethyl-2,6-octadien-1-yl)-6-(ethylamino)-3-hydroxy-5-pentyl-; EHP102
	BENZYLPENICILLOYL POLYLYSINE	904	2023-06-28 12:12:08	2023-06-28 13:02:02	/home/zeyad/ligprep_drugs	ligprep_drugs-out.maegz	4499	0	1.000	phase_screen_1			0.843	0.446				A(4) A(6) A(1) H(17) H(18) H(15)	1.427	1.427	0	TRUE	0	1.036
	ligprep_drugbank.maegz:8289	905	2023-06-28 12:12:08	2023-06-28 13:02:02	/home/zeyad/tonino/phase_screen_Drugbank	ligprep_drugbank-out.maegz	8530	0	1.000	phase_screen_1			0.806	0.257				A(11) A(3) A(10) H(20) H(17) H(24)	1.426	1.426	0	TRUE	0	0.764	DB12037	Vedroprevir	1098189-15-1	KGD958X2B9	Vedroprevir
	ligprep_drugbank.maegz:9466	906	2023-06-28 12:12:08	2023-06-28 13:02:02	/home/zeyad/tonino/phase_screen_Drugbank	ligprep_drugbank-out.maegz	9739	0	1.000	phase_screen_1			0.931	0.230				A(11) A(6) A(10) H(22) H(24) H(25)	1.426	1.426	0	TRUE	0	0.883	DB13456	Midecamycin	35457-80-8	N34Z0Y5UH7	Espinomycin A; Medecamycin A1; Medemycin A1; Midecamycin; Midecamycin A1; Momicine; Mydecamycin A1; Platenomycin B1; Rubimycin; Turimycin P3
	ligprep_drugbank.maegz:6380	907	2023-06-28 12:12:08	2023-06-28 13:02:02	/home/zeyad/tonino/phase_screen_Drugbank	ligprep_drugbank-out.maegz	6570	0	1.000	phase_screen_1			0.687	0.430				A(6) A(4) A(2) H(9) H(10) H(11)	1.425	1.425	0	TRUE	0	0.830	DB08059	Wortmannin	19545-26-7	XVA4O219QW	Wartmannin
	CARBOXYATRACTYLOSIDE	908	2023-06-28 12:12:08	2023-06-28 13:02:02	/home/zeyad/ligprep_drugs	ligprep_drugs-out.maegz	3941	0	1.000	phase_screen_1			0.721	0.391				A(1) A(6) A(10) H(22) H(24) H(21)	1.425	1.425	0	TRUE	0	0.824
	ligprep_drugbank.maegz:489	909	2023-06-28 12:12:08	2023-06-28 13:02:02	/home/zeyad/tonino/phase_screen_Drugbank	ligprep_drugbank-out.maegz	495	0	1.000	phase_screen_1			0.880	0.282				A(5) A(14) A(7) H(26) H(28) H(25)	1.425	1.425	0	TRUE	0	0.884	DB00602	Ivermectin	70288-86-7	8883YP2R6D	Ivermectin; Ivermectina; Ivermectine; Ivermectinum	APRD01058
	ligprep_drugbank.maegz:7796	910	2023-06-28 12:12:08	2023-06-28 13:02:02	/home/zeyad/tonino/phase_screen_Drugbank	ligprep_drugbank-out.maegz	8012	0	1.000	phase_screen_1			0.621	0.232				A(5) A(6) A(3) H(19) H(20) H(28)	1.425	1.425	0	TRUE	0	0.513	DB11405	Eprinomectin	123997-26-2	75KP30FD8O	Eprinomectin; Eprinomectina; éprinomectine; Eprinomectinum
	FUSICOCCIN	911	2023-06-28 12:12:08	2023-06-28 13:02:02	/home/zeyad/ligprep_drugs	ligprep_drugs-out.maegz	5702	0	1.000	phase_screen_1			0.758	0.353				A(12) A(1) A(8) H(23) H(21) H(19)	1.425	1.425	0	TRUE	0	0.824
	ligprep_drugbank.maegz:11561	912	2023-06-28 12:12:08	2023-06-28 13:02:02	/home/zeyad/tonino/phase_screen_Drugbank	ligprep_drugbank-out.maegz	11827	0	1.000	phase_screen_1			0.833	0.542				A(9) A(1) A(3) H(15) H(13) H(12)	1.424	1.424	0	TRUE	0	1.141	DB17260	Minnelide free acid	1254885-39-6	15OP6DI2OA	Trisoxireno(4b,5:6,7:8a,9)phenanthro(1,2-c)furan-1(3h)-one, 3b,4,4a,6,6a,7a,7b,8b,9,10-decahydro-8b-methyl-6a-(1-methylethyl)-6-((phosphonooxy)methoxy)-, (3bs,4as,5ar,6r,6as,7as,7bs,8as,8bs)-
	ligprep_drugbank.maegz:11578	913	2023-06-28 12:12:08	2023-06-28 13:02:02	/home/zeyad/tonino/phase_screen_Drugbank	ligprep_drugbank-out.maegz	11844	0	1.000	phase_screen_1			0.833	0.542				A(9) A(1) A(3) H(15) H(13) H(12)	1.424	1.424	0	TRUE	0	1.141	DB17309	Minnelide	1254702-87-8	1CIV2UMO40	14-o-phosphonooxymethyltriptolide disodium salt; Trisoxireno(4b,5:6,7:8a,9)phenanthro(1,2-c)furan-1(3h)-one, 3b,4,4a,6,6a,7a,7b,8b,9,10-decahydro-8b-methyl-6a-(1-methylethyl)-6-((phosphonooxy)methoxy)-, sodium salt (1:2), (3bs,4as,5ar,6r,6as,7as,7bs,8as,8bs)-
	HYDROCORTISONE	914	2023-06-28 12:12:08	2023-06-28 13:02:02	/home/zeyad/ligprep_drugs	ligprep_drugs-out.maegz	1557	0	1.000	phase_screen_1			0.795	0.504				A(5) A(3) A(1) H(11) H(12) H(9)	1.424	1.424	0	TRUE	0	1.050
	Hetacillin	915	2023-06-28 12:12:08	2023-06-28 13:02:02	/home/zeyad/tonino/phase_screen_Drugbank	ligprep_drugbank-out.maegz	633	0	1.000	phase_screen_1			0.816	0.444				A(1) A(2) A(4) H(12) H(11) H(10)	1.423	1.423	0	TRUE	0	1.003	DB00739	Hetacillin	3511-16-8	TN4JSC48CV	(2S,5R,6R)-6-[(4R)-2,2-dimethyl-5-oxo-4-phenylimidazolidin-1-yl]-3,3-dimethyl-7-oxo-4-thia-1-azabicyclo[3.2.0]heptane-2-carboxylic acid; 6β-[(4R)-2,2-dimethyl-5-oxo-4-phenylimidazolidin-1-yl]penicillanic acid; Hetacilina; Hetacillin; Hétacilline; Hetacillinum	APRD01012
	ligprep_drugbank.maegz:9870	916	2023-06-28 12:12:08	2023-06-28 13:02:02	/home/zeyad/tonino/phase_screen_Drugbank	ligprep_drugbank-out.maegz	10144	0	1.000	phase_screen_1			0.819	0.335				A(2) A(3) A(4) H(14) H(16) H(15)	1.423	1.423	0	TRUE	0	0.878	DB13920	Valopicitabine	640281-90-9	I2T0B5G94M	2'-C-methylcytidine 3'-O-L-valinyl ester; Valopicitabina; Valopicitabine
	ligprep_drugbank.maegz:3795	917	2023-06-28 12:12:08	2023-06-28 13:02:02	/home/zeyad/tonino/phase_screen_Drugbank	ligprep_drugbank-out.maegz	3863	0	1.000	phase_screen_1			0.781	0.427				A(2) A(1) A(4) H(7) H(12) H(10)	1.423	1.423	0	TRUE	0	0.942	DB04177	Digitoxigenin	143-62-4	S63WOD4VOL	Cerberigenin; Echujetin; Evonogenin; Thevetigenin	EXPT01294
	ligprep_drugbank.maegz:5025	918	2023-06-28 12:12:08	2023-06-28 13:02:02	/home/zeyad/tonino/phase_screen_Drugbank	ligprep_drugbank-out.maegz	5140	0	1.000	phase_screen_1			0.768	0.475				A(1) A(5) A(4) H(10) H(12) H(11)	1.423	1.423	0	TRUE	0	0.984	DB06604	Ilepatril	473289-62-2	5N1YAP5FCM	Ilepatril
	ligprep_drugbank.maegz:7901	919	2023-06-28 12:12:08	2023-06-28 13:02:02	/home/zeyad/tonino/phase_screen_Drugbank	ligprep_drugbank-out.maegz	8121	0	1.000	phase_screen_1			0.564	0.345				A(7) A(11) A(8) H(31) H(33) H(28)	1.422	1.422	0	TRUE	0	0.585	DB11545	Semduramicin	113378-31-7	P6VXL377WL	Semduramicin; Semduramicina; Semduramicine; Semduramicinum
	ligprep_drugbank.maegz:7443	920	2023-06-28 12:12:08	2023-06-28 13:02:02	/home/zeyad/tonino/phase_screen_Drugbank	ligprep_drugbank-out.maegz	7672	0	1.000	phase_screen_1			0.867	0.296				A(2) A(3) A(4) H(9) H(6) H(10)	1.422	1.422	0	TRUE	0	0.889	DB09239	Niguldipine	113165-32-5	Z81N45O25Z	Niguldipine
	Nimodipine	921	2023-06-28 12:12:08	2023-06-28 13:02:02	/home/zeyad/tonino/phase_screen_Drugbank	ligprep_drugbank-out.maegz	291	0	1.000	phase_screen_1			0.823	0.393				A(5) A(4) A(2) H(9) H(7) H(10)	1.422	1.422	0	TRUE	0	0.952	DB00393	Nimodipine	66085-59-4	57WA9QZ5WH	2,6-dimethyl-4-(3'-nitrophenyl)-1,4-dihydropyridine-3,5-dicarboxylic acid 3-β-methoxyethyl ester 5-isopropyl ester; isopropyl 2-methoxyethyl 1,4-dihydro-2,6-dimethyl-4-(3-nitrophenyl)-3,5-pyridinedicarboxylate; isopropyl 2-methoxyethyl 1,4-dihydro-2,6-dimethyl-4-(m-nitrophenyl)-3,5-pyridinedicarboxylate; Nimodipine; Nimodipino; Nimodipinum	APRD00612
	ligprep_drugbank.maegz:11145	922	2023-06-28 12:12:08	2023-06-28 13:02:02	/home/zeyad/tonino/phase_screen_Drugbank	ligprep_drugbank-out.maegz	11395	0	1.000	phase_screen_1			0.854	0.300				A(15) A(5) A(1) H(23) H(19) H(27)	1.421	1.421	0	TRUE	0	0.880	DB16238	Modithromycin	736992-12-4	9MAY4E090U	Modithromycin
	ligprep_drugbank.maegz:2108	923	2023-06-28 12:12:08	2023-06-28 13:02:02	/home/zeyad/tonino/phase_screen_Drugbank	ligprep_drugbank-out.maegz	2138	0	1.000	phase_screen_1			0.725	0.362				A(6) A(4) A(7) H(10) H(11) H(8)	1.421	1.421	0	TRUE	0	0.799	DB02369	3-Aza-2,3-Dihydrogeranyl Diphosphate				EXPT00160
	Beclomethasone dipropionate	924	2023-06-28 12:12:08	2023-06-28 13:02:02	/home/zeyad/tonino/phase_screen_Drugbank	ligprep_drugbank-out.maegz	292	0	1.000	phase_screen_1			0.911	0.374				A(6) A(3) A(2) H(10) H(15) H(12)	1.421	1.421	0	TRUE	0	1.036	DB00394	Beclomethasone dipropionate	5534-09-8	5B307S63B2	(11β,16β)-9-chloro-11-hydroxy-16-methyl-17,21-bis(1-oxopropoxy)pregna-1,4-diene-3,20-dione; 9-chloro-11β-hydroxy-16β-methylpregna-1,4-diene-3,20-dione 17,21-dipropionate; 9-chloro-16β-methyl-11β,17,21-trihydroxypregna-1,4-diene-3,20-dione 17,21-dipropionate; beclometasone 17,21-dipropionate; Beclometasone dipropionate; Beclometasone dipropionate anhydrous; Beclometasone dipropionato; Beclomethaso…	APRD00564; DB11897
	LFA703	925	2023-06-28 12:12:08	2023-06-28 13:02:02	/home/zeyad/ligprep_drugs	ligprep_drugs-out.maegz	786	0	1.000	phase_screen_1			0.834	0.336				A(6) A(1) A(4) H(9) H(13) H(12)	1.420	1.420	0	TRUE	0	0.900
	LFA703	926	2023-06-28 12:12:08	2023-06-28 13:02:02	/home/zeyad/ligprep_drugs	ligprep_drugs-out.maegz	787	0	1.000	phase_screen_1			0.834	0.336				A(6) A(1) A(4) H(9) H(13) H(12)	1.420	1.420	0	TRUE	0	0.900
	ligprep_drugbank.maegz:832	927	2023-06-28 12:12:08	2023-06-28 13:02:02	/home/zeyad/tonino/phase_screen_Drugbank	ligprep_drugbank-out.maegz	847	0	1.000	phase_screen_1			0.878	0.214				A(3) A(14) A(1) H(22) H(34) H(21)	1.419	1.419	0	TRUE	0	0.807	DB00954	Dirithromycin	62013-04-1	1801D76STL	(9S)-9-deoxo-11-deoxy-9,11-(imino((1R)-2-(2-methoxyethoxy)ethylidene)oxy)erythromycin; Dirithromycin; Dirithromycine; Dirithromycinum; Diritromicina	APRD00931
	ligprep_drugbank.maegz:9239	928	2023-06-28 12:12:08	2023-06-28 13:02:02	/home/zeyad/tonino/phase_screen_Drugbank	ligprep_drugbank-out.maegz	9513	0	1.000	phase_screen_1			0.282	0.556				A(1) A(3) A(4) H(11) H(13) H(10)	1.419	1.419	0	TRUE	0	0.504	DB13208	Prednylidene	599-33-7	IF8PQP966U	Prednylidene
	Geranyl Diphosphate	929	2023-06-28 12:12:08	2023-06-28 13:02:02	/home/zeyad/tonino/phase_screen_Drugbank	ligprep_drugbank-out.maegz	2312	0	1.000	phase_screen_1			0.622	0.351				A(3) A(1) A(6) H(10) H(11) H(8)	1.418	1.418	0	TRUE	0	0.666	DB02552	Geranyl Diphosphate				EXPT01640
	ligprep_drugbank.maegz:9940	930	2023-06-28 12:12:08	2023-06-28 13:02:02	/home/zeyad/tonino/phase_screen_Drugbank	ligprep_drugbank-out.maegz	10210	0	1.000	phase_screen_1			0.817	0.255				A(2) A(3) A(6) H(10) H(13) H(16)	1.418	1.418	0	TRUE	0	0.785	DB14017	H3B-8800	1825302-42-8	90YLS47BRX	(2S,3S,4E,6S,7R,10R)-7,10-Dihydroxy-3,7-dimethyl-12-oxo-2-[(2E,4E,6R)-6-(2-pyridinyl)-2,4-heptadien-2-yl]oxacyclododec-4-en-6-yl 4-methyl-1-piperazinecarboxylate; (2S,3S,4E,6S,7R,10R)-7,10-Dihydroxy-3,7-Dimethyl-12-Oxo-2-[(2E,4E,6R)-6-(Pyridin-2-Yl)Hepta-2,4-Dien-2-Yl]Oxacyclododec-4-En-6-Yl 4-Methylpiperazine-1-Carboxylate
	ligprep_drugbank.maegz:4571	931	2023-06-28 12:12:08	2023-06-28 13:02:02	/home/zeyad/tonino/phase_screen_Drugbank	ligprep_drugbank-out.maegz	4664	0	1.000	phase_screen_1			0.854	0.401				A(3) A(4) A(5) H(12) H(10) H(9)	1.417	1.417	0	TRUE	0	1.004	DB05229	Beraprost	88430-50-6	35E3NJJ4O6	Beraprost; Beraprostum
	ligprep_drugbank.maegz:919	932	2023-06-28 12:12:08	2023-06-28 13:02:02	/home/zeyad/tonino/phase_screen_Drugbank	ligprep_drugbank-out.maegz	934	0	1.000	phase_screen_1			0.800	0.234				A(9) A(6) A(2) H(22) H(23) H(24)	1.417	1.417	0	TRUE	0	0.740	DB01045	Rifampicin	13292-46-1	VJT6J7R4TR	3-(((4-Methyl-1-piperazinyl)imino)methyl)rifamycin SV; RFP; Rifampicin; Rifampicina; Rifampicine; Rifampicinum; Rifampin	APRD00207; EXPT02777
	ligprep_drugbank.maegz:7809	933	2023-06-28 12:12:08	2023-06-28 13:02:02	/home/zeyad/tonino/phase_screen_Drugbank	ligprep_drugbank-out.maegz	8025	0	1.000	phase_screen_1			0.710	0.458				A(3) A(2) A(4) H(16) H(22) H(20)	1.416	1.416	0	TRUE	0	0.902	DB11423	Lasalocid	25999-31-9	W7V2ZZ2FWB	Lasalocid
	ligprep_drugbank.maegz:9990	934	2023-06-28 12:12:08	2023-06-28 13:02:02	/home/zeyad/tonino/phase_screen_Drugbank	ligprep_drugbank-out.maegz	10261	0	1.000	phase_screen_1			0.865	0.249				A(8) A(19) A(9) H(35) H(39) H(40)	1.415	1.415	0	TRUE	0	0.838	DB14081	Asiaticoside	16830-15-2	PKO39VY215	Asiaticosid
	ligprep_drugbank.maegz:10006	935	2023-06-28 12:12:08	2023-06-28 13:02:02	/home/zeyad/tonino/phase_screen_Drugbank	ligprep_drugbank-out.maegz	10276	0	1.000	phase_screen_1			0.844	0.342				A(2) A(5) A(4) H(10) H(11) H(8)	1.415	1.415	0	TRUE	0	0.926	DB14102	Triethylhexanoin	7360-38-5	7K3W1BIU6K
	CONCANAMYCIN A	936	2023-06-28 12:12:08	2023-06-28 13:02:02	/home/zeyad/ligprep_drugs	ligprep_drugs-out.maegz	1131	0	1.000	phase_screen_1			0.892	0.260				A(10) A(3) A(9) H(28) H(26) H(29)	1.414	1.414	0	TRUE	0	0.885
	ligprep_drugbank.maegz:9683	937	2023-06-28 12:12:08	2023-06-28 13:02:02	/home/zeyad/tonino/phase_screen_Drugbank	ligprep_drugbank-out.maegz	9956	0	1.000	phase_screen_1			0.678	0.321				A(3) A(4) A(1) H(5) H(8) H(6)	1.414	1.414	0	TRUE	0	0.703	DB13694	Distigmine	17299-00-2	T940307O7B
	ligprep_drugbank.maegz:7856	938	2023-06-28 12:12:08	2023-06-28 13:02:02	/home/zeyad/tonino/phase_screen_Drugbank	ligprep_drugbank-out.maegz	8074	0	0.437	phase_screen_1			0.817	0.233				A(8) A(9) A(2) H(16) H(19) H(18)	1.413	1.413	0	TRUE	0	0.765	DB11476	Virginiamycin	11006-76-1	C49WS9N75L	Virginiamicina; Virginiamycin; Virginiamycine; Virginiamycinum
	ligprep_drugbank.maegz:11040	939	2023-06-28 12:12:08	2023-06-28 13:02:02	/home/zeyad/tonino/phase_screen_Drugbank	ligprep_drugbank-out.maegz	11287	0	1.000	phase_screen_1			0.885	0.357				A(6) A(5) A(3) H(12) H(7) H(14)	1.412	1.412	0	TRUE	0	0.997	DB16079	Aclimostat	2082752-83-6	X150A3JK8R	Aclimostat
	ligprep_drugbank.maegz:6982	940	2023-06-28 12:12:08	2023-06-28 13:02:02	/home/zeyad/tonino/phase_screen_Drugbank	ligprep_drugbank-out.maegz	7202	0	1.000	phase_screen_1			0.677	0.369				A(1) A(4) A(3) H(5) H(10) H(8)	1.411	1.411	0	TRUE	0	0.761	DB08690	Ubiquinone Q2	606-06-4	I7T5V2W47R	Coenzyme Q2; Ubiquinone 10; Ubiquinone-2
	2-(1,3-benzodioxol-5-yl)-5-[(3-fluoro-4-methoxybenzyl)sulfanyl]-1,3,4-oxadiazole	941	2023-06-28 12:12:08	2023-06-28 13:02:02	/home/zeyad/tonino/phase_screen_Drugbank	ligprep_drugbank-out.maegz	5504	0	1.000	phase_screen_1			0.855	0.372				A(2) A(3) A(6) H(9) H(7) H(8)	1.410	1.410	0	TRUE	0	0.980	DB07014	2-(1,3-benzodioxol-5-yl)-5-[(3-fluoro-4-methoxybenzyl)sulfanyl]-1,3,4-oxadiazole
	Etacrynic acid	942	2023-06-28 12:12:08	2023-06-28 13:02:02	/home/zeyad/tonino/phase_screen_Drugbank	ligprep_drugbank-out.maegz	797	0	1.000	phase_screen_1			0.848	0.467				A(4) A(3) A(2) H(7) H(6) H(8)	1.408	1.408	0	TRUE	0	1.088	DB00903	Etacrynic acid	58-54-8	M5DP350VZV	(2,3-Dichloro-4-(2-methylene-1-oxobutyl)phenoxy)acetic acid; Acide étacrynique; ácido etacrínico; Acidum etacrynicum; Etacrinic acid; Etacrynic acid; Ethacrynate; Ethacrynic acid; Methylenebutyrylphenoxyacetic acid	APRD00251
	ligprep_drugbank.maegz:8888	943	2023-06-28 12:12:08	2023-06-28 13:02:02	/home/zeyad/tonino/phase_screen_Drugbank	ligprep_drugbank-out.maegz	9160	0	1.000	phase_screen_1			0.920	0.273				A(8) A(6) A(7) H(9) H(14) H(15)	1.406	1.406	0	TRUE	0	0.945	DB12761	Timcodar	179033-51-3	U141W322WZ	Timcodar
	ligprep_drugbank.maegz:1072	944	2023-06-28 12:12:08	2023-06-28 13:02:02	/home/zeyad/tonino/phase_screen_Drugbank	ligprep_drugbank-out.maegz	1090	0	1.000	phase_screen_1			0.800	0.222				A(8) A(7) A(3) H(22) H(25) H(23)	1.405	1.405	0	TRUE	0	0.740	DB01201	Rifapentine	61379-65-5	XJM390A33U	3-(((4-Cyclopentyl-1-piperazinyl)imino)methyl)rifamycin; Cyclopentylrifampicin; Rifapentin; Rifapentine	APRD01217
	ligprep_drugbank.maegz:9081	945	2023-06-28 12:12:08	2023-06-28 13:02:02	/home/zeyad/tonino/phase_screen_Drugbank	ligprep_drugbank-out.maegz	9355	0	1.000	phase_screen_1			0.357	0.500				A(2) A(4) A(5) H(13) H(14) H(11)	1.403	1.403	0	TRUE	0	0.545	DB13003	Cortivazol	1110-40-3	YM183K0H63	Cortivazol
	(3a,5b,12a)-3,12-dihydroxy-Cholan-24-oic acid.mol	946	2023-06-28 12:12:08	2023-06-28 13:02:02	/home/zeyad/tonino/phase_screen_Drugbank	ligprep_drugbank-out.maegz	3327	0	1.000	phase_screen_1			0.754	0.382				A(1) A(2) A(4) H(14) H(8) H(12)	1.402	1.402	0	TRUE	0	0.880	DB03619	Deoxycholic acid	83-44-3	005990WHZZ	(3α,5β,12α)-3,12-dihydroxycholan-24-oic acid; 3alpha,12alpha-Dihydroxy-5beta-cholanic acid; 7α-deoxycholic acid; Deoxycholate; Deoxycholic acid; Desoxycholic acid; Desoxycholsäure	EXPT01194; DB07690
	TIXOCORTOLUM	947	2023-06-28 12:12:08	2023-06-28 13:02:02	/home/zeyad/ligprep_drugs	ligprep_drugs-out.maegz	4858	0	1.000	phase_screen_1			0.840	0.476				A(1) A(2) A(4) H(14) H(11) H(8)	1.402	1.402	0	TRUE	0	1.097
	ligprep_drugbank.maegz:853	948	2023-06-28 12:12:08	2023-06-28 13:02:02	/home/zeyad/tonino/phase_screen_Drugbank	ligprep_drugbank-out.maegz	867	0	1.000	phase_screen_1			0.765	0.374				A(10) A(5) A(4) H(24) H(20) H(23)	1.401	1.401	0	TRUE	0	0.885	DB00976	Telithromycin	191114-48-4	KI8H7H19WL	Telithromycin; telitromicina	APRD00483
	GLYCYRRHIZIC ACID	949	2023-06-28 12:12:08	2023-06-28 13:02:02	/home/zeyad/ligprep_drugs	ligprep_drugs-out.maegz	768	0	1.000	phase_screen_1			0.833	0.229				A(10) A(1) A(9) H(31) H(33) H(26)	1.400	1.400	0	TRUE	0	0.794
	ligprep_drugbank.maegz:5074	950	2023-06-28 12:12:08	2023-06-28 13:02:02	/home/zeyad/tonino/phase_screen_Drugbank	ligprep_drugbank-out.maegz	5190	0	1.000	phase_screen_1			0.771	0.460				A(5) A(4) A(2) H(10) H(9) H(11)	1.400	1.400	0	TRUE	0	0.997	DB06693	Mevastatin	73573-88-3	1UQM1K0W9X	Compactin; Mevastatin; Mevastatina; Mévastatine; Mevastatinum
	ligprep_drugbank.maegz:8536	951	2023-06-28 12:12:08	2023-06-28 13:02:02	/home/zeyad/tonino/phase_screen_Drugbank	ligprep_drugbank-out.maegz	8786	0	1.000	phase_screen_1			0.758	0.319				A(15) A(4) A(2) H(26) H(25) H(22)	1.400	1.400	0	TRUE	0	0.813	DB12334	Milataxel	352425-37-7	J41Q4S20GS	Milataxel	DB05523
	ligprep_drugbank.maegz:10429	952	2023-06-28 12:12:08	2023-06-28 13:02:02	/home/zeyad/tonino/phase_screen_Drugbank	ligprep_drugbank-out.maegz	10676	0	1.000	phase_screen_1			0.683	0.300				A(1) A(3) A(6) H(10) H(9) H(8)	1.400	1.400	0	TRUE	0	0.701	DB14987	Difamilast	937782-05-3	T3U32GLJ0F	Difamilast
	ligprep_drugbank.maegz:9431	953	2023-06-28 12:12:08	2023-06-28 13:02:02	/home/zeyad/tonino/phase_screen_Drugbank	ligprep_drugbank-out.maegz	9706	0	1.000	phase_screen_1			0.805	0.315				A(8) A(9) A(5) H(18) H(21) H(19)	1.399	1.399	0	TRUE	0	0.866	DB13416	Sulbutiamine	3286-46-2	42NCM1BW43	Sulbutiamina; Sulbutiamine
	ligprep_drugbank.maegz:7811	954	2023-06-28 12:12:08	2023-06-28 13:02:02	/home/zeyad/tonino/phase_screen_Drugbank	ligprep_drugbank-out.maegz	8027	0	1.000	phase_screen_1			0.724	0.365				A(5) A(2) A(6) H(13) H(14) H(15)	1.398	1.398	0	TRUE	0	0.829	DB11425	Luprostiol	67110-79-6	HWR60H5GZB	Luprostiol; Luprostiolum
	WORTMANNIN	955	2023-06-28 12:12:08	2023-06-28 13:02:02	/home/zeyad/ligprep_drugs	ligprep_drugs-out.maegz	1442	0	1.000	phase_screen_1			0.647	0.484				A(3) A(1) A(2) H(9) H(11) H(10)	1.396	1.396	0	TRUE	0	0.883
	OKADAIC ACID	956	2023-06-28 12:12:08	2023-06-28 13:02:02	/home/zeyad/ligprep_drugs	ligprep_drugs-out.maegz	6842	0	1.000	phase_screen_1			0.827	0.312				A(3) A(6) A(4) H(21) H(27) H(25)	1.395	1.395	0	TRUE	0	0.892
	ligprep_drugbank.maegz:7804	957	2023-06-28 12:12:08	2023-06-28 13:02:02	/home/zeyad/tonino/phase_screen_Drugbank	ligprep_drugbank-out.maegz	8020	0	1.000	phase_screen_1			0.779	0.278				A(9) A(2) A(8) H(23) H(28) H(29)	1.395	1.395	0	TRUE	0	0.794	DB11416	Gamithromycin	145435-72-9	ZE856183S0	Gamithromycin
	Gamithromycin	958	2023-06-28 12:12:08	2023-06-28 13:02:02	/home/zeyad/tonino/phase_screen_Drugbank	ligprep_drugbank-out.maegz	979	0	1.000	phase_screen_1			0.817	0.453				A(6) A(3) A(2) H(24) H(23) H(21)	1.395	1.395	0	TRUE	0	1.050	DB01092	Ouabain	630-60-4	5ACL011P69	3-(α-L-rhamnopyranosyloxy)-1β,5β,11α,14,19-pentahydroxy-5β-card-20(22)-enolide; G-Strophanthin; Ouabagenin L-Rhamnoside; Ouabagenin-L-rhamnosid; Ouabain anhydrous; Ouabaine; Oubain	APRD00135
	ligprep_drugbank.maegz:2877	959	2023-06-28 12:12:08	2023-06-28 13:02:02	/home/zeyad/tonino/phase_screen_Drugbank	ligprep_drugbank-out.maegz	2927	0	1.000	phase_screen_1			0.635	0.304				A(4) A(6) A(9) H(21) H(17) H(20)	1.394	1.394	0	TRUE	0	0.654	DB03199	4-Methoxy-E-Rhodomycin T				EXPT01358
	MEVASTATIN	960	2023-06-28 12:12:08	2023-06-28 13:02:02	/home/zeyad/ligprep_drugs	ligprep_drugs-out.maegz	847	0	1.000	phase_screen_1			0.646	0.510				A(5) A(1) A(3) H(10) H(9) H(8)	1.394	1.394	0	TRUE	0	0.915
	ligprep_drugbank.maegz:3316	961	2023-06-28 12:12:08	2023-06-28 13:02:02	/home/zeyad/tonino/phase_screen_Drugbank	ligprep_drugbank-out.maegz	3378	0	1.000	phase_screen_1			0.768	0.478				A(5) A(2) A(4) H(10) H(12) H(14)	1.392	1.392	0	TRUE	0	1.025	DB03671	Digoxigenin	1672-46-4	NQ1SX9LNAU	Lanadigenin	EXPT01244
	ligprep_drugbank.maegz:9196	962	2023-06-28 12:12:08	2023-06-28 13:02:02	/home/zeyad/tonino/phase_screen_Drugbank	ligprep_drugbank-out.maegz	9470	0	1.000	phase_screen_1			0.811	0.287				A(3) A(1) A(2) H(11) H(14) H(12)	1.392	1.392	0	TRUE	0	0.847	DB13135	AGN-201904	651729-53-2	G0835O03ZM
	12-PHENYLHEME	963	2023-06-28 12:12:08	2023-06-28 13:02:02	/home/zeyad/ligprep_drugs	ligprep_drugs-out.maegz	5146	0	1.000	phase_screen_1			0.847	0.234				A(5) A(1) A(3) H(12) H(17) H(11)	1.392	1.392	0	TRUE	0	0.827
	AFELIMOMAB	964	2023-06-28 12:12:08	2023-06-28 13:02:02	/home/zeyad/ligprep_drugs	ligprep_drugs-out.maegz	1240	0	1.000	phase_screen_1			0.924	0.358				A(3) A(2) A(4) H(6) H(9) H(7)	1.391	1.391	0	TRUE	0	1.068
	ligprep_drugbank.maegz:1099	965	2023-06-28 12:12:08	2023-06-28 13:02:02	/home/zeyad/tonino/phase_screen_Drugbank	ligprep_drugbank-out.maegz	1117	0	1.000	phase_screen_1			0.772	0.296				A(9) A(4) A(6) H(23) H(24) H(22)	1.391	1.391	0	TRUE	0	0.813	DB01229	Paclitaxel	33069-62-4	P88XT4IS4D	5beta,20-Epoxy-1,2-alpha,4,7beta,10beta,13alpha-hexahydroxytax-11-en-9-one 4,10-diacetate 2-benzoate 13-ester with (2R,3S)-N-benzoyl-3-phenylisoserine; Paclitaxel; Taxol A	APRD00259; DB05261; DB05927; DB05526; DB05281
	ligprep_drugbank.maegz:10741	966	2023-06-28 12:12:08	2023-06-28 13:02:02	/home/zeyad/tonino/phase_screen_Drugbank	ligprep_drugbank-out.maegz	10992	0	1.000	phase_screen_1			0.923	0.249				A(10) A(20) A(9) H(36) H(44) H(45)	1.391	1.391	0	TRUE	0	0.937	DB15532	Madecassoside	34540-22-2	CQ2F5O6YIY	Asiaticoside A; Redermic
	2-(6-CHLORO-3-{[2,2-DIFLUORO-2-(2-PYRIDINYL)ETHYL]AMINO}-2-OXO-1(2H)-PYRAZINYL)-N-[(2-FLUORO-3-METHYL-6-PYRIDINYL)METHYL]ACETAMIDE	967	2023-06-28 12:12:08	2023-06-28 13:02:02	/home/zeyad/tonino/phase_screen_Drugbank	ligprep_drugbank-out.maegz	6051	0	1.000	phase_screen_1			0.928	0.316				A(5) A(4) A(2) H(9) H(12) H(13)	1.391	1.391	0	TRUE	0	1.024	DB07549	2-(6-CHLORO-3-{[2,2-DIFLUORO-2-(2-PYRIDINYL)ETHYL]AMINO}-2-OXO-1(2H)-PYRAZINYL)-N-[(2-FLUORO-3-METHYL-6-PYRIDINYL)METHYL]ACETAMIDE
	ligprep_drugbank.maegz:8300	968	2023-06-28 12:12:08	2023-06-28 13:02:02	/home/zeyad/tonino/phase_screen_Drugbank	ligprep_drugbank-out.maegz	8541	0	0.300	phase_screen_1			0.744	0.431				A(3) A(6) A(5) H(11) H(13) H(12)	1.391	1.391	0	TRUE	0	0.941	DB12049	Dasolampanel etibutil	503291-52-9	M7BFC308LR	Dasolampanel etibutil
	ligprep_drugbank.maegz:6535	969	2023-06-28 12:12:08	2023-06-28 13:02:02	/home/zeyad/tonino/phase_screen_Drugbank	ligprep_drugbank-out.maegz	6744	0	1.000	phase_screen_1			0.770	0.394				A(2) A(3) A(1) H(10) H(6) H(5)	1.390	1.390	0	TRUE	0	0.929	DB08217	S-[(1-Hydroxy-2,2,5,5-tetramethyl-2,5-dihydro-1H-pyrrol-3-yl)methyl] methanesulfonothioate
	ligprep_drugbank.maegz:3343	970	2023-06-28 12:12:08	2023-06-28 13:02:02	/home/zeyad/tonino/phase_screen_Drugbank	ligprep_drugbank-out.maegz	3405	0	1.000	phase_screen_1			0.931	0.394				A(5) A(4) A(2) H(13) H(15) H(12)	1.390	1.390	0	TRUE	0	1.121	DB03702	N-{4-[(Carboxymethyl)carbamoyl]benzoyl}-L-valyl-N-[(3S)-1,1,1-trifluoro-4-methyl-2-oxo-3-pentanyl]-L-prolinamide				EXPT01482
	LOVASTATIN	971	2023-06-28 12:12:08	2023-06-28 13:02:02	/home/zeyad/ligprep_drugs	ligprep_drugs-out.maegz	5040	0	1.000	phase_screen_1			0.755	0.482				A(5) A(1) A(2) H(11) H(10) H(9)	1.389	1.389	0	TRUE	0	1.017
	ligprep_drugbank.maegz:8294	972	2023-06-28 12:12:08	2023-06-28 13:02:02	/home/zeyad/tonino/phase_screen_Drugbank	ligprep_drugbank-out.maegz	8535	0	1.000	phase_screen_1			0.691	0.353				A(1) A(5) A(6) H(14) H(12) H(11)	1.389	1.389	0	TRUE	0	0.786	DB12043	Sepetaprost	1262873-06-2	79O7855J4G	Sepetaprost
	ligprep_drugbank.maegz:10242	973	2023-06-28 12:12:08	2023-06-28 13:02:02	/home/zeyad/tonino/phase_screen_Drugbank	ligprep_drugbank-out.maegz	10481	0	1.000	phase_screen_1			0.359	0.571				A(1) A(2) A(6) H(14) H(16) H(9)	1.389	1.389	0	TRUE	0	0.648	DB14673	Flurandrenolide acetate	2802-11-1	0P9257GI1B	Flurandrenolone acetate	DBSALT002283
	ligprep_drugbank.maegz:7941	974	2023-06-28 12:12:08	2023-06-28 13:02:02	/home/zeyad/tonino/phase_screen_Drugbank	ligprep_drugbank-out.maegz	8165	0	1.000	phase_screen_1			0.941	0.199				A(9) A(1) A(4) H(20) H(23) H(24)	1.388	1.388	0	TRUE	0	0.902	DB11617	Aclarubicin	57576-44-0	74KXF8I502	Aclacinomycin A; Aclarubicin; aclarubicina
	OBETICHOLIC ACID	975	2023-06-28 12:12:08	2023-06-28 13:02:02	/home/zeyad/ligprep_drugs	ligprep_drugs-out.maegz	3937	0	1.000	phase_screen_1			0.471	0.510				A(4) A(1) A(2) H(8) H(13) H(15)	1.388	1.388	0	TRUE	0	0.712
	3-({3-[(1S,4aS,6S,7S,9S,9aR)-1,6-dimethyl-2-oxodecahydro-6,9-epoxy-4a,7-methanobenzo[7]annulen-1-yl]propanoyl}amino)-2,4-dihydroxybenzoic acid	976	2023-06-28 12:12:08	2023-06-28 13:02:02	/home/zeyad/tonino/phase_screen_Drugbank	ligprep_drugbank-out.maegz	6887	0	1.000	phase_screen_1			0.780	0.351				A(6) A(1) A(4) H(13) H(15) H(12)	1.388	1.388	0	TRUE	0	0.893	DB08366	3-({3-[(1S,4aS,6S,7S,9S,9aR)-1,6-dimethyl-2-oxodecahydro-6,9-epoxy-4a,7-methanobenzo[7]annulen-1-yl]propanoyl}amino)-2,4-dihydroxybenzoic acid
	ligprep_drugbank.maegz:10209	977	2023-06-28 12:12:08	2023-06-28 13:02:02	/home/zeyad/tonino/phase_screen_Drugbank	ligprep_drugbank-out.maegz	10448	0	1.000	phase_screen_1			0.772	0.402				A(3) A(1) A(6) H(9) H(14) H(11)	1.388	1.388	0	TRUE	0	0.943	DB14640	Isoflupredone acetate	338-98-7	55P9TUL75S	Isoflupredone 21-acetate; Isoflupredone acetate	DBSALT001685
	ligprep_drugbank.maegz:4804	978	2023-06-28 12:12:08	2023-06-28 13:02:02	/home/zeyad/tonino/phase_screen_Drugbank	ligprep_drugbank-out.maegz	4909	0	1.000	phase_screen_1			0.801	0.180				A(12) A(9) A(11) H(21) H(28) H(27)	1.387	1.387	0	TRUE	0	0.713	DB06145	Spiramycin	24916-50-5	033ECH6IFG	Demycarosylturimycin H; Foromacidin A; Foromacidine A; Spiramycin 1; Spiramycin A; Spiramycin I
	PACLITAXEL	979	2023-06-28 12:12:08	2023-06-28 13:02:02	/home/zeyad/ligprep_drugs	ligprep_drugs-out.maegz	1927	0	1.000	phase_screen_1			0.700	0.227				A(13) A(3) A(5) H(22) H(21) H(20)	1.386	1.386	0	TRUE	0	0.648
	ligprep_drugbank.maegz:11567	980	2023-06-28 12:12:08	2023-06-28 13:02:02	/home/zeyad/tonino/phase_screen_Drugbank	ligprep_drugbank-out.maegz	11833	0	1.000	phase_screen_1			0.743	0.344				A(11) A(12) A(7) H(20) H(21) H(18)	1.386	1.386	0	TRUE	0	0.842	DB17273	Granaticin B	19879-03-9	JS606MEA30	8,11-ethanofuro(2,3-e)naphtho(2,3-c:6,7-c')dipyran-2,6,13(9h)-trione, 3,3a,5,8,11,13b-hexahydro-7,8,12-trihydroxy-5,9-dimethyl-15-(((2s,5s,6s)-tetrahydro-5-hydroxy-6-methyl-2h-pyran-2-yl)oxy)-, (3as,5s,8s,9r,11r,13bs,15r)-
	ligprep_drugbank.maegz:938	981	2023-06-28 12:12:08	2023-06-28 13:02:02	/home/zeyad/tonino/phase_screen_Drugbank	ligprep_drugbank-out.maegz	953	0	1.000	phase_screen_1			0.802	0.420				A(3) A(2) A(7) H(15) H(16) H(14)	1.385	1.385	0	TRUE	0	1.005	DB01066	Cefditoren	104145-95-1	81QS09V3YW	Cefditoren; Cefditoreno	APRD00850
	ligprep_drugbank.maegz:5113	982	2023-06-28 12:12:08	2023-06-28 13:02:02	/home/zeyad/tonino/phase_screen_Drugbank	ligprep_drugbank-out.maegz	5229	0	0.498	phase_screen_1			0.909	0.276				A(6) A(8) A(4) H(27) H(24) H(26)	1.383	1.383	0	TRUE	0	0.964	DB06734	Bafilomycin B1	88899-56-3		Setamycin
	ligprep_drugbank.maegz:8666	983	2023-06-28 12:12:08	2023-06-28 13:02:02	/home/zeyad/tonino/phase_screen_Drugbank	ligprep_drugbank-out.maegz	8922	0	1.000	phase_screen_1			0.901	0.301				A(2) A(3) A(1) H(12) H(11) H(15)	1.382	1.382	0	TRUE	0	0.983	DB12486	Elobixibat	439087-18-0	865UEK4EJC	Elobixibat
	CHENODEOXYCHOLIC ACID	984	2023-06-28 12:12:08	2023-06-28 13:02:02	/home/zeyad/ligprep_drugs	ligprep_drugs-out.maegz	4699	0	1.000	phase_screen_1			0.745	0.522				A(1) A(3) A(4) H(10) H(12) H(13)	1.381	1.381	0	TRUE	0	1.063
	ABT-341	985	2023-06-28 12:12:08	2023-06-28 13:02:02	/home/zeyad/ligprep_drugs	ligprep_drugs-out.maegz	1053	0	1.000	phase_screen_1			0.785	0.435				A(2) A(3) A(1) H(10) H(11) H(8)	1.381	1.381	0	TRUE	0	1.007
	ligprep_drugbank.maegz:10311	986	2023-06-28 12:12:08	2023-06-28 13:02:02	/home/zeyad/tonino/phase_screen_Drugbank	ligprep_drugbank-out.maegz	10553	0	1.000	phase_screen_1			0.644	0.367				A(2) A(4) A(1) H(9) H(7) H(12)	1.380	1.380	0	TRUE	0	0.757	DB14795	AZD-3759	1626387-80-1	67SX9H68W2
	ligprep_drugbank.maegz:9271	987	2023-06-28 12:12:08	2023-06-28 13:02:02	/home/zeyad/tonino/phase_screen_Drugbank	ligprep_drugbank-out.maegz	9543	0	1.000	phase_screen_1			0.775	0.369				A(1) A(4) A(6) H(16) H(17) H(14)	1.376	1.376	0	TRUE	0	0.922	DB13240	Cymarin	508-77-0	UK3LS8435E	Cymarine
	Tofisopam	988	2023-06-28 12:12:08	2023-06-28 13:02:02	/home/zeyad/tonino/phase_screen_Drugbank	ligprep_drugbank-out.maegz	7327	0	1.000	phase_screen_1			0.811	0.343				A(6) A(2) A(5) H(10) H(13) H(12)	1.375	1.375	0	TRUE	0	0.933	DB08811	Tofisopam	22345-47-7	UZC80HAU42	Tofisopam; Tofisopamum
	ligprep_drugbank.maegz:5093	989	2023-06-28 12:12:08	2023-06-28 13:02:02	/home/zeyad/tonino/phase_screen_Drugbank	ligprep_drugbank-out.maegz	5208	0	1.000	phase_screen_1			0.860	0.443				A(2) A(5) A(4) H(8) H(7) H(9)	1.375	1.375	0	TRUE	0	1.115	DB06712	Nilvadipine	75530-68-6	0214FUT37J	Nilvadipine; Nilvadipino; Nilvadipinum
	ligprep_drugbank.maegz:10256	990	2023-06-28 12:12:08	2023-06-28 13:02:02	/home/zeyad/tonino/phase_screen_Drugbank	ligprep_drugbank-out.maegz	10495	0	1.000	phase_screen_1			0.802	0.336				A(6) A(1) A(3) H(10) H(15) H(13)	1.375	1.375	0	TRUE	0	0.916	DB14703	Dexamethasone metasulfobenzoate	16978-57-7	C67221CB9Q	Dexamethasone m-sulfobenzoate; Dexamethasone-21-sulfobenzoate
	EPOTHILONE D	991	2023-06-28 12:12:08	2023-06-28 13:02:02	/home/zeyad/ligprep_drugs	ligprep_drugs-out.maegz	1662	0	1.000	phase_screen_1			0.715	0.280				A(3) A(5) A(6) H(10) H(17) H(15)	1.374	1.374	0	TRUE	0	0.745
	ligprep_drugbank.maegz:4950	992	2023-06-28 12:12:08	2023-06-28 13:02:02	/home/zeyad/tonino/phase_screen_Drugbank	ligprep_drugbank-out.maegz	5060	0	1.000	phase_screen_1			0.709	0.293				A(7) A(2) A(13) H(20) H(26) H(22)	1.373	1.373	0	TRUE	0	0.755	DB06441	Cangrelor	163706-06-7	6AQ1Y404U7	[dichloro-[[[(2R,3S,4R,5R)-3,4-dihydroxy-5-[6-(2-methylsulfanylethylamino)-2-(3,3,3-trifluoropropylsulfanyl)purin-9-yl]oxolan-2-yl]methoxy-hydroxyphosphoryl]oxy-hydroxyphosphoryl]methyl]phosphonic acid; Cangrelor
	FELODIPINE	993	2023-06-28 12:12:08	2023-06-28 13:02:02	/home/zeyad/ligprep_drugs	ligprep_drugs-out.maegz	882	0	1.000	phase_screen_1			0.757	0.410				A(2) A(3) A(4) H(10) H(7) H(11)	1.372	1.372	0	TRUE	0	0.953
	ligprep_drugbank.maegz:7863	994	2023-06-28 12:12:08	2023-06-28 13:02:02	/home/zeyad/tonino/phase_screen_Drugbank	ligprep_drugbank-out.maegz	8082	0	1.000	phase_screen_1			0.822	0.355				A(4) A(2) A(7) H(10) H(15) H(13)	1.372	1.372	0	TRUE	0	0.966	DB11487	Dexamethasone isonicotinate	2265-64-7	8LGC0BOA71	Dexamethasone 21-(4-Pyridinecarboxylate); Dexamethasone-21-isonicotinate
	ligprep_drugbank.maegz:10289	995	2023-06-28 12:12:08	2023-06-28 13:02:02	/home/zeyad/tonino/phase_screen_Drugbank	ligprep_drugbank-out.maegz	10528	0	1.000	phase_screen_1			0.925	0.358				A(7) A(3) A(6) H(19) H(16) H(12)	1.371	1.371	0	TRUE	0	1.094	DB14760	Narlaprevir	865466-24-6	2857LA2O07	Narlaprevir
	ligprep_drugbank.maegz:5150	996	2023-06-28 12:12:08	2023-06-28 13:02:02	/home/zeyad/tonino/phase_screen_Drugbank	ligprep_drugbank-out.maegz	5268	0	1.000	phase_screen_1			0.856	0.385				A(7) A(1) A(3) H(10) H(14) H(12)	1.371	1.371	0	TRUE	0	1.044	DB06781	Difluprednate	23674-86-4	S8A06QG2QE	DFBA; Difluoroprednisolone butyrate acetate; Difluprednate
	ligprep_drugbank.maegz:1395	997	2023-06-28 12:12:08	2023-06-28 13:02:02	/home/zeyad/tonino/phase_screen_Drugbank	ligprep_drugbank-out.maegz	1409	0	1.000	phase_screen_1			0.775	0.285				A(3) A(4) A(1) H(10) H(13) H(12)	1.371	1.371	0	TRUE	0	0.827	DB01601	Lopinavir	192725-17-0	2494G1JF75	Lopinavir	EXPT00388
	ligprep_drugbank.maegz:4821	998	2023-06-28 12:12:08	2023-06-28 13:02:02	/home/zeyad/tonino/phase_screen_Drugbank	ligprep_drugbank-out.maegz	4929	0	1.000	phase_screen_1			0.712	0.501				A(3) A(6) A(4) H(12) H(11) H(10)	1.370	1.370	0	TRUE	0	1.012	DB06174	Noscapine	128-62-1	8V32U4AOQU	(−)-narcotine; (−)-α-narcotine; alpha-Narcotine; Noscapina; Noscapine; Noscapinum
	ligprep_drugbank.maegz:10682	999	2023-06-28 12:12:08	2023-06-28 13:02:02	/home/zeyad/tonino/phase_screen_Drugbank	ligprep_drugbank-out.maegz	10933	0	1.000	phase_screen_1			0.846	0.371				A(1) A(3) A(4) H(9) H(6) H(8)	1.370	1.370	0	TRUE	0	1.016	DB15406	GLPG-0974	1391076-61-1	X7REK61AIS
	ligprep_drugbank.maegz:5144	1000	2023-06-28 12:12:08	2023-06-28 13:02:02	/home/zeyad/tonino/phase_screen_Drugbank	ligprep_drugbank-out.maegz	5262	0	1.000	phase_screen_1			0.723	0.316				A(10) A(4) A(6) H(22) H(23) H(21)	1.369	1.369	0	TRUE	0	0.804	DB06772	Cabazitaxel	183133-96-2	51F690397J	Cabazitaxel; Cabazitaxelum
	ligprep_drugbank.maegz:11331	1001	2023-06-28 12:12:08	2023-06-28 13:02:02	/home/zeyad/tonino/phase_screen_Drugbank	ligprep_drugbank-out.maegz	11587	0	1.000	phase_screen_1			0.915	0.451				A(2) A(9) A(6) H(13) H(12) H(14)	1.369	1.369	0	TRUE	0	1.196	DB16840	Tebipenem pivoxil	161715-24-8	95AK1A52I8	Tebipenem pivoxil
	ligprep_drugbank.maegz:7850	1002	2023-06-28 12:12:08	2023-06-28 13:02:02	/home/zeyad/tonino/phase_screen_Drugbank	ligprep_drugbank-out.maegz	8067	0	1.000	phase_screen_1			0.870	0.327				A(3) A(4) A(7) H(21) H(16) H(17)	1.369	1.369	0	TRUE	0	0.994	DB11470	Tildipirosin	328898-40-4	S795AT66JB	Tildipirosin; Tildipirosina; Tildipirosine; Tildipirosinum
	ligprep_drugbank.maegz:8050	1003	2023-06-28 12:12:08	2023-06-28 13:02:02	/home/zeyad/tonino/phase_screen_Drugbank	ligprep_drugbank-out.maegz	8284	0	1.000	phase_screen_1			0.736	0.294				A(12) A(8) A(17) H(27) H(28) H(24)	1.369	1.369	0	TRUE	0	0.794	DB11752	Bryostatin 1	83314-01-6	37O2X55Y9E	Bryostatin-1
	Cloxacillin	1004	2023-06-28 12:12:08	2023-06-28 13:02:02	/home/zeyad/tonino/phase_screen_Drugbank	ligprep_drugbank-out.maegz	1036	0	1.000	phase_screen_1			0.679	0.295				A(6) A(7) A(1) H(13) H(11) H(10)	1.368	1.368	0	TRUE	0	0.727	DB01147	Cloxacillin	61-72-3	O6X5QGC2VB	(2S,5R,6R)-6-({[3-(2-chlorophenyl)-5-methylisoxazol-4-yl]carbonyl}amino)-3,3-dimethyl-7-oxo-4-thia-1-azabicyclo[3.2.0]heptane-2-carboxylic acid; (3-(o-chlorophenyl)-5-methyl-4-isoxazolyl)penicillin; 6-(3-(o-chlorophenyl)-5-methyl-4-isoxazolecarboxamido)penicillanic acid; Cloxacilina; Cloxacillin; Cloxacilline; Cloxacillinum	APRD00882; EXPT01068
	ligprep_drugbank.maegz:8947	1005	2023-06-28 12:12:08	2023-06-28 13:02:02	/home/zeyad/tonino/phase_screen_Drugbank	ligprep_drugbank-out.maegz	9220	0	1.000	phase_screen_1			0.891	0.418				A(1) A(9) A(2) H(19) H(17) H(15)	1.367	1.367	0	TRUE	0	1.129	DB12843	Oleandrin	465-16-7	II95UDU7I4	Anvirzel; Oleandrina
	ligprep_drugbank.maegz:6168	1006	2023-06-28 12:12:08	2023-06-28 13:02:02	/home/zeyad/tonino/phase_screen_Drugbank	ligprep_drugbank-out.maegz	6344	0	1.000	phase_screen_1			0.810	0.365				A(7) A(4) A(1) H(13) H(14) H(11)	1.367	1.367	0	TRUE	0	0.969	DB07841	Geranylgeranyl diphosphate
	ISRADIPINE	1007	2023-06-28 12:12:08	2023-06-28 13:02:02	/home/zeyad/ligprep_drugs	ligprep_drugs-out.maegz	3066	0	1.000	phase_screen_1			0.775	0.418				A(6) A(5) A(4) H(11) H(10) H(12)	1.364	1.364	0	TRUE	0	0.995
	ligprep_drugbank.maegz:1664	1008	2023-06-28 12:12:09	2023-06-28 13:02:02	/home/zeyad/tonino/phase_screen_Drugbank	ligprep_drugbank-out.maegz	1685	0	1.000	phase_screen_1			0.748	0.360				A(3) A(1) A(4) H(6) H(16) H(14)	1.364	1.364	0	TRUE	0	0.892	DB01892	Hyperforin	11079-53-1	RM741E34FP	Hiperforina; Hyperforine	EXPT01804
	Cholic Acid	1009	2023-06-28 12:12:09	2023-06-28 13:02:02	/home/zeyad/tonino/phase_screen_Drugbank	ligprep_drugbank-out.maegz	2411	0	1.000	phase_screen_1			0.781	0.370				A(4) A(3) A(5) H(16) H(10) H(14)	1.364	1.364	0	TRUE	0	0.944	DB02659	Cholic Acid	81-25-4	G1JO7801AE	Cholic Acid	EXPT00906
	(1R)-2-[(CYANOMETHYL)AMINO]-1-({[2-(DIFLUOROMETHOXY)BENZYL]SULFONYL}METHYL)-2-OXOETHYL MORPHOLINE-4-CARBOXYLATE	1010	2023-06-28 12:12:09	2023-06-28 13:02:02	/home/zeyad/tonino/phase_screen_Drugbank	ligprep_drugbank-out.maegz	6722	0	1.000	phase_screen_1			0.825	0.394				A(7) A(3) A(8) H(12) H(11) H(10)	1.364	1.364	0	TRUE	0	1.026	DB08195	(1R)-2-[(CYANOMETHYL)AMINO]-1-({[2-(DIFLUOROMETHOXY)BENZYL]SULFONYL}METHYL)-2-OXOETHYL MORPHOLINE-4-CARBOXYLATE
	ligprep_drugbank.maegz:3726	1011	2023-06-28 12:12:09	2023-06-28 13:02:02	/home/zeyad/tonino/phase_screen_Drugbank	ligprep_drugbank-out.maegz	3792	0	1.000	phase_screen_1			0.680	0.352				A(1) A(3) A(4) H(8) H(6) H(9)	1.364	1.364	0	TRUE	0	0.802	DB04106	Fotemustine	92118-27-9	GQ7JL9P5I2	(+-)-Diethyl (1-(3-(2-chloroethyl)-3-nitrosoureido)ethyl)phosphonate; Diethyl-1-(3-(2-chloroethyl)-3-nitrosoureido)ethylphosphonate; Fotemustina; Fotemustine; Fotemustinum; Mustoforan	EXPT03300
	ligprep_drugbank.maegz:8860	1012	2023-06-28 12:12:09	2023-06-28 13:02:02	/home/zeyad/tonino/phase_screen_Drugbank	ligprep_drugbank-out.maegz	9129	0	1.000	phase_screen_1			0.901	0.412				A(4) A(3) A(2) H(9) H(11) H(10)	1.362	1.362	0	TRUE	0	1.141	DB12727	Perfosfamide	62435-42-1	U880A4FUDA	Perfosfamide
	ligprep_drugbank.maegz:8820	1013	2023-06-28 12:12:09	2023-06-28 13:02:02	/home/zeyad/tonino/phase_screen_Drugbank	ligprep_drugbank-out.maegz	9088	0	1.000	phase_screen_1			0.841	0.224				A(4) A(2) A(1) H(9) H(15) H(18)	1.361	1.361	0	TRUE	0	0.845	DB12677	Soblidotin	149606-27-9	DQC51A0WQH	Soblidotin
	ANDROGRAPHOLIDE	1014	2023-06-28 12:12:09	2023-06-28 13:02:02	/home/zeyad/ligprep_drugs	ligprep_drugs-out.maegz	3831	0	1.000	phase_screen_1			0.806	0.478				A(1) A(4) A(2) H(13) H(11) H(10)	1.361	1.361	0	TRUE	0	1.107
	ligprep_drugbank.maegz:10950	1015	2023-06-28 12:12:09	2023-06-28 13:02:02	/home/zeyad/tonino/phase_screen_Drugbank	ligprep_drugbank-out.maegz	11193	0	1.000	phase_screen_1			0.593	0.245				A(14) A(5) A(6) H(22) H(23) H(25)	1.361	1.361	0	TRUE	0	0.572	DB15981	Josamycin propionate	40922-77-8	053VA4B06Y	Josamycin propionate
	ligprep_drugbank.maegz:7214	1016	2023-06-28 12:12:09	2023-06-28 13:02:02	/home/zeyad/tonino/phase_screen_Drugbank	ligprep_drugbank-out.maegz	7445	0	1.000	phase_screen_1			0.754	0.403				A(1) A(4) A(2) H(12) H(13) H(10)	1.360	1.360	0	TRUE	0	0.956	DB08966	Fursultiamine	804-30-8	05J61265PX	Fursultiamina; Fursultiamine; Fursultiaminum; Thiamin tetrahydrofurfuryl disulfide; Thiamine tetrahydrofurfuryl disulfide; TTFD
	ligprep_drugbank.maegz:7307	1017	2023-06-28 12:12:09	2023-06-28 13:02:02	/home/zeyad/tonino/phase_screen_Drugbank	ligprep_drugbank-out.maegz	7540	0	1.000	phase_screen_1			0.739	0.399				A(2) A(3) A(5) H(7) H(8) H(9)	1.359	1.359	0	TRUE	0	0.935	DB09081	Idebenone	58186-27-9	HB6PN45W4J	2-(10-hydroxydecyl)-5,6-dimethoxy-3-methyl-1,4-benzoquinone; 2-(10-hydroxydecyl)-5,6-dimethoxy-3-methyl-p-benzoquinone; 2-(10-hydroxydecyl)-5,6-dimethoxy-3-methylcyclohexa-2,5-diene-1,4-dione; 2,3-dimethoxy-5-methyl-6-(10'-hydroxydecyl)-1,4-benzoquinone; 6-(10-hydroxydecyl)-2,3-dimethoxy-5-methyl-1,4-benzoquinone; 6-(10-hydroxydecyl)-2,3-dimethoxy-5-methyl-p-benzoquinone; idebenona; Idebenone; id…
	ligprep_drugbank.maegz:9293	1018	2023-06-28 12:12:09	2023-06-28 13:02:02	/home/zeyad/tonino/phase_screen_Drugbank	ligprep_drugbank-out.maegz	9564	0	1.000	phase_screen_1			0.795	0.285				A(3) A(8) A(6) H(16) H(12) H(20)	1.357	1.357	0	TRUE	0	0.869	DB13265	Hexobendine	54-03-5	B6X4SYR93B	Hexobendine
	S-(2-{[N-(2-HYDROXY-4-{[HYDROXY(OXIDO)PHOSPHINO]OXY}-3,3-DIMETHYLBUTANOYL)-BETA-ALANYL]AMINO}ETHYL) HEPTANETHIOATE	1019	2023-06-28 12:12:09	2023-06-28 13:02:02	/home/zeyad/tonino/phase_screen_Drugbank	ligprep_drugbank-out.maegz	6926	0	1.000	phase_screen_1			0.756	0.390				A(6) A(5) A(1) H(15) H(14) H(17)	1.356	1.356	0	TRUE	0	0.947	DB08405	S-(2-{[N-(2-HYDROXY-4-{[HYDROXY(OXIDO)PHOSPHINO]OXY}-3,3-DIMETHYLBUTANOYL)-BETA-ALANYL]AMINO}ETHYL) HEPTANETHIOATE
	ligprep_drugbank.maegz:10218	1020	2023-06-28 12:12:09	2023-06-28 13:02:02	/home/zeyad/tonino/phase_screen_Drugbank	ligprep_drugbank-out.maegz	10457	0	1.000	phase_screen_1			0.827	0.379				A(6) A(1) A(3) H(9) H(14) H(12)	1.356	1.356	0	TRUE	0	1.019	DB14649	Dexamethasone acetate	1177-87-3	K7V8P532WP	16alpha-Methyl-9alpha-fluoroprednisolone 21-acetate; 9alpha-Fluoro-16alpha-methylprednisolone acetate; Dexamethasone 21-acetate; Dexamethasone acetate anhydrous; Dexamethasone acetate, anhydrous; Dexamethasoni acetas	DBSALT000383
	ligprep_drugbank.maegz:2974	1021	2023-06-28 12:12:09	2023-06-28 13:02:02	/home/zeyad/tonino/phase_screen_Drugbank	ligprep_drugbank-out.maegz	3028	0	0.500	phase_screen_1			0.863	0.368				A(2) A(4) A(1) H(27) H(26) H(28)	1.356	1.356	0	TRUE	0	1.050	DB03300	Pterin Cytosine Dinucleotide				EXPT02136
	ligprep_drugbank.maegz:7778	1022	2023-06-28 12:12:09	2023-06-28 13:02:02	/home/zeyad/tonino/phase_screen_Drugbank	ligprep_drugbank-out.maegz	7992	0	1.000	phase_screen_1			0.831	0.202				A(10) A(9) A(1) H(26) H(25) H(24)	1.355	1.355	0	TRUE	0	0.815	DB11383	Carbomycin	4564-87-8	AIK0XUF3AV	Carbomicina; Carbomycin; Carbomycin A; Carbomycine; Carbomycinum; Magnamycin; Magnamycin A
	ligprep_drugbank.maegz:11162	1023	2023-06-28 12:12:09	2023-06-28 13:02:02	/home/zeyad/tonino/phase_screen_Drugbank	ligprep_drugbank-out.maegz	11414	0	1.000	phase_screen_1			0.867	0.305				A(1) A(3) A(2) H(15) H(19) H(14)	1.354	1.354	0	TRUE	0	0.982	DB16261	Odevixibat	501692-44-0	2W150K0UUC	Odevixibat
	Rifaximin	1024	2023-06-28 12:12:09	2023-06-28 13:02:02	/home/zeyad/tonino/phase_screen_Drugbank	ligprep_drugbank-out.maegz	1109	0	1.000	phase_screen_1			0.743	0.200				A(9) A(3) A(4) H(21) H(19) H(18)	1.354	1.354	0	TRUE	0	0.706	DB01220	Rifaximin	80621-81-4	L36O5T016N	Rifamycin L 105; Rifamycin L 105SV; Rifaxidin; Rifaximin; Rifaximina; Rifaximine; Rifaximinun	APRD01218
	ligprep_drugbank.maegz:10767	1025	2023-06-28 12:12:09	2023-06-28 13:02:02	/home/zeyad/tonino/phase_screen_Drugbank	ligprep_drugbank-out.maegz	11016	0	1.000	phase_screen_1			0.933	0.214				A(16) A(18) A(13) H(31) H(26) H(29)	1.354	1.354	0	TRUE	0	0.952	DB15582	Echinomycin	512-64-1	TG824J6RQT	Quinomycin A
	ligprep_drugbank.maegz:10670	1026	2023-06-28 12:12:09	2023-06-28 13:02:02	/home/zeyad/tonino/phase_screen_Drugbank	ligprep_drugbank-out.maegz	10921	0	1.000	phase_screen_1			0.739	0.275				A(15) A(4) A(6) H(20) H(23) H(22)	1.352	1.352	0	TRUE	0	0.794	DB15384	Simotaxel	791635-59-1	E1M30YOE59	Simotaxel
	ligprep_drugbank.maegz:195	1027	2023-06-28 12:12:09	2023-06-28 13:02:02	/home/zeyad/tonino/phase_screen_Drugbank	ligprep_drugbank-out.maegz	204	0	1.000	phase_screen_1			0.850	0.515				A(1) A(7) A(6) H(13) H(15) H(11)	1.352	1.352	0	TRUE	0	1.215	DB00301	Flucloxacillin	5250-39-5	43B2M34G2V	(2S,5R,6R)-6-({[3-(2-chloro-6-fluorophenyl)-5-methyl-1,2-oxazol-4-yl]carbonyl}amino)-3,3-dimethyl-7-oxo-4-thia-1-azabicyclo[3.2.0]heptane-2-carboxylic acid; 3-(2-Chloro-6-fluorophenyl)-5-methyl-4-isoxazolylpenicillin; Floxacillin; Flucloxacilina; Flucloxacillin; Flucloxacilline; Flucloxacillinum	APRD00609
	Deslanoside	1028	2023-06-28 12:12:09	2023-06-28 13:02:02	/home/zeyad/tonino/phase_screen_Drugbank	ligprep_drugbank-out.maegz	965	0	1.000	phase_screen_1			0.800	0.221				A(10) A(7) A(4) H(33) H(31) H(36)	1.351	1.351	0	TRUE	0	0.804	DB01078	Deslanoside	17598-65-1	YGY317RK75	(3β,5β,12β)-3-{[β-D-glucopyranosyl-(1→4)-2,6-dideoxy-β-D-ribo-hexopyranosyl-(1→4)-2,6-dideoxy-β-D-ribo-hexopyranosyl-(1→4)-2,6-dideoxy-β-D-ribo-hexopyranosyl]oxy}-12,14-dihydroxycard-20(22)-enolide; 3-[(O-β-D-glucopyranosyl-(1→4)-O-2,6-dideoxy-β-D-ribo-hexopyranosyl-(1→4)-O-2,6-dideoxy-β-D-ribo-hexopyranosyl-(1→4)-O-2,6-dideoxy-β-D-ribo-hexopyranosyl)oxy]-12,14-dihydroxy-3β,5β,12β-card-20(22)-eno…	APRD00909
	2-[({2-[(1Z)-3-(DIMETHYLAMINO)PROP-1-ENYL]-4-FLUOROPHENYL}SULFONYL)AMINO]-5,6,7,8-TETRAHYDRONAPHTHALENE-1-CARBOXYLIC ACID	1029	2023-06-28 12:12:09	2023-06-28 13:02:02	/home/zeyad/tonino/phase_screen_Drugbank	ligprep_drugbank-out.maegz	5827	0	1.000	phase_screen_1			0.729	0.415				A(3) A(2) A(4) H(10) H(7) H(11)	1.350	1.350	0	TRUE	0	0.953	DB07323	2-[({2-[(1Z)-3-(DIMETHYLAMINO)PROP-1-ENYL]-4-FLUOROPHENYL}SULFONYL)AMINO]-5,6,7,8-TETRAHYDRONAPHTHALENE-1-CARBOXYLIC ACID
	Podophyllin	1030	2023-06-28 12:12:09	2023-06-28 13:02:02	/home/zeyad/tonino/phase_screen_Drugbank	ligprep_drugbank-out.maegz	7553	0	1.000	phase_screen_1			0.833	0.398				A(3) A(8) A(9) H(16) H(13) H(15)	1.350	1.350	0	TRUE	0	1.058	DB09094	Podophyllin	9000-55-9	16902YVY2B	Podofillina; Podophyllum (resin); Podophyllum resin
	ligprep_drugbank.maegz:7841	1031	2023-06-28 12:12:09	2023-06-28 13:02:02	/home/zeyad/tonino/phase_screen_Drugbank	ligprep_drugbank-out.maegz	8058	0	1.000	phase_screen_1			0.814	0.338				A(2) A(12) A(7) H(26) H(23) H(18)	1.349	1.349	0	TRUE	0	0.964	DB11459	Selamectin	220119-17-5	A2669OWX9N	Selamectin
	ligprep_drugbank.maegz:9147	1032	2023-06-28 12:12:09	2023-06-28 13:02:02	/home/zeyad/tonino/phase_screen_Drugbank	ligprep_drugbank-out.maegz	9420	0	1.000	phase_screen_1			0.821	0.401				A(7) A(5) A(1) H(18) H(17) H(13)	1.349	1.349	0	TRUE	0	1.048	DB13078	KOSN-1724	693272-98-9	6MUO20693U	ISO-Fludelone
	MIRVETUXIMAB SORAVTANSINE	1033	2023-06-28 12:12:09	2023-06-28 13:02:02	/home/zeyad/ligprep_drugs	ligprep_drugs-out.maegz	3109	0	1.000	phase_screen_1			0.877	0.203				A(8) A(7) A(2) H(18) H(21) H(22)	1.348	1.348	0	TRUE	0	0.879
	ligprep_drugbank.maegz:7105	1034	2023-06-28 12:12:09	2023-06-28 13:02:02	/home/zeyad/tonino/phase_screen_Drugbank	ligprep_drugbank-out.maegz	7335	0	1.000	phase_screen_1			0.773	0.329				A(4) A(10) A(8) H(22) H(18) H(20)	1.348	1.348	0	TRUE	0	0.905	DB08823	Spinosad	168316-95-8	XPA88EAP6V	Spinosad
	S-(2-OXO)PENTADECYL-COA	1035	2023-06-28 12:12:09	2023-06-28 13:02:02	/home/zeyad/ligprep_drugs	ligprep_drugs-out.maegz	2061	0	1.000	phase_screen_1			0.939	0.186				A(12) A(11) A(9) H(32) H(31) H(34)	1.347	1.347	0	TRUE	0	0.933
	TNP-470	1036	2023-06-28 12:12:09	2023-06-28 13:02:02	/home/zeyad/tonino/phase_screen_Drugbank	ligprep_drugbank-out.maegz	7146	0	1.000	phase_screen_1			0.868	0.429				A(6) A(4) A(1) H(12) H(8) H(14)	1.346	1.346	0	TRUE	0	1.141	DB08633	TNP-470	129298-91-5	X47GR46481	O-(chloroacetylcarbamoyl)fumagillol; O-chloroacetylcarbamoylfumagillol	DB12828
	Prostaglandin G2	1037	2023-06-28 12:12:09	2023-06-28 13:02:02	/home/zeyad/tonino/phase_screen_Drugbank	ligprep_drugbank-out.maegz	3565	0	1.000	phase_screen_1			0.847	0.374				A(5) A(3) A(1) H(11) H(9) H(10)	1.346	1.346	0	TRUE	0	1.050	DB03866	Prostaglandin G2		AZ87DUD2Y8		EXPT02577
	INTERFERON ALFA	1038	2023-06-28 12:12:09	2023-06-28 13:02:02	/home/zeyad/ligprep_drugs	ligprep_drugs-out.maegz	4825	0	1.000	phase_screen_1			0.658	0.308				A(2) A(6) A(5) H(12) H(13) H(11)	1.346	1.346	0	TRUE	0	0.745
	ligprep_drugbank.maegz:9650	1039	2023-06-28 12:12:09	2023-06-28 13:02:02	/home/zeyad/tonino/phase_screen_Drugbank	ligprep_drugbank-out.maegz	9923	0	1.000	phase_screen_1			0.708	0.271				A(4) A(6) A(1) H(12) H(9) H(10)	1.345	1.345	0	TRUE	0	0.761	DB13660	Propicillin	551-27-9	8X1R260V33	propicilina; Propicillin; propicilline; propicillinum
	ligprep_drugbank.maegz:254	1040	2023-06-28 12:12:09	2023-06-28 13:02:02	/home/zeyad/tonino/phase_screen_Drugbank	ligprep_drugbank-out.maegz	262	0	1.000	phase_screen_1			0.813	0.386				A(1) A(7) A(6) H(18) H(14) H(16)	1.344	1.344	0	TRUE	0	1.026	DB00361	Vinorelbine	71486-22-1	Q6C979R91Y	5'-Noranhydrovinblastine; Vinorelbin; Vinorelbina; Vinorelbine; Vinorelbinum	APRD00101
	DEPATUXIZUMAB MAFODOTIN	1041	2023-06-28 12:12:09	2023-06-28 13:02:02	/home/zeyad/ligprep_drugs	ligprep_drugs-out.maegz	5919	0	1.000	phase_screen_1			0.853	0.267				A(3) A(9) A(4) H(18) H(19) H(16)	1.344	1.344	0	TRUE	0	0.931
	ligprep_drugbank.maegz:2559	1042	2023-06-28 12:12:09	2023-06-28 13:02:02	/home/zeyad/tonino/phase_screen_Drugbank	ligprep_drugbank-out.maegz	2591	0	1.000	phase_screen_1			0.800	0.345				A(8) A(1) A(6) H(14) H(11) H(12)	1.344	1.344	0	TRUE	0	0.961	DB02859	Soraphen A	122547-72-2			EXPT02829
	ligprep_drugbank.maegz:9741	1043	2023-06-28 12:12:09	2023-06-28 13:02:02	/home/zeyad/tonino/phase_screen_Drugbank	ligprep_drugbank-out.maegz	10016	0	1.000	phase_screen_1			0.636	0.379				A(5) A(9) A(2) H(18) H(17) H(14)	1.344	1.344	0	TRUE	0	0.806	DB13756	Peruvoside	1182-87-2	CT36KGC6A6
	AMG-222	1044	2023-06-28 12:12:09	2023-06-28 13:02:02	/home/zeyad/ligprep_drugs	ligprep_drugs-out.maegz	6367	0	0.200	phase_screen_1			0.633	0.368				A(7) A(6) A(4) H(15) H(13) H(12)	1.343	1.343	0	TRUE	0	0.790
	2-MERCAPTO-N-[1,2,3,10-TETRAMETHOXY-9-OXO-5,6,7,9-TETRAHYDRO-BENZO[A]HEPTALEN-7-YL]ACETAMIDE	1045	2023-06-28 12:12:09	2023-06-28 13:02:02	/home/zeyad/tonino/phase_screen_Drugbank	ligprep_drugbank-out.maegz	6073	0	1.000	phase_screen_1			0.946	0.492				A(4) A(1) A(6) H(13) H(14) H(11)	1.343	1.343	0	TRUE	0	1.315	DB07574	2-MERCAPTO-N-[1,2,3,10-TETRAMETHOXY-9-OXO-5,6,7,9-TETRAHYDRO-BENZO[A]HEPTALEN-7-YL]ACETAMIDE
	Petesicatib	1046	2023-06-28 12:12:09	2023-06-28 13:02:02	/home/zeyad/tonino/phase_screen_Drugbank	ligprep_drugbank-out.maegz	10862	0	1.000	phase_screen_1			0.882	0.260				A(6) A(5) A(1) H(11) H(10) H(9)	1.342	1.342	0	TRUE	0	0.959	DB15297	Petesicatib	1252637-35-6	A26QO95U37	Petesicatib
	Cilastatin	1047	2023-06-28 12:12:09	2023-06-28 13:02:02	/home/zeyad/tonino/phase_screen_Drugbank	ligprep_drugbank-out.maegz	1405	0	1.000	phase_screen_1			0.723	0.331				A(2) A(3) A(6) H(16) H(12) H(14)	1.342	1.342	0	TRUE	0	0.856	DB01597	Cilastatin	82009-34-5	141A6AMN38	(L)-7-(2-Amino-2-carboxy-ethylsulfanyl)-2-[(2,2-dimethyl-cyclopropanecarbonyl)-amino]-hept-2-enoic acid; (Z)-(S)-6-carboxy-6-[(S)-2,2-dimethylcyclopropanecarboxamido]hex-5-enyl-L-cysteine; (Z)-7-((R)-2-Amino-2-carboxy-ethylsulfanyl)-2-[((S)-2,2-dimethyl-cyclopropanecarbonyl)-amino]-hept-2-enoic acid; Cilastatin; Cilastatina; Cilastatine; Cilastatinum	EXPT00918
	9-Butyl-8-(2-Chloro-3,4,5-Trimethoxy-Benzyl)-9h-Purin-6-Ylamine	1048	2023-06-28 12:12:09	2023-06-28 13:02:02	/home/zeyad/tonino/phase_screen_Drugbank	ligprep_drugbank-out.maegz	3222	0	1.000	phase_screen_1			0.887	0.372				A(6) A(1) A(5) H(10) H(9) H(13)	1.342	1.342	0	TRUE	0	1.100	DB03504	9-Butyl-8-(2-Chloro-3,4,5-Trimethoxy-Benzyl)-9h-Purin-6-Ylamine				EXPT02698
	ligprep_drugbank.maegz:3421	1049	2023-06-28 12:12:09	2023-06-28 13:02:02	/home/zeyad/tonino/phase_screen_Drugbank	ligprep_drugbank-out.maegz	3486	0	1.000	phase_screen_1			0.825	0.374				A(3) A(5) A(6) H(11) H(13) H(12)	1.341	1.341	0	TRUE	0	1.029	DB03785	Mevinolinic acid	75225-51-3	5CLV35Y90C	Lovastatin acid	EXPT02067
	ligprep_drugbank.maegz:10513	1050	2023-06-28 12:12:09	2023-06-28 13:02:02	/home/zeyad/tonino/phase_screen_Drugbank	ligprep_drugbank-out.maegz	10759	0	1.000	phase_screen_1			0.715	0.263				A(2) A(17) A(1) H(43) H(42) H(39)	1.341	1.341	0	TRUE	0	0.765	DB15136	Rebaudioside A	58543-16-1	B3FUD0528F
	ligprep_drugbank.maegz:6968	1051	2023-06-28 12:12:09	2023-06-28 13:02:02	/home/zeyad/tonino/phase_screen_Drugbank	ligprep_drugbank-out.maegz	7188	0	1.000	phase_screen_1			0.722	0.367				A(3) A(2) A(4) H(10) H(11) H(6)	1.340	1.340	0	TRUE	0	0.898	DB08675	(5Z)-7-{(1R,4S,5R,6R)-6-[(1E)-1-Octen-1-yl]-2,3-diazabicyclo[2.2.1]hept-2-en-5-yl}-5-heptenoic acid
	LERCANIDIPINE	1052	2023-06-28 12:12:09	2023-06-28 13:02:02	/home/zeyad/ligprep_drugs	ligprep_drugs-out.maegz	3457	0	1.000	phase_screen_1			0.778	0.307				A(2) A(3) A(4) H(9) H(7) H(10)	1.340	1.340	0	TRUE	0	0.894
	BILIVERDINE	1053	2023-06-28 12:12:09	2023-06-28 13:02:02	/home/zeyad/ligprep_drugs	ligprep_drugs-out.maegz	5767	0	1.000	phase_screen_1			0.826	0.346				A(2) A(1) A(3) H(17) H(16) H(19)	1.340	1.340	0	TRUE	0	0.998
	ligprep_drugbank.maegz:375	1054	2023-06-28 12:12:09	2023-06-28 13:02:02	/home/zeyad/tonino/phase_screen_Drugbank	ligprep_drugbank-out.maegz	381	0	1.000	phase_screen_1			0.710	0.263				A(6) A(7) A(1) H(14) H(10) H(11)	1.338	1.338	0	TRUE	0	0.762	DB00485	Dicloxacillin	3116-76-5	COF19H7WBK	(2S,5R,6R)-6-({[3-(2,6-dichlorophenyl)-5-methyl-1,2-oxazol-4-yl]carbonyl}amino)-3,3-dimethyl-7-oxo-4-thia-1-azabicyclo[3.2.0]heptane-2-carboxylic acid; Dicloxacilina; Dicloxacillin; Dicloxacillina; Dicloxacilline; Dicloxacillinum	APRD00916
	DROSTANOLONE PROPIONATE	1055	2023-06-28 12:12:09	2023-06-28 13:02:02	/home/zeyad/ligprep_drugs	ligprep_drugs-out.maegz	1559	0	1.000	phase_screen_1			0.881	0.545				A(1) A(3) A(2) H(8) H(10) H(4)	1.338	1.338	0	TRUE	0	1.306
	ligprep_drugbank.maegz:7102	1056	2023-06-28 12:12:09	2023-06-28 13:02:02	/home/zeyad/tonino/phase_screen_Drugbank	ligprep_drugbank-out.maegz	7332	0	1.000	phase_screen_1			0.846	0.373				A(1) A(2) A(5) H(12) H(11) H(13)	1.337	1.337	0	TRUE	0	1.058	DB08819	Tafluprost	209860-87-7	1O6WQ6T7G3	Tafluprost
	Topiramate	1057	2023-06-28 12:12:09	2023-06-28 13:02:02	/home/zeyad/tonino/phase_screen_Drugbank	ligprep_drugbank-out.maegz	174	0	1.000	phase_screen_1			0.847	0.379				A(6) A(4) A(3) H(9) H(12) H(11)	1.337	1.337	0	TRUE	0	1.066	DB00273	Topiramate	97240-79-4	0H73WJJ391	2,3:4,5-bis-O-(1-methylethylidene)-β-D-fructopyranose sulfamate; 2,3:4,5-di-O-isopropylidene-β-D-fructopyranose sulfamate; Tipiramate; Tipiramato; Topiramate; Topiramato; Topiramatum; TPM	APRD00237
	H3B-8800	1058	2023-06-28 12:12:09	2023-06-28 13:02:02	/home/zeyad/ligprep_drugs	ligprep_drugs-out.maegz	223	0	1.000	phase_screen_1			0.694	0.269				A(5) A(6) A(7) H(10) H(16) H(13)	1.336	1.336	0	TRUE	0	0.752
	VINCRISTINE	1059	2023-06-28 12:12:09	2023-06-28 13:02:02	/home/zeyad/ligprep_drugs	ligprep_drugs-out.maegz	4130	0	1.000	phase_screen_1			0.877	0.326				A(7) A(3) A(1) H(15) H(19) H(21)	1.336	1.336	0	TRUE	0	1.040
	ligprep_drugbank.maegz:11161	1060	2023-06-28 12:12:09	2023-06-28 13:02:02	/home/zeyad/tonino/phase_screen_Drugbank	ligprep_drugbank-out.maegz	11413	0	1.000	phase_screen_1			0.734	0.484				A(4) A(1) A(3) H(9) H(11) H(12)	1.335	1.335	0	TRUE	0	1.060	DB16260	norUrsodeoxycholic acid	99697-24-2	8A5G600D9V	24-norursodeoxycholic acid; Nor-ursodeoxycholic acid; Norucholic acid; NorUrsodeoxycholic Acid
	LYM-1	1061	2023-06-28 12:12:09	2023-06-28 13:02:02	/home/zeyad/ligprep_drugs	ligprep_drugs-out.maegz	4867	0	0.998	phase_screen_1			0.698	0.399				A(4) A(3) A(1) H(13) H(11) H(12)	1.334	1.334	0	TRUE	0	0.915
	8-(2-Chloro-3,4,5-Trimethoxy-Benzyl)-2-Fluoro-9-Pent-4-Ylnyl-9h-Purin-6-Ylamine	1062	2023-06-28 12:12:09	2023-06-28 13:02:02	/home/zeyad/tonino/phase_screen_Drugbank	ligprep_drugbank-out.maegz	2310	0	1.000	phase_screen_1			0.902	0.359				A(5) A(1) A(4) H(11) H(16) H(15)	1.334	1.334	0	TRUE	0	1.112	DB02550	8-(2-Chloro-3,4,5-Trimethoxy-Benzyl)-2-Fluoro-9-Pent-4-Ylnyl-9h-Purin-6-Ylamine				EXPT02692
	BIVATUZUMAB	1063	2023-06-28 12:12:09	2023-06-28 13:02:02	/home/zeyad/ligprep_drugs	ligprep_drugs-out.maegz	211	0	1.000	phase_screen_1			0.878	0.438				A(2) A(4) A(1) H(9) H(11) H(7)	1.333	1.333	0	TRUE	0	1.180
	ligprep_drugbank.maegz:9680	1064	2023-06-28 12:12:09	2023-06-28 13:02:02	/home/zeyad/tonino/phase_screen_Drugbank	ligprep_drugbank-out.maegz	9953	0	1.000	phase_screen_1			0.767	0.255				A(7) A(8) A(5) H(24) H(23) H(28)	1.333	1.333	0	TRUE	0	0.828	DB13691	Acetyldigoxin	5511-98-8	Q28IFH7A50	alpha-acetyldigoxin
	HEXANOYL-COENZYME A	1065	2023-06-28 12:12:09	2023-06-28 13:02:02	/home/zeyad/ligprep_drugs	ligprep_drugs-out.maegz	5261	0	1.000	phase_screen_1			0.824	0.251				A(13) A(10) A(4) H(31) H(29) H(32)	1.332	1.332	0	TRUE	0	0.891
	ligprep_drugbank.maegz:4317	1066	2023-06-28 12:12:09	2023-06-28 13:02:02	/home/zeyad/tonino/phase_screen_Drugbank	ligprep_drugbank-out.maegz	4404	0	1.000	phase_screen_1			0.782	0.238				A(5) A(10) A(4) H(21) H(24) H(19)	1.332	1.332	0	TRUE	0	0.826	DB04738	Motuporin	141672-08-4		(-)-Motuporin; Nodularin V
	ligprep_drugbank.maegz:8203	1067	2023-06-28 12:12:09	2023-06-28 13:02:02	/home/zeyad/tonino/phase_screen_Drugbank	ligprep_drugbank-out.maegz	8439	0	1.000	phase_screen_1			0.573	0.363				A(9) A(10) A(7) H(19) H(18) H(15)	1.332	1.332	0	TRUE	0	0.725	DB11935	Flomoxef	99665-00-6	V9E5U5XF42	Flomoxef
	ligprep_drugbank.maegz:10276	1068	2023-06-28 12:12:09	2023-06-28 13:02:02	/home/zeyad/tonino/phase_screen_Drugbank	ligprep_drugbank-out.maegz	10515	0	1.000	phase_screen_1			0.612	0.396				A(1) A(9) A(10) H(24) H(22) H(23)	1.332	1.332	0	TRUE	0	0.811	DB14733	Ceftobiprole medocaril	376653-43-9	YXV28V1B07	Ceftobiprole medocaril; Ceftobiprole medocaril free acid
	2-{3-[(2S)-4,4-difluoro-2-(pyrrolidin-1-ylcarbonyl)pyrrolidin-1-yl]-3-oxopropyl}-isoindole-1,3(2H)-dione	1069	2023-06-28 12:12:09	2023-06-28 13:02:02	/home/zeyad/tonino/phase_screen_Drugbank	ligprep_drugbank-out.maegz	7250	0	1.000	phase_screen_1			0.867	0.490				A(2) A(1) A(3) H(8) H(7) H(6)	1.331	1.331	0	TRUE	0	1.230	DB08739	2-{3-[(2S)-4,4-difluoro-2-(pyrrolidin-1-ylcarbonyl)pyrrolidin-1-yl]-3-oxopropyl}-isoindole-1,3(2H)-dione
	ORLISTAT	1070	2023-06-28 12:12:09	2023-06-28 13:02:02	/home/zeyad/ligprep_drugs	ligprep_drugs-out.maegz	6429	0	1.000	phase_screen_1			0.685	0.392				A(4) A(3) A(2) H(11) H(12) H(13)	1.329	1.329	0	TRUE	0	0.897
	ligprep_drugbank.maegz:1890	1071	2023-06-28 12:12:09	2023-06-28 13:02:02	/home/zeyad/tonino/phase_screen_Drugbank	ligprep_drugbank-out.maegz	1915	0	1.000	phase_screen_1			0.795	0.285				A(3) A(4) A(5) H(15) H(16) H(13)	1.329	1.329	0	TRUE	0	0.902	DB02133	Chlorophyll A	479-61-8	YF5Q9EJC8Y		EXPT00935
	PERINDOPRIL	1072	2023-06-28 12:12:09	2023-06-28 13:02:02	/home/zeyad/ligprep_drugs	ligprep_drugs-out.maegz	4976	0	1.000	phase_screen_1			0.716	0.411				A(3) A(5) A(1) H(10) H(9) H(8)	1.328	1.328	0	TRUE	0	0.958
	ligprep_drugbank.maegz:7856	1073	2023-06-28 12:12:09	2023-06-28 13:02:02	/home/zeyad/tonino/phase_screen_Drugbank	ligprep_drugbank-out.maegz	8073	0	0.563	phase_screen_1			0.826	0.231				A(7) A(8) A(1) H(13) H(16) H(15)	1.327	1.327	0	TRUE	0	0.876	DB11476	Virginiamycin	11006-76-1	C49WS9N75L	Virginiamicina; Virginiamycin; Virginiamycine; Virginiamycinum
	FKB-001	1074	2023-06-28 12:12:09	2023-06-28 13:02:02	/home/zeyad/ligprep_drugs	ligprep_drugs-out.maegz	1693	0	1.000	phase_screen_1			0.873	0.340				A(3) A(7) A(4) H(11) H(15) H(14)	1.327	1.327	0	TRUE	0	1.064
	ligprep_drugbank.maegz:10327	1075	2023-06-28 12:12:09	2023-06-28 13:02:02	/home/zeyad/tonino/phase_screen_Drugbank	ligprep_drugbank-out.maegz	10570	0	1.000	phase_screen_1			0.862	0.419				A(1) A(3) A(4) H(7) H(8) H(5)	1.326	1.326	0	TRUE	0	1.146	DB14823	Balovaptan	1228088-30-9	RAX5D5AGV6	Balovaptan
	Hexanoyl-CoA	1076	2023-06-28 12:12:09	2023-06-28 13:02:02	/home/zeyad/tonino/phase_screen_Drugbank	ligprep_drugbank-out.maegz	2323	0	1.000	phase_screen_1			0.751	0.231				A(11) A(10) A(4) H(31) H(32) H(29)	1.326	1.326	0	TRUE	0	0.788	DB02563	Hexanoyl-CoA	5060-32-2		caproyl-CoA; caproyl-coenzyme A; Hexanoyl-Coenzyme A; n-hexanoyl-CoA; n-hexanoyl-coenzyme A; S-hexanoyl-CoA; S-Hexanoyl-coenzym-A; S-hexanoyl-coenzyme-A	EXPT01799
	PROGESTERONE-11-ALPHA-OL-HEMISUCCINATE	1077	2023-06-28 12:12:09	2023-06-28 13:02:02	/home/zeyad/tonino/phase_screen_Drugbank	ligprep_drugbank-out.maegz	7065	0	1.000	phase_screen_1			0.562	0.509				A(2) A(5) A(6) H(13) H(12) H(10)	1.326	1.326	0	TRUE	0	0.894	DB08547	PROGESTERONE-11-ALPHA-OL-HEMISUCCINATE
	Pirlimycin	1078	2023-06-28 12:12:09	2023-06-28 13:02:02	/home/zeyad/tonino/phase_screen_Drugbank	ligprep_drugbank-out.maegz	8115	0	1.000	phase_screen_1			0.529	0.495				A(4) A(5) A(1) H(14) H(15) H(13)	1.325	1.325	0	TRUE	0	0.840	DB11537	Pirlimycin	79548-73-5	LM19JT6G5K	Pirlimycin; Pirlimycina; Pirlimycine; Pirlimycinum
	BRYOSTATIN 1	1079	2023-06-28 12:12:09	2023-06-28 13:02:02	/home/zeyad/ligprep_drugs	ligprep_drugs-out.maegz	3741	0	1.000	phase_screen_1			0.827	0.226				A(2) A(1) A(14) H(26) H(23) H(22)	1.324	1.324	0	TRUE	0	0.875
	ligprep_drugbank.maegz:7855	1080	2023-06-28 12:12:09	2023-06-28 13:02:02	/home/zeyad/tonino/phase_screen_Drugbank	ligprep_drugbank-out.maegz	8072	0	1.000	phase_screen_1			0.798	0.176				A(13) A(5) A(14) H(29) H(31) H(30)	1.323	1.323	0	TRUE	0	0.781	DB11475	Tylosin	1401-69-0	YEF4JXN031	Tilosina; Tylocine; Tylosin; Tylosin A; Tylosine; Tylosinum
	ligprep_drugbank.maegz:4224	1081	2023-06-28 12:12:09	2023-06-28 13:02:02	/home/zeyad/tonino/phase_screen_Drugbank	ligprep_drugbank-out.maegz	4309	0	1.000	phase_screen_1			0.793	0.264				A(1) A(2) A(3) H(12) H(13) H(11)	1.323	1.323	0	TRUE	0	0.881	DB04642	7-{2,6-DICHLORO-4-[3-(2-CHLORO-BENZOYL)-UREIDO]-PHENOXY}-HEPTANOIC ACID
	ligprep_drugbank.maegz:502	1082	2023-06-28 12:12:09	2023-06-28 13:02:02	/home/zeyad/tonino/phase_screen_Drugbank	ligprep_drugbank-out.maegz	508	0	1.000	phase_screen_1			0.746	0.237				A(8) A(5) A(1) H(26) H(23) H(20)	1.322	1.322	0	TRUE	0	0.792	DB00615	Rifabutin	72559-06-9	1W306TDA6S	1,4-Dihydro-1-deoxy-1',4-didehydro-5'-(2-methylpropyl)-1-oxorifamycin XIV; 4-Deoxo-3,4-(2-spiro(N-isobutyl-4-piperidyl)-2,5-dihydro-1H-imidazo)-rifamycin S; 4-N-isobutylspiropiperidylrifamycin S; Ansamicin; Ansamycin; Rifabutin; Rifabutina; Rifabutine; Rifabutinum	APRD00094
	5-(5-(6-CHLORO-4-(4,5-DIHYDRO-2-OXAZOLYL)PHENOXY)PENTYL)-3-METHYL ISOXAZOLE	1083	2023-06-28 12:12:09	2023-06-28 13:02:02	/home/zeyad/tonino/phase_screen_Drugbank	ligprep_drugbank-out.maegz	7230	0	1.000	phase_screen_1			0.762	0.335				A(2) A(3) A(5) H(9) H(10) H(7)	1.322	1.322	0	TRUE	0	0.930	DB08719	5-(5-(6-CHLORO-4-(4,5-DIHYDRO-2-OXAZOLYL)PHENOXY)PENTYL)-3-METHYL ISOXAZOLE		IVZ08DAW25
	ligprep_drugbank.maegz:9798	1084	2023-06-28 12:12:09	2023-06-28 13:02:02	/home/zeyad/tonino/phase_screen_Drugbank	ligprep_drugbank-out.maegz	10074	0	1.000	phase_screen_1			0.736	0.221				A(3) A(8) A(2) H(18) H(17) H(16)	1.322	1.322	0	TRUE	0	0.762	DB13816	Aspoxicillin	63358-49-6	0745KNO26J	Aspoxicillin
	ligprep_drugbank.maegz:11216	1085	2023-06-28 12:12:09	2023-06-28 13:02:02	/home/zeyad/tonino/phase_screen_Drugbank	ligprep_drugbank-out.maegz	11469	0	1.000	phase_screen_1			0.794	0.341				A(4) A(6) A(5) H(14) H(10) H(11)	1.322	1.322	0	TRUE	0	0.976	DB16347	Velsecorat	1196509-60-0	P30N0911C2	Velsecorat
	ligprep_drugbank.maegz:2861	1086	2023-06-28 12:12:09	2023-06-28 13:02:02	/home/zeyad/tonino/phase_screen_Drugbank	ligprep_drugbank-out.maegz	2911	0	1.000	phase_screen_1			0.814	0.207				A(16) A(12) A(8) H(32) H(29) H(30)	1.320	1.320	0	TRUE	0	0.842	DB03182	alpha-Fluoro-carboxymethyldethia coenzyme A complex				EXPT01407
	ligprep_drugbank.maegz:9032	1087	2023-06-28 12:12:09	2023-06-28 13:02:02	/home/zeyad/tonino/phase_screen_Drugbank	ligprep_drugbank-out.maegz	9305	0	1.000	phase_screen_1			0.763	0.493				A(1) A(3) A(2) H(11) H(10) H(8)	1.320	1.320	0	TRUE	0	1.122	DB12949	PF-03382792	1400811-63-3	QPE81T4KH0
	6-(2-Oxo-Hexahydro-Thieno[3,4-D]Imidazol-4-Yl)-Hexanoic Acid	1088	2023-06-28 12:12:09	2023-06-28 13:02:02	/home/zeyad/tonino/phase_screen_Drugbank	ligprep_drugbank-out.maegz	2843	0	1.000	phase_screen_1			0.953	0.468				A(1) A(4) A(2) H(10) H(9) H(8)	1.320	1.320	0	TRUE	0	1.321	DB03112	6-(2-Oxo-Hexahydro-Thieno[3,4-D]Imidazol-4-Yl)-Hexanoic Acid				EXPT02904
	P-57AS3	1089	2023-06-28 12:12:09	2023-06-28 13:02:02	/home/zeyad/tonino/phase_screen_Drugbank	ligprep_drugbank-out.maegz	5119	0	1.000	phase_screen_1			0.777	0.272				A(10) A(6) A(8) H(22) H(26) H(21)	1.319	1.319	0	TRUE	0	0.877	DB06569	P-57AS3	384329-61-7	870A6Q6XVJ
	DB04324	1090	2023-06-28 12:12:09	2023-06-28 13:02:02	/home/zeyad/ligprep_drugs	ligprep_drugs-out.maegz	4459	0	1.000	phase_screen_1			0.640	0.441				A(5) A(2) A(3) H(8) H(12) H(10)	1.316	1.316	0	TRUE	0	0.917
	Pravastatin	1091	2023-06-28 12:12:09	2023-06-28 13:02:02	/home/zeyad/tonino/phase_screen_Drugbank	ligprep_drugbank-out.maegz	74	0	1.000	phase_screen_1			0.806	0.399				A(4) A(6) A(3) H(12) H(13) H(14)	1.316	1.316	0	TRUE	0	1.066	DB00175	Pravastatin	81093-37-0	KXO2KT9N0G	(+)-(3R,5R)-3,5-dihydroxy-7-[(1S,2S,6S,8S,8aR)-6-hydroxy-2-methyl-8-{[(S)-2-methylbutyryl]oxy}-1,2,6,7,8,8a-hexahydro-1-naphthyl]heptanoic acid; Pravastatin; Pravastatin acid; Pravastatina; Pravastatine; Pravastatinum	APRD00328
	ligprep_drugbank.maegz:651	1092	2023-06-28 12:12:09	2023-06-28 13:02:02	/home/zeyad/tonino/phase_screen_Drugbank	ligprep_drugbank-out.maegz	662	0	1.000	phase_screen_1			0.864	0.386				A(3) A(6) A(5) H(10) H(16) H(15)	1.316	1.316	0	TRUE	0	1.122	DB00769	Hydrocortamate	76-47-1	Y3N00BK5WK	17-Hydroxycorticosterone, 21-(diethylamino)acetate; Hidrocortamato; Hydrocortamate; Hydrocortamatum	APRD01018
	AC1L9MKD	1093	2023-06-28 12:12:09	2023-06-28 13:02:02	/home/zeyad/ligprep_drugs	ligprep_drugs-out.maegz	2505	0	1.000	phase_screen_1			0.890	0.366				A(4) A(1) A(6) H(13) H(10) H(14)	1.316	1.316	0	TRUE	0	1.128
	ligprep_drugbank.maegz:415	1094	2023-06-28 12:12:09	2023-06-28 13:02:02	/home/zeyad/tonino/phase_screen_Drugbank	ligprep_drugbank-out.maegz	421	0	1.000	phase_screen_1			0.861	0.308				A(3) A(2) A(1) H(9) H(7) H(8)	1.315	1.315	0	TRUE	0	1.025	DB00528	Lercanidipine	100427-26-7	V7XTJ4R0BH	Lercanidipine; Lercanidipino	APRD00193
	ligprep_drugbank.maegz:10616	1095	2023-06-28 12:12:09	2023-06-28 13:02:02	/home/zeyad/tonino/phase_screen_Drugbank	ligprep_drugbank-out.maegz	10863	0	1.000	phase_screen_1			0.785	0.403				A(1) A(5) A(2) H(11) H(10) H(7)	1.315	1.315	0	TRUE	0	1.048	DB15299	Navtemadlin	1352066-68-2	7R7G6EH5UL
	ligprep_drugbank.maegz:4507	1096	2023-06-28 12:12:09	2023-06-28 13:02:02	/home/zeyad/tonino/phase_screen_Drugbank	ligprep_drugbank-out.maegz	4602	0	1.000	phase_screen_1			0.778	0.274				A(1) A(10) A(2) H(21) H(23) H(18)	1.314	1.314	0	TRUE	0	0.886	DB04972	Canfosfamide	158382-37-7	1RS284BFUI	Canfosfamide
	AC1L9MKF	1097	2023-06-28 12:12:09	2023-06-28 13:02:02	/home/zeyad/ligprep_drugs	ligprep_drugs-out.maegz	3040	0	1.000	phase_screen_1			0.900	0.384				A(4) A(1) A(6) H(14) H(16) H(15)	1.312	1.312	0	TRUE	0	1.166
	SB1	1098	2023-06-28 12:12:09	2023-06-28 13:02:02	/home/zeyad/tonino/phase_screen_Drugbank	ligprep_drugbank-out.maegz	7037	0	1.000	phase_screen_1			0.773	0.347				A(6) A(4) A(2) H(9) H(8) H(7)	1.312	1.312	0	TRUE	0	0.970	DB08520	(21S)-1AZA-4,4-DIMETHYL-6,19-DIOXA-2,3,7,20-TETRAOXOBICYCLO[19.4.0] PENTACOSANE
	distigmine bromide	1099	2023-06-28 12:12:09	2023-06-28 13:02:02	/home/zeyad/ligprep_drugs	ligprep_drugs-out.maegz	2407	0	1.000	phase_screen_1			0.749	0.350				A(2) A(3) A(4) H(8) H(7) H(5)	1.312	1.312	0	TRUE	0	0.944
	SNR	1100	2023-06-28 12:12:09	2023-06-28 13:02:02	/home/zeyad/tonino/phase_screen_Drugbank	ligprep_drugbank-out.maegz	2423	0	1.000	phase_screen_1			0.777	0.422				A(1) A(4) A(3) H(10) H(9) H(8)	1.311	1.311	0	TRUE	0	1.065	DB02674	4-(2-Oxo-Hexahydro-Thieno[3,4-D]Imidazol-4-Yl)-Butyricacid				EXPT02932
	BTQ	1101	2023-06-28 12:12:09	2023-06-28 13:02:02	/home/zeyad/tonino/phase_screen_Drugbank	ligprep_drugbank-out.maegz	4317	0	1.000	phase_screen_1			0.840	0.439				A(1) A(4) A(2) H(10) H(8) H(9)	1.310	1.310	0	TRUE	0	1.164	DB04650	5-[(3AS,4R,6AR)-2-OXOHEXAHYDRO-1H-THIENO[3,4-D]IMIDAZOL-4-YL]PENTANOIC ACID
	LORVOTUZUMAB MERTANSINE	1102	2023-06-28 12:12:09	2023-06-28 13:02:02	/home/zeyad/ligprep_drugs	ligprep_drugs-out.maegz	4181	0	1.000	phase_screen_1			0.851	0.202				A(9) A(8) A(2) H(21) H(24) H(25)	1.309	1.309	0	TRUE	0	0.894
	ligprep_drugbank.maegz:9978	1103	2023-06-28 12:12:09	2023-06-28 13:02:02	/home/zeyad/tonino/phase_screen_Drugbank	ligprep_drugbank-out.maegz	10249	0	1.000	phase_screen_1			0.734	0.317				A(2) A(3) A(4) H(9) H(6) H(10)	1.309	1.309	0	TRUE	0	0.891	DB14068	Dexniguldipine	120054-86-6	N9DG6ZTC43	(+)-niguldipine; (R)-niguldipine; Dexniguldipine
	PROGESTERONE-11 ALPHA-HEMISUCCINATE	1104	2023-06-28 12:12:09	2023-06-28 13:02:02	/home/zeyad/ligprep_drugs	ligprep_drugs-out.maegz	898	0	1.000	phase_screen_1			0.567	0.489				A(2) A(5) A(6) H(13) H(11) H(10)	1.308	1.308	0	TRUE	0	0.898
	ligprep_drugbank.maegz:8330	1105	2023-06-28 12:12:09	2023-06-28 13:02:02	/home/zeyad/tonino/phase_screen_Drugbank	ligprep_drugbank-out.maegz	8572	0	1.000	phase_screen_1			0.843	0.377				A(4) A(2) A(3) H(6) H(10) H(7)	1.308	1.308	0	TRUE	0	1.095	DB12083	Mafosfamide	88859-04-5	5970HH9923	Mafosfamide
	ligprep_drugbank.maegz:7129	1106	2023-06-28 12:12:09	2023-06-28 13:02:02	/home/zeyad/tonino/phase_screen_Drugbank	ligprep_drugbank-out.maegz	7359	0	1.000	phase_screen_1			0.686	0.273				A(1) A(9) A(10) H(19) H(20) H(21)	1.306	1.306	0	TRUE	0	0.783	DB08855	Leukotriene C4	72025-60-6	2CU6TT9V48	(R-(R*,S*-(E,E,Z,Z)))-N-(S-(1-(4-Carboxy-1-hydroxybutyl)-2,4,6,9-pentadecatetraenyl)-N-L-gamma-glutamyl-L-cysteinyl)glycine; L-γ-glutamyl-S-[(1R,2E,4E,6Z,9Z)-1-[(1S)-4-carboxy-1-hydroxybutyl]pentadeca-2,4,6,9-tetraen-1-yl]-L-cysteinylglycine; LTC (sub 4); LTC4
	CO4	1107	2023-06-28 12:12:09	2023-06-28 13:02:02	/home/zeyad/tonino/phase_screen_Drugbank	ligprep_drugbank-out.maegz	1887	0	1.000	phase_screen_1			0.863	0.307				A(3) A(5) A(2) H(11) H(13) H(14)	1.306	1.306	0	TRUE	0	1.038	DB02104	2,4-Diamino-5-Methyl-6-[(3,4,5-Trimethoxy-N-Methylanilino)Methyl]Pyrido[2,3-D]Pyrimidine				EXPT00976
	TOPIRAMATE	1108	2023-06-28 12:12:09	2023-06-28 13:02:02	/home/zeyad/ligprep_drugs	ligprep_drugs-out.maegz	4064	0	1.000	phase_screen_1			0.676	0.409				A(6) A(1) A(5) H(11) H(9) H(12)	1.306	1.306	0	TRUE	0	0.935
	DEXLOXIGLUMIDE	1109	2023-06-28 12:12:09	2023-06-28 13:02:02	/home/zeyad/ligprep_drugs	ligprep_drugs-out.maegz	4579	0	1.000	phase_screen_1			0.693	0.287				A(4) A(3) A(2) H(12) H(11) H(10)	1.305	1.305	0	TRUE	0	0.810
	(1R)-2-[(CYANOMETHYL)AMINO]-1-({[2-(DIFLUOROMETHOXY)BENZYL]SULFONYL}METHYL)-2-OXOETHYL MORPHOLINE-4-CARBOXYLATE	1110	2023-06-28 12:12:09	2023-06-28 13:02:02	/home/zeyad/ligprep_drugs	ligprep_drugs-out.maegz	5259	0	1.000	phase_screen_1			0.734	0.326				A(5) A(2) A(7) H(13) H(11) H(10)	1.305	1.305	0	TRUE	0	0.907
	Biotin	1111	2023-06-28 12:12:09	2023-06-28 13:02:02	/home/zeyad/tonino/phase_screen_Drugbank	ligprep_drugbank-out.maegz	20	0	1.000	phase_screen_1			0.928	0.430				A(1) A(4) A(3) H(10) H(8) H(9)	1.303	1.303	0	TRUE	0	1.266	DB00121	Biotin	58-85-5	6SO6U10H04	(+)-cis-Hexahydro-2-oxo-1H-thieno[3,4]imidazole-4-valeric acid; (3aS,4S,6aR)-Hexahydro-2-oxo-1H-thieno[3,4-d]imidazole-4-valeric acid; 5-(2-oxohexahydro-1H-thieno[3,4-d]imidazol-4-yl)pentanoic acid; Biotin; Biotina; Biotine; Biotinum; cis-(+)-Tetrahydro-2-oxothieno[3,4]imidazoline-4-valeric acid; cis-Hexahydro-2-oxo-1H-thieno(3,4)imidazole-4-valeric acid; cis-Tetrahydro-2-oxothieno(3,4-d)imidazol…	NUTR00019
	ligprep_drugbank.maegz:2947	1112	2023-06-28 12:12:09	2023-06-28 13:02:02	/home/zeyad/tonino/phase_screen_Drugbank	ligprep_drugbank-out.maegz	3000	0	1.000	phase_screen_1			0.577	0.394				A(3) A(1) A(2) H(7) H(8) H(9)	1.302	1.302	0	TRUE	0	0.802	DB03272	4-Bromo-3-(5'-Carboxy-4'-Chloro-2'-Fluorophenyl)-1-Methyl-5-Trifluoromethyl-Pyrazol				EXPT02434
	ligprep_drugbank.maegz:10677	1113	2023-06-28 12:12:09	2023-06-28 13:02:02	/home/zeyad/tonino/phase_screen_Drugbank	ligprep_drugbank-out.maegz	10927	0	1.000	phase_screen_1			0.830	0.345				A(4) A(3) A(1) H(6) H(9) H(8)	1.302	1.302	0	TRUE	0	1.047	DB15398	Dihydrocapsiate	205687-03-2	W2F7769AEU
	ligprep_drugbank.maegz:4917	1114	2023-06-28 12:12:09	2023-06-28 13:02:02	/home/zeyad/tonino/phase_screen_Drugbank	ligprep_drugbank-out.maegz	5027	0	0.200	phase_screen_1			0.640	0.410				A(4) A(2) A(5) H(9) H(10) H(11)	1.300	1.300	0	TRUE	0	0.899	DB06354	Tezampanel	154652-83-2	GA36S2O9C2	Tezampanel; Tezampanel (anhydrous); Tezampanel, anhydrous
	AC1L9JAC	1115	2023-06-28 12:12:09	2023-06-28 13:02:02	/home/zeyad/ligprep_drugs	ligprep_drugs-out.maegz	1750	0	1.000	phase_screen_1			0.707	0.248				A(5) A(4) A(9) H(22) H(21) H(18)	1.300	1.300	0	TRUE	0	0.787
	AC1L9IC3	1116	2023-06-28 12:12:09	2023-06-28 13:02:02	/home/zeyad/ligprep_drugs	ligprep_drugs-out.maegz	4401	0	1.000	phase_screen_1			0.777	0.343				A(4) A(6) A(2) H(10) H(8) H(7)	1.300	1.300	0	TRUE	0	0.984
	ligprep_drugbank.maegz:11127	1117	2023-06-28 12:12:09	2023-06-28 13:02:02	/home/zeyad/tonino/phase_screen_Drugbank	ligprep_drugbank-out.maegz	11377	0	1.000	phase_screen_1			0.800	0.349				A(3) A(6) A(7) H(14) H(15) H(17)	1.299	1.299	0	TRUE	0	1.019	DB16215	Lapaquistat	189059-71-0	PEZ79BV72X	Lapaquistat
	ligprep_drugbank.maegz:11340	1118	2023-06-28 12:12:09	2023-06-28 13:02:02	/home/zeyad/tonino/phase_screen_Drugbank	ligprep_drugbank-out.maegz	11597	0	1.000	phase_screen_1			0.683	0.525				A(2) A(1) A(3) H(9) H(8) H(10)	1.299	1.299	0	TRUE	0	1.090	DB16849	Mivavotinib	1312691-33-0	8QR88H79VX	6-{[(1r,2s)-2-Aminocyclohexyl]amino}-7-Fluoro-4-(1-Methyl-1h-Pyrazol-4-Yl)-1,2-Dihydro-3h-Pyrrolo[3,4-C]pyridin-3-One; Mivavotinib
	W42	1119	2023-06-28 12:12:09	2023-06-28 13:02:02	/home/zeyad/tonino/phase_screen_Drugbank	ligprep_drugbank-out.maegz	7232	0	1.000	phase_screen_1			0.929	0.328				A(5) A(6) A(8) H(13) H(14) H(10)	1.299	1.299	0	TRUE	0	1.149	DB08721	5-(5-(2,6-dichloro-4-(4,5-dihydro-2-oxazolyl)phenoxy)pentyl)-3-(hydroxyethyl oxymethyleneoxymethyl) isoxazole
	ligprep_drugbank.maegz:2015	1120	2023-06-28 12:12:09	2023-06-28 13:02:02	/home/zeyad/tonino/phase_screen_Drugbank	ligprep_drugbank-out.maegz	2040	0	1.000	phase_screen_1			0.641	0.230				A(14) A(13) A(18) H(32) H(31) H(34)	1.299	1.299	0	TRUE	0	0.687	DB02271	S-(2-oxo)pentadecylcoa				EXPT02345
	RESERPINE	1121	2023-06-28 12:12:09	2023-06-28 13:02:02	/home/zeyad/ligprep_drugs	ligprep_drugs-out.maegz	1210	0	1.000	phase_screen_1			0.793	0.251				A(1) A(5) A(4) H(12) H(13) H(14)	1.298	1.298	0	TRUE	0	0.895
	ligprep_drugbank.maegz:399	1122	2023-06-28 12:12:09	2023-06-28 13:02:02	/home/zeyad/tonino/phase_screen_Drugbank	ligprep_drugbank-out.maegz	407	0	1.000	phase_screen_1			0.714	0.256				A(7) A(3) A(6) H(21) H(27) H(26)	1.298	1.298	0	TRUE	0	0.805	DB00511	Acetyldigitoxin	1111-39-3	0ZV4Q4L2FU	Acetildigitoxina; Acetyl-digitoxin-alpha; Acetyldiginatin; Acetyldigitoxin; Acetyldigitoxinum; Acetylgitoxin; alpha-Acetyldigitoxin; alpha-Acetylgitaloxin; alpha-Monoacetyldigitoxin; Desglucolanatoside A; Digitoxin 3'''-acetate	APRD01334
	ligprep_drugbank.maegz:11186	1123	2023-06-28 12:12:09	2023-06-28 13:02:02	/home/zeyad/tonino/phase_screen_Drugbank	ligprep_drugbank-out.maegz	11438	0	1.000	phase_screen_1			0.771	0.393				A(3) A(5) A(2) H(9) H(12) H(11)	1.298	1.298	0	TRUE	0	1.040	DB16300	Praliciguat	1628730-49-3	R1S0H458SA	Praliciguat
	SELADELPAR	1124	2023-06-28 12:12:09	2023-06-28 13:02:02	/home/zeyad/ligprep_drugs	ligprep_drugs-out.maegz	3709	0	1.000	phase_screen_1			0.871	0.316				A(4) A(1) A(3) H(7) H(11) H(9)	1.297	1.297	0	TRUE	0	1.068
	(4Z)-2,8:7,12:11,15:14,18:17,22-PENTAANHYDRO-4,5,6,9,10,13,19,20,21-NONADEOXY-D-ARABINO-D-ALLO-D-ALLO-DOCOSA-4,9,20-TRIENITOL	1125	2023-06-28 12:12:09	2023-06-28 13:02:02	/home/zeyad/ligprep_drugs	ligprep_drugs-out.maegz	3035	0	1.000	phase_screen_1			0.727	0.452				A(1) A(3) A(2) H(12) H(14) H(15)	1.296	1.296	0	TRUE	0	1.059
	ligprep_drugbank.maegz:7806	1126	2023-06-28 12:12:09	2023-06-28 13:02:02	/home/zeyad/tonino/phase_screen_Drugbank	ligprep_drugbank-out.maegz	8022	0	1.000	phase_screen_1			0.628	0.357				A(6) A(4) A(1) H(9) H(7) H(8)	1.295	1.295	0	TRUE	0	0.828	DB11419	Haloxon	321-55-1	T8KXA37068	Haloxon; Haloxona; Haloxone; Haloxonum
	ligprep_drugbank.maegz:7412	1127	2023-06-28 12:12:09	2023-06-28 13:02:02	/home/zeyad/tonino/phase_screen_Drugbank	ligprep_drugbank-out.maegz	7642	0	1.000	phase_screen_1			0.694	0.334				A(2) A(1) A(3) H(4) H(5) H(6)	1.295	1.295	0	TRUE	0	0.880	DB09205	Moxisylyte	54-32-0	PW8QYA7KI0	Moxisylyte
	NISOLDIPINE	1128	2023-06-28 12:12:09	2023-06-28 13:02:02	/home/zeyad/ligprep_drugs	ligprep_drugs-out.maegz	2786	0	1.000	phase_screen_1			0.827	0.360				A(4) A(1) A(2) H(8) H(7) H(9)	1.293	1.293	0	TRUE	0	1.073
	ligprep_drugbank.maegz:10270	1129	2023-06-28 12:12:09	2023-06-28 13:02:02	/home/zeyad/tonino/phase_screen_Drugbank	ligprep_drugbank-out.maegz	10509	0	1.000	phase_screen_1			0.682	0.381				A(8) A(2) A(7) H(13) H(15) H(14)	1.293	1.293	0	TRUE	0	0.924	DB14725	Cefamandole nafate	57268-80-1		O-formylcefamandole
	ligprep_drugbank.maegz:1646	1130	2023-06-28 12:12:09	2023-06-28 13:02:02	/home/zeyad/tonino/phase_screen_Drugbank	ligprep_drugbank-out.maegz	1665	0	1.000	phase_screen_1			0.808	0.363				A(6) A(2) A(4) H(10) H(17) H(15)	1.293	1.293	0	TRUE	0	1.054	DB01873	Epothilone D	189453-10-9	T0358E0YUF	(-)-desoxyepothilone B; 12,13-desoxyepothilone B; Desoxyepothilone B	EXPT01350
	ligprep_drugbank.maegz:4327	1131	2023-06-28 12:12:09	2023-06-28 13:02:02	/home/zeyad/tonino/phase_screen_Drugbank	ligprep_drugbank-out.maegz	4416	0	1.000	phase_screen_1			0.759	0.321				A(4) A(7) A(3) H(14) H(13) H(15)	1.293	1.293	0	TRUE	0	0.945	DB04748	OXIMINOARYLSULFONAMIDE
	ligprep_drugbank.maegz:2745	1132	2023-06-28 12:12:09	2023-06-28 13:02:02	/home/zeyad/tonino/phase_screen_Drugbank	ligprep_drugbank-out.maegz	2785	0	1.000	phase_screen_1			0.841	0.190				A(12) A(11) A(22) H(29) H(30) H(31)	1.292	1.292	0	TRUE	0	0.886	DB03059	Acetoacetyl-CoA	1420-36-6		3-Acetoacetyl-CoA; Acetoacetyl coenzyme A; Acetoacetyl-Coenzyme A; S-acetoacetyl-CoA; S-Acetoacetyl-coenzym A; S-acetoacetyl-coenzyme A	EXPT00820
	FORMEBOLONE	1133	2023-06-28 12:12:09	2023-06-28 13:02:02	/home/zeyad/ligprep_drugs	ligprep_drugs-out.maegz	4828	0	1.000	phase_screen_1			0.664	0.492				A(3) A(1) A(4) H(8) H(11) H(10)	1.292	1.292	0	TRUE	0	1.036
	Riboflavin tetrabutyrate	1134	2023-06-28 12:12:09	2023-06-28 13:02:02	/home/zeyad/tonino/phase_screen_Drugbank	ligprep_drugbank-out.maegz	10511	0	1.000	phase_screen_1			0.953	0.352				A(7) A(6) A(1) H(16) H(17) H(20)	1.291	1.291	0	TRUE	0	1.217	DB14727	Riboflavin tetrabutyrate	752-56-7	F211C9MSGY	Riboflavin 2',3',4',5'-tetrabutyrate; Riboflavin tetrabutyrate; Riboflavin, 2',3',4',5'-tetrabutanoate; Vitamin B2 tetrabutyrate
	Lurbinectedin	1135	2023-06-28 12:12:09	2023-06-28 13:02:02	/home/zeyad/tonino/phase_screen_Drugbank	ligprep_drugbank-out.maegz	9084	0	1.000	phase_screen_1			0.800	0.410				A(6) A(11) A(10) H(23) H(24) H(21)	1.291	1.291	0	TRUE	0	1.103	DB12674	Lurbinectedin	497871-47-3	2CN60TN6ZS	Lurbinectedin
	Formebolone	1136	2023-06-28 12:12:09	2023-06-28 13:02:02	/home/zeyad/tonino/phase_screen_Drugbank	ligprep_drugbank-out.maegz	1383	0	1.000	phase_screen_1			0.718	0.472				A(4) A(1) A(3) H(11) H(12) H(8)	1.290	1.290	0	TRUE	0	1.079	DB01569	Formebolone	2454-11-7	Z2MMV08KUQ	11-alpha,17-beta-Dihydroxy-17-methyl-3-oxoandrosta-1,4-diene-2-carboxaldehyde; 2-Formyl-11-alpha-hydroxy-delta(sup 1)-methyltestosterone; 2-formyl-11α-hydroxy-17α-methyl-δ1-testosterone; 2-Formyl-17-alpha-methylandrosta-1,4-diene-11-alpha,17-beta-diol-3-one; Esiclene; Formebolona; Formebolone; Formebolonum; Formyldienolone
	Fucoxanthin	1137	2023-06-28 12:12:09	2023-06-28 13:02:02	/home/zeyad/tonino/phase_screen_Drugbank	ligprep_drugbank-out.maegz	10970	0	1.000	phase_screen_1			0.863	0.250				A(5) A(2) A(1) H(11) H(17) H(21)	1.290	1.290	0	TRUE	0	0.988	DB15462	Fucoxanthin	3351-86-8	06O0TC0VSM
	Biricodar	1138	2023-06-28 12:12:09	2023-06-28 13:02:02	/home/zeyad/tonino/phase_screen_Drugbank	ligprep_drugbank-out.maegz	4522	0	1.000	phase_screen_1			0.939	0.343				A(9) A(7) A(8) H(13) H(15) H(14)	1.289	1.289	0	TRUE	0	1.192	DB04851	Biricodar	159997-94-1	3KG76X4KJK	Biricodar
	Clomocycline	1139	2023-06-28 12:12:09	2023-06-28 13:02:02	/home/zeyad/tonino/phase_screen_Drugbank	ligprep_drugbank-out.maegz	349	0	1.000	phase_screen_1			0.829	0.314				A(6) A(5) A(1) H(21) H(17) H(20)	1.288	1.288	0	TRUE	0	1.026	DB00453	Clomocycline	1181-54-0	YP0241BU76	Chlormethylenecycline; Clomociclina; Clomocyclina; Clomocycline; Clomocyclinum	APRD00343
	VELUSETRAG	1140	2023-06-28 12:12:09	2023-06-28 13:02:02	/home/zeyad/ligprep_drugs	ligprep_drugs-out.maegz	3588	0	1.000	phase_screen_1			0.767	0.306				A(2) A(3) A(1) H(8) H(10) H(9)	1.287	1.287	0	TRUE	0	0.944
	Metildigoxin	1141	2023-06-28 12:12:09	2023-06-28 13:02:02	/home/zeyad/tonino/phase_screen_Drugbank	ligprep_drugbank-out.maegz	9690	0	1.000	phase_screen_1			0.524	0.286				A(13) A(11) A(10) H(22) H(23) H(26)	1.287	1.287	0	TRUE	0	0.627	DB13401	Metildigoxin	30685-43-9	I7GG1YUC5V	Metildigoxin; Metildigoxina
	FKB-001	1142	2023-06-28 12:12:09	2023-06-28 13:02:02	/home/zeyad/tonino/phase_screen_Drugbank	ligprep_drugbank-out.maegz	2617	0	1.000	phase_screen_1			0.846	0.267				A(4) A(6) A(3) H(9) H(11) H(13)	1.287	1.287	0	TRUE	0	0.991	DB02888	FKB-001				EXPT00001
	Digoxin	1143	2023-06-28 12:12:09	2023-06-28 13:02:02	/home/zeyad/tonino/phase_screen_Drugbank	ligprep_drugbank-out.maegz	288	0	1.000	phase_screen_1			0.780	0.273				A(2) A(3) A(14) H(21) H(27) H(29)	1.284	1.284	0	TRUE	0	0.923	DB00390	Digoxin	20830-75-5	73K4184T59	12β-hydroxydigitoxin; Digossina; Digoxin; Digoxina; Digoxine; Digoxinum	APRD00098
	Velusetrag	1144	2023-06-28 12:12:09	2023-06-28 13:02:02	/home/zeyad/tonino/phase_screen_Drugbank	ligprep_drugbank-out.maegz	9108	0	1.000	phase_screen_1			0.767	0.303				A(2) A(3) A(1) H(8) H(10) H(9)	1.284	1.284	0	TRUE	0	0.944	DB12702	Velusetrag	866933-46-2	J4VNV64ARB	Velusetrag	DB05655
	Retapamulin	1145	2023-06-28 12:12:09	2023-06-28 13:02:02	/home/zeyad/tonino/phase_screen_Drugbank	ligprep_drugbank-out.maegz	1144	0	1.000	phase_screen_1			0.756	0.374				A(5) A(2) A(4) H(7) H(12) H(9)	1.284	1.284	0	TRUE	0	1.016	DB01256	Retapamulin	224452-66-8	4MG6O8991R	Retapamulin; Retapamulina
	DL-alpha tocopheryl acetate	1146	2023-06-28 12:12:09	2023-06-28 13:02:02	/home/zeyad/tonino/phase_screen_Drugbank	ligprep_drugbank-out.maegz	10356	0	1.000	phase_screen_1			0.624	0.375				A(3) A(2) A(1) H(4) H(7) H(10)	1.283	1.283	0	TRUE	0	0.860	DB14477	DL-alpha tocopheryl acetate	52225-20-4	WR1WPI7EW8	all-rac-alfa-tocopheryl acetate; all-rac-alpha-tocopheryl acetate; DL-alpha-tocopheryl acetate
	Farnesyl diphosphate	1147	2023-06-28 12:12:09	2023-06-28 13:02:02	/home/zeyad/tonino/phase_screen_Drugbank	ligprep_drugbank-out.maegz	6279	0	1.000	phase_screen_1			0.670	0.429				A(2) A(5) A(1) H(13) H(12) H(14)	1.282	1.282	0	TRUE	0	0.980	DB07780	Farnesyl diphosphate	13058-04-3	79W6B01D07	(2E,6E)-farnesol diphosphate; (2E,6E)-farnesyl diphosphate; (2E,6E)-farnesyl pyrophosphate; (all-E)-farnesyl diphosphate; (E,E)-farnesyl pyrophosphate; 2-trans,6-trans-farnesyl diphosphate; all-trans-farnesyl pyrophosphate; Farnesyl pyrophosphate
	DB07574	1148	2023-06-28 12:12:09	2023-06-28 13:02:02	/home/zeyad/ligprep_drugs	ligprep_drugs-out.maegz	46	0	1.000	phase_screen_1			0.956	0.485				A(1) A(2) A(5) H(13) H(14) H(12)	1.280	1.280	0	TRUE	0	1.393
	ligprep_drugbank.maegz:4383	1149	2023-06-28 12:12:09	2023-06-28 13:02:02	/home/zeyad/tonino/phase_screen_Drugbank	ligprep_drugbank-out.maegz	4476	0	0.563	phase_screen_1			0.803	0.242				A(1) A(6) A(7) H(16) H(15) H(14)	1.280	1.280	0	TRUE	0	0.919	DB04805	Virginiamycin S1	23152-29-6	J91D5GN5AT	Staphylomycin S; Staphylomycin S1; Virginiamycin factor S; Virginiamycin factor S1
	SORAPHEN A	1150	2023-06-28 12:12:09	2023-06-28 13:02:02	/home/zeyad/ligprep_drugs	ligprep_drugs-out.maegz	183	0	1.000	phase_screen_1			0.841	0.282				A(8) A(3) A(1) H(14) H(11) H(12)	1.280	1.280	0	TRUE	0	1.011
	AZELNIDIPINE	1151	2023-06-28 12:12:09	2023-06-28 13:02:02	/home/zeyad/ligprep_drugs	ligprep_drugs-out.maegz	3301	0	1.000	phase_screen_1			0.821	0.315				A(3) A(4) A(1) H(9) H(8) H(10)	1.280	1.280	0	TRUE	0	1.029
	2-{3-[(2S)-4,4-DIFLUORO-2-(PYRROLIDIN-1-YLCARBONYL)PYRROLIDIN-1-YL]-3-OXOPROPYL}-ISOINDOLE-1,3(2H)-DIONE	1152	2023-06-28 12:12:09	2023-06-28 13:02:02	/home/zeyad/ligprep_drugs	ligprep_drugs-out.maegz	4947	0	1.000	phase_screen_1			0.836	0.454				A(3) A(2) A(4) H(7) H(8) H(5)	1.278	1.278	0	TRUE	0	1.215
	ligprep_drugbank.maegz:2897	1153	2023-06-28 12:12:09	2023-06-28 13:02:02	/home/zeyad/tonino/phase_screen_Drugbank	ligprep_drugbank-out.maegz	2947	0	1.000	phase_screen_1			0.665	0.229				A(4) A(9) A(8) H(22) H(21) H(24)	1.277	1.277	0	TRUE	0	0.740	DB03219	11-Deoxy-Beta-Rhodomycin				EXPT01268
	ISTAROXIME	1154	2023-06-28 12:12:09	2023-06-28 13:02:02	/home/zeyad/ligprep_drugs	ligprep_drugs-out.maegz	3287	0	1.000	phase_screen_1			0.759	0.456				A(2) A(3) A(1) H(12) H(11) H(9)	1.275	1.275	0	TRUE	0	1.128
	ligprep_drugbank.maegz:8185	1155	2023-06-28 12:12:09	2023-06-28 13:02:02	/home/zeyad/tonino/phase_screen_Drugbank	ligprep_drugbank-out.maegz	8422	0	1.000	phase_screen_1			0.779	0.352				A(6) A(3) A(4) H(11) H(13) H(14)	1.275	1.275	0	TRUE	0	1.028	DB11912	Lanopepden	1152107-25-9	12M6KFD07E	Lanopepden
	ligprep_drugbank.maegz:10639	1156	2023-06-28 12:12:09	2023-06-28 13:02:02	/home/zeyad/tonino/phase_screen_Drugbank	ligprep_drugbank-out.maegz	10890	0	1.000	phase_screen_1			0.877	0.298				A(5) A(3) A(2) H(9) H(10) H(8)	1.274	1.274	0	TRUE	0	1.081	DB15338	Rovatirelin	204386-76-5	9DL0X410PY	Rovatirelin
	SAGOPILONE	1157	2023-06-28 12:12:09	2023-06-28 13:02:02	/home/zeyad/ligprep_drugs	ligprep_drugs-out.maegz	346	0	1.000	phase_screen_1			0.922	0.312				A(5) A(4) A(6) H(15) H(16) H(10)	1.274	1.274	0	TRUE	0	1.152
	ligprep_drugbank.maegz:9116	1158	2023-06-28 12:12:09	2023-06-28 13:02:02	/home/zeyad/tonino/phase_screen_Drugbank	ligprep_drugbank-out.maegz	9391	0	1.000	phase_screen_1			0.905	0.386				A(4) A(5) A(3) H(17) H(15) H(16)	1.273	1.273	0	TRUE	0	1.221	DB13044	Gossypol	303-45-7	KAV15B369O
	ligprep_drugbank.maegz:11582	1159	2023-06-28 12:12:09	2023-06-28 13:02:02	/home/zeyad/tonino/phase_screen_Drugbank	ligprep_drugbank-out.maegz	11848	0	1.000	phase_screen_1			0.905	0.386				A(4) A(5) A(3) H(17) H(15) H(16)	1.273	1.273	0	TRUE	0	1.221	DB17379	(-)-Gossypol	90141-22-3	8DY2X8LXW4	(r)-2,2'-bis(8-formyl-1,6,7-trihydroxy-5-isopropyl-3-methylnaphthalene); (r)-gossypol; Gossypol r-form; Gossypol, (r)-; Gossypol, r-; R-(-)-gossypol
	ligprep_drugbank.maegz:960	1160	2023-06-28 12:12:09	2023-06-28 13:02:02	/home/zeyad/tonino/phase_screen_Drugbank	ligprep_drugbank-out.maegz	975	0	1.000	phase_screen_1			0.784	0.364				A(3) A(1) A(4) H(11) H(9) H(8)	1.273	1.273	0	TRUE	0	1.049	DB01088	Iloprost	78919-13-8	JED5K35YGL	Iloprost	APRD01027
	ligprep_drugbank.maegz:7923	1161	2023-06-28 12:12:09	2023-06-28 13:02:02	/home/zeyad/tonino/phase_screen_Drugbank	ligprep_drugbank-out.maegz	8146	0	1.000	phase_screen_1			0.551	0.316				A(2) A(5) A(3) H(8) H(9) H(16)	1.272	1.272	0	TRUE	0	0.714	DB11585	Drometrizole trisiloxane	155633-54-8	HC22845I1X	Silatrizole
	AC1L9G5P	1162	2023-06-28 12:12:09	2023-06-28 13:02:02	/home/zeyad/ligprep_drugs	ligprep_drugs-out.maegz	4598	0	1.000	phase_screen_1			0.738	0.348				A(3) A(2) A(6) H(19) H(17) H(18)	1.272	1.272	0	TRUE	0	0.978
	ligprep_drugbank.maegz:11063	1163	2023-06-28 12:12:09	2023-06-28 13:02:02	/home/zeyad/tonino/phase_screen_Drugbank	ligprep_drugbank-out.maegz	11311	0	1.000	phase_screen_1			0.663	0.481				A(6) A(2) A(4) H(13) H(12) H(17)	1.272	1.272	0	TRUE	0	1.046	DB16117	Buprenorphine hemiadipate	951123-45-8	968KUA5J54	Buprenorphine adipate ester
	ligprep_drugbank.maegz:8420	1164	2023-06-28 12:12:09	2023-06-28 13:02:02	/home/zeyad/tonino/phase_screen_Drugbank	ligprep_drugbank-out.maegz	8662	0	1.000	phase_screen_1			0.721	0.401				A(3) A(4) A(1) H(9) H(8) H(11)	1.271	1.271	0	TRUE	0	1.021	DB12193	Ajulemic acid	137945-48-3	OGN7X90BT8
	ligprep_drugbank.maegz:8533	1165	2023-06-28 12:12:09	2023-06-28 13:02:02	/home/zeyad/tonino/phase_screen_Drugbank	ligprep_drugbank-out.maegz	8783	0	1.000	phase_screen_1			0.728	0.344				A(5) A(1) A(3) H(17) H(20) H(21)	1.271	1.271	0	TRUE	0	0.961	DB12329	Eravacycline	1207283-85-9	07896928ZC	Eravacyclina; Eravacycline; Eravacyclinum
	UBIQUINONE Q2	1166	2023-06-28 12:12:09	2023-06-28 13:02:02	/home/zeyad/ligprep_drugs	ligprep_drugs-out.maegz	3370	0	1.000	phase_screen_1			0.688	0.390				A(1) A(3) A(4) H(5) H(6) H(9)	1.270	1.270	0	TRUE	0	0.969
	CHOLIC ACID	1167	2023-06-28 12:12:09	2023-06-28 13:02:02	/home/zeyad/ligprep_drugs	ligprep_drugs-out.maegz	352	0	1.000	phase_screen_1			0.726	0.369				A(1) A(4) A(5) H(16) H(11) H(13)	1.270	1.270	0	TRUE	0	0.990
	ligprep_drugbank.maegz:7680	1168	2023-06-28 12:12:09	2023-06-28 13:02:02	/home/zeyad/tonino/phase_screen_Drugbank	ligprep_drugbank-out.maegz	7891	0	1.000	phase_screen_1			0.897	0.262				A(7) A(8) A(2) H(21) H(24) H(18)	1.269	1.269	0	TRUE	0	1.068	DB11190	Pantethine	16816-67-4	7K81IL792L	Bis(pantothenamidoethyl) disulfide; D-Bis(N-pantothenyl-beta-aminoethyl) disulfide; D-pantethine; Pantethine; Pantetina; Pantomin
	GOSSYPOL	1169	2023-06-28 12:12:09	2023-06-28 13:02:02	/home/zeyad/ligprep_drugs	ligprep_drugs-out.maegz	3911	0	1.000	phase_screen_1			0.905	0.382				A(5) A(7) A(6) H(18) H(16) H(15)	1.269	1.269	0	TRUE	0	1.221
	ligprep_drugbank.maegz:4895	1170	2023-06-28 12:12:09	2023-06-28 13:02:02	/home/zeyad/tonino/phase_screen_Drugbank	ligprep_drugbank-out.maegz	5003	0	1.000	phase_screen_1			0.859	0.308				A(2) A(9) A(6) H(17) H(15) H(16)	1.268	1.268	0	TRUE	0	1.079	DB06293	Pegnivacogin	959716-28-0	AYC3D1NPYB	Pegnivacogin
	RB 006	1171	2023-06-28 12:12:09	2023-06-28 13:02:02	/home/zeyad/ligprep_drugs	ligprep_drugs-out.maegz	2557	0	1.000	phase_screen_1			0.859	0.308				A(2) A(9) A(6) H(17) H(15) H(16)	1.268	1.268	0	TRUE	0	1.079
	ligprep_drugbank.maegz:2858	1172	2023-06-28 12:12:09	2023-06-28 13:02:02	/home/zeyad/tonino/phase_screen_Drugbank	ligprep_drugbank-out.maegz	2908	0	1.000	phase_screen_1			0.932	0.185				A(12) A(13) A(4) H(33) H(37) H(36)	1.267	1.267	0	TRUE	0	1.020	DB03179	Sinapoyl coenzyme A				EXPT02943
	FARNESYL THIOPYROPHOSPHATE	1173	2023-06-28 12:12:09	2023-06-28 13:02:02	/home/zeyad/ligprep_drugs	ligprep_drugs-out.maegz	2081	0	1.000	phase_screen_1			0.753	0.385				A(6) A(1) A(5) H(14) H(8) H(12)	1.267	1.267	0	TRUE	0	1.046
	FARNESYL THIOPYROPHOSPHATE	1174	2023-06-28 12:12:09	2023-06-28 13:02:02	/home/zeyad/ligprep_drugs	ligprep_drugs-out.maegz	2082	0	1.000	phase_screen_1			0.753	0.385				A(6) A(1) A(5) H(14) H(8) H(12)	1.267	1.267	0	TRUE	0	1.046
	ligprep_drugbank.maegz:2046	1175	2023-06-28 12:12:09	2023-06-28 13:02:02	/home/zeyad/tonino/phase_screen_Drugbank	ligprep_drugbank-out.maegz	2072	0	1.000	phase_screen_1			0.768	0.432				A(4) A(3) A(2) H(9) H(8) H(7)	1.266	1.266	0	TRUE	0	1.121	DB02304	Prostaglandin B2	13367-85-6	BIU61O9T9T		EXPT01314
	ligprep_drugbank.maegz:10902	1176	2023-06-28 12:12:09	2023-06-28 13:02:02	/home/zeyad/tonino/phase_screen_Drugbank	ligprep_drugbank-out.maegz	11149	0	1.000	phase_screen_1			0.607	0.315				A(4) A(3) A(2) H(7) H(11) H(8)	1.266	1.266	0	TRUE	0	0.788	DB15921	Tocopheryl nicotinate	43119-47-7	WI1J5UCY5C	Alpha-tocopheryl nicotinate; Tocoferil nicotinate; Tocopherol nicotinate; Vitamin E nicotinate; Vitamin E nicotinic acid ester
	ligprep_drugbank.maegz:4098	1177	2023-06-28 12:12:09	2023-06-28 13:02:02	/home/zeyad/tonino/phase_screen_Drugbank	ligprep_drugbank-out.maegz	4178	0	1.000	phase_screen_1			0.867	0.304				A(3) A(7) A(6) H(15) H(16) H(12)	1.266	1.266	0	TRUE	0	1.086	DB04506	Chlorophyll B	519-62-0	5712ZB110R		EXPT00908
	ligprep_drugbank.maegz:7434	1178	2023-06-28 12:12:09	2023-06-28 13:02:02	/home/zeyad/tonino/phase_screen_Drugbank	ligprep_drugbank-out.maegz	7663	0	1.000	phase_screen_1			0.738	0.306				A(4) A(3) A(2) H(9) H(8) H(10)	1.265	1.265	0	TRUE	0	0.935	DB09230	Azelnidipine	123524-52-7	PV23P19YUG	Azelnidipine
	ligprep_drugbank.maegz:6716	1179	2023-06-28 12:12:09	2023-06-28 13:02:02	/home/zeyad/tonino/phase_screen_Drugbank	ligprep_drugbank-out.maegz	6928	0	1.000	phase_screen_1			0.762	0.353				A(5) A(1) A(4) H(13) H(14) H(12)	1.264	1.264	0	TRUE	0	1.021	DB08407	Platensimycin	835876-32-9	Q3DQ78KOFY	(−)-platensimycin
	ligprep_drugbank.maegz:2082	1180	2023-06-28 12:12:09	2023-06-28 13:02:02	/home/zeyad/tonino/phase_screen_Drugbank	ligprep_drugbank-out.maegz	2109	0	1.000	phase_screen_1			0.885	0.301				A(5) A(6) A(4) H(15) H(10) H(9)	1.264	1.264	0	TRUE	0	1.106	DB02341	Mdl 101,146	149859-17-6	749Y52DBP2		EXPT02880
	ligprep_drugbank.maegz:8814	1181	2023-06-28 12:12:09	2023-06-28 13:02:02	/home/zeyad/tonino/phase_screen_Drugbank	ligprep_drugbank-out.maegz	9081	0	1.000	phase_screen_1			0.855	0.371				A(6) A(1) A(5) H(12) H(7) H(11)	1.264	1.264	0	TRUE	0	1.154	DB12671	Beloranib	251111-30-5	FI471K8BU6	Beloranib
	ligprep_drugbank.maegz:642	1182	2023-06-28 12:12:09	2023-06-28 13:02:02	/home/zeyad/tonino/phase_screen_Drugbank	ligprep_drugbank-out.maegz	654	0	1.000	phase_screen_1			0.856	0.360				A(2) A(3) A(5) H(14) H(11) H(12)	1.264	1.264	0	TRUE	0	1.143	DB00760	Meropenem	96036-03-2	YOP6PX0BAO	(4R,5S,6S)-3-{[(3S,5S)-5-(dimethylcarbamoyl)pyrrolidin-3-yl]thio}-6-[(1R)-1-hydroxyethyl]-4-methyl-7-oxo-1-azabicyclo[3.2.0]hept-2-ene-2-carboxylic acid; Meropenem; Meropenem anhydrous; Meropenemum	APRD01097; EXPT02153
	ligprep_drugbank.maegz:10867	1183	2023-06-28 12:12:09	2023-06-28 13:02:02	/home/zeyad/tonino/phase_screen_Drugbank	ligprep_drugbank-out.maegz	11115	0	1.000	phase_screen_1			0.840	0.341				A(9) A(6) A(8) H(14) H(15) H(13)	1.260	1.260	0	TRUE	0	1.105	DB15835	Desonide sodium phosphate	94087-98-6	36H4OGY275
	ligprep_drugbank.maegz:9070	1184	2023-06-28 12:12:09	2023-06-28 13:02:02	/home/zeyad/tonino/phase_screen_Drugbank	ligprep_drugbank-out.maegz	9343	0	1.000	phase_screen_1			0.817	0.366				A(2) A(4) A(3) H(17) H(16) H(15)	1.259	1.259	0	TRUE	0	1.110	DB12991	Deoxyspergualin	89149-10-0	57F9XM233R	(-)-Gusperimus; 15-Desoxyspergualin; Deoxyspergualin
	Oxacillin	1185	2023-06-28 12:12:09	2023-06-28 13:02:02	/home/zeyad/tonino/phase_screen_Drugbank	ligprep_drugbank-out.maegz	608	0	1.000	phase_screen_1			0.757	0.327				A(1) A(7) A(6) H(12) H(11) H(13)	1.259	1.259	0	TRUE	0	0.991	DB00713	Oxacillin	66-79-5	UH95VD7V76	(2S,5R,6R)-3,3-dimethyl-6-{[(5-methyl-3-phenylisoxazol-4-yl)carbonyl]amino}-7-oxo-4-thia-1-azabicyclo[3.2.0]heptane-2-carboxylic acid; (5-methyl-3-phenyl-4-isoxazolyl)penicillin; 5-methyl-3-phenyl-4-isoxazolyl-penicillin; 6β-(5-methyl-3-phenylisoxazol-4-yl)penicillanic acid; Ossacillina; Oxacilina; Oxacillin; Oxacilline; Oxacillinum; Oxazocillin; Oxazocilline	APRD01149
	NIMODIPINE	1186	2023-06-28 12:12:09	2023-06-28 13:02:02	/home/zeyad/ligprep_drugs	ligprep_drugs-out.maegz	367	0	1.000	phase_screen_1			0.705	0.375				A(5) A(4) A(2) H(9) H(8) H(10)	1.259	1.259	0	TRUE	0	0.986
	ligprep_drugbank.maegz:8838	1187	2023-06-28 12:12:09	2023-06-28 13:02:02	/home/zeyad/tonino/phase_screen_Drugbank	ligprep_drugbank-out.maegz	9107	0	1.000	phase_screen_1			0.947	0.226				A(13) A(1) A(12) H(29) H(35) H(26)	1.259	1.259	0	TRUE	0	1.097	DB12700	Solamargine	20311-51-7	8KG991E7BN
	L-AMINOCARNITYL-SUCCINYL-LEUCYL-ARGININAL-DIETHYLACETAL	1188	2023-06-28 12:12:09	2023-06-28 13:02:02	/home/zeyad/ligprep_drugs	ligprep_drugs-out.maegz	2054	0	1.000	phase_screen_1			0.626	0.374				A(7) A(5) A(6) H(17) H(19) H(18)	1.259	1.259	0	TRUE	0	0.889
	ligprep_drugbank.maegz:1208	1189	2023-06-28 12:12:09	2023-06-28 13:02:02	/home/zeyad/tonino/phase_screen_Drugbank	ligprep_drugbank-out.maegz	1222	0	1.000	phase_screen_1			0.769	0.273				A(2) A(1) A(13) H(20) H(25) H(27)	1.258	1.258	0	TRUE	0	0.942	DB01396	Digitoxin	71-63-6	E90NZP2L9U	Digitoksin; Digitoxin; Digitoxina; Digitoxine; Digitoxinum; Digitoxoside
	Benzquinamide hydrochloride	1190	2023-06-28 12:12:09	2023-06-28 13:02:02	/home/zeyad/ligprep_drugs	ligprep_drugs-out.maegz	1904	0	1.000	phase_screen_1			0.877	0.303				A(5) A(4) A(1) H(8) H(10) H(11)	1.258	1.258	0	TRUE	0	1.107
	BENZQUINAMIDE	1191	2023-06-28 12:12:09	2023-06-28 13:02:02	/home/zeyad/ligprep_drugs	ligprep_drugs-out.maegz	5098	0	1.000	phase_screen_1			0.877	0.303				A(5) A(4) A(1) H(8) H(10) H(11)	1.258	1.258	0	TRUE	0	1.107
	N'-PYRIDOXYL-LYSINE-5'-MONOPHOSPHATE	1192	2023-06-28 12:12:09	2023-06-28 13:02:02	/home/zeyad/ligprep_drugs	ligprep_drugs-out.maegz	302	0	1.000	phase_screen_1			0.848	0.418				A(4) A(5) A(2) H(15) H(14) H(13)	1.258	1.258	0	TRUE	0	1.210
	Benzquinamide	1193	2023-06-28 12:12:09	2023-06-28 13:02:02	/home/zeyad/tonino/phase_screen_Drugbank	ligprep_drugbank-out.maegz	660	0	1.000	phase_screen_1			0.879	0.302				A(5) A(4) A(1) H(8) H(11) H(10)	1.257	1.257	0	TRUE	0	1.109	DB00767	Benzquinamide	63-12-7	0475EA27Q3	benzquinamida; Benzquinamide; BZQ	APRD00820
	Lanatoside C	1194	2023-06-28 12:12:09	2023-06-28 13:02:02	/home/zeyad/tonino/phase_screen_Drugbank	ligprep_drugbank-out.maegz	9749	0	1.000	phase_screen_1			0.735	0.234				A(16) A(18) A(11) H(30) H(38) H(31)	1.257	1.257	0	TRUE	0	0.855	DB13467	Lanatoside C	17575-22-3	5RR3JFZ771	Lanatoside C
	Tritoqualine	1195	2023-06-28 12:12:09	2023-06-28 13:02:02	/home/zeyad/tonino/phase_screen_Drugbank	ligprep_drugbank-out.maegz	9971	0	1.000	phase_screen_1			0.638	0.351				A(7) A(1) A(6) H(14) H(11) H(13)	1.255	1.255	0	TRUE	0	0.881	DB13711	Tritoqualine	14504-73-5	F4MW5166YH	Hypostamin; Hypostamine; Inhibostamin; Tritocualina; Tritoqualine; Tritoqualinum
	(5Z)-7-{(1R,4S,5R,6R)-6-[(1E)-1-OCTEN-1-YL]-2,3-DIAZABICYCLO[2.2.1]HEPT-2-EN-5-YL}-5-HEPTENOIC ACID	1196	2023-06-28 12:12:09	2023-06-28 13:02:02	/home/zeyad/ligprep_drugs	ligprep_drugs-out.maegz	5670	0	1.000	phase_screen_1			0.778	0.391				A(3) A(1) A(4) H(11) H(10) H(6)	1.255	1.255	0	TRUE	0	1.097
	Edoxaban	1197	2023-06-28 12:12:09	2023-06-28 13:02:02	/home/zeyad/tonino/phase_screen_Drugbank	ligprep_drugbank-out.maegz	7535	0	1.000	phase_screen_1			0.782	0.309				A(4) A(3) A(5) H(14) H(10) H(11)	1.254	1.254	0	TRUE	0	1.004	DB09075	Edoxaban	480449-70-5	NDU3J18APO	Edoxaban
	ligprep_drugbank.maegz:9923	1198	2023-06-28 12:12:09	2023-06-28 13:02:02	/home/zeyad/tonino/phase_screen_Drugbank	ligprep_drugbank-out.maegz	10193	0	1.000	phase_screen_1			0.933	0.389				A(1) A(3) A(2) H(7) H(5) H(6)	1.252	1.252	0	TRUE	0	1.284	DB13992	Azintamide	1830-32-6	ACZ6L64B41	Azintamid; Azintamida; Azintamide; Azintamidum; Oragallin
	ligprep_drugbank.maegz:2065	1199	2023-06-28 12:12:09	2023-06-28 13:02:02	/home/zeyad/tonino/phase_screen_Drugbank	ligprep_drugbank-out.maegz	2091	0	1.000	phase_screen_1			0.626	0.351				A(8) A(6) A(9) H(22) H(18) H(20)	1.252	1.252	0	TRUE	0	0.870	DB02323	EM-1745				EXPT01802
	AC1L9L9K	1200	2023-06-28 12:12:09	2023-06-28 13:02:02	/home/zeyad/ligprep_drugs	ligprep_drugs-out.maegz	702	0	1.000	phase_screen_1			0.877	0.329				A(3) A(5) A(2) H(11) H(15) H(14)	1.251	1.251	0	TRUE	0	1.146
	ligprep_drugbank.maegz:4511	1201	2023-06-28 12:12:09	2023-06-28 13:02:02	/home/zeyad/tonino/phase_screen_Drugbank	ligprep_drugbank-out.maegz	4606	0	1.000	phase_screen_1			0.778	0.284				A(6) A(10) A(5) H(20) H(21) H(22)	1.251	1.251	0	TRUE	0	0.974	DB04980	Lemuteporfin	215808-49-4	EZ109VJ012	Lemuteporfin
	ligprep_drugbank.maegz:9702	1202	2023-06-28 12:12:09	2023-06-28 13:02:02	/home/zeyad/tonino/phase_screen_Drugbank	ligprep_drugbank-out.maegz	9975	0	1.000	phase_screen_1			0.796	0.275				A(5) A(9) A(2) H(12) H(17) H(18)	1.250	1.250	0	TRUE	0	0.986	DB13715	Dilazep	35898-87-4	F8KLC2BD5Z	Dilazep
	ligprep_drugbank.maegz:505	1203	2023-06-28 12:12:09	2023-06-28 13:02:02	/home/zeyad/tonino/phase_screen_Drugbank	ligprep_drugbank-out.maegz	511	0	1.000	phase_screen_1			0.834	0.325				A(4) A(3) A(6) H(19) H(16) H(17)	1.250	1.250	0	TRUE	0	1.092	DB00618	Demeclocycline	127-33-3	5R5W9ICI6O	[4S-(4α,4aα,5aα,6β,12aα)]-7-chloro-4-(dimethylamino)1,4,4a,5,5a,6,11,12a-octahydro-3,6,10,12,12a-pentahydroxy-1,11-dioxo-2-naphthacenecarboxamide; 6-demethyl-7-chlorotetracycline; 7-chloro-6-demethyltetracycline; Demeclociclina; Demeclocycline; Demeclocyclinum; Demethylchlortetracyclin; Demethylchlortetracycline; DMCT; DMCTC	APRD00272
	DB06859	1204	2023-06-28 12:12:09	2023-06-28 13:02:02	/home/zeyad/ligprep_drugs	ligprep_drugs-out.maegz	5043	0	1.000	phase_screen_1			0.706	0.435				A(1) A(4) A(3) H(12) H(11) H(10)	1.250	1.250	0	TRUE	0	1.070
	N'-(3-CHLORO-4-METHOXY-PHENYL)-N-(3,4,5-TRIMETHOXYPHENYL)-1,3,5-TRIAZINE-2,4-DIAMINE	1205	2023-06-28 12:12:09	2023-06-28 13:02:02	/home/zeyad/ligprep_drugs	ligprep_drugs-out.maegz	1520	0	1.000	phase_screen_1			0.709	0.312				A(2) A(7) A(1) H(14) H(13) H(12)	1.249	1.249	0	TRUE	0	0.926
	ligprep_drugbank.maegz:4377	1206	2023-06-28 12:12:09	2023-06-28 13:02:02	/home/zeyad/tonino/phase_screen_Drugbank	ligprep_drugbank-out.maegz	4469	0	0.818	phase_screen_1			0.491	0.442				A(1) A(4) A(2) H(5) H(6) H(7)	1.248	1.248	0	TRUE	0	0.822	DB04799	6-Hydroxy-5-undecyl-4,7-benzothiazoledione	43152-58-5		5-n-undecyl-6-hydroxy-4,7-dioxobenzothiazole; 6-hydroxy-5-undecyl-1,3-benzothiazole-4,7-dione; 6-Hydroxy-5-undecyl-4,7-benzothiazoledione; UHDBT
	ligprep_drugbank.maegz:4553	1207	2023-06-28 12:12:09	2023-06-28 13:02:02	/home/zeyad/tonino/phase_screen_Drugbank	ligprep_drugbank-out.maegz	4646	0	1.000	phase_screen_1			0.832	0.319				A(4) A(8) A(1) H(20) H(18) H(19)	1.248	1.248	0	TRUE	0	1.083	DB05134	Tanespimycin	75747-14-7	4GY0AVT3L4	17-allylamino-17-demethoxygeldanamycin; 17-allylamino-17-demethoxygeldanamycin (17-AGG); 17AAG; Tanespimycin; tanespimycina	DB06398
	ligprep_drugbank.maegz:8367	1208	2023-06-28 12:12:09	2023-06-28 13:02:02	/home/zeyad/tonino/phase_screen_Drugbank	ligprep_drugbank-out.maegz	8609	0	1.000	phase_screen_1			0.855	0.338				A(1) A(5) A(2) H(17) H(18) H(15)	1.248	1.248	0	TRUE	0	1.135	DB12127	Sultamicillin	76497-13-7	65DT0ML581	Sultamicilina; Sultamicillin; Sultamicillinum
	RIFAXIMIN	1209	2023-06-28 12:12:09	2023-06-28 13:02:02	/home/zeyad/ligprep_drugs	ligprep_drugs-out.maegz	3962	0	1.000	phase_screen_1			0.899	0.232				A(7) A(5) A(6) H(21) H(20) H(18)	1.247	1.247	0	TRUE	0	1.061
	ligprep_drugbank.maegz:10467	1210	2023-06-28 12:12:09	2023-06-28 13:02:02	/home/zeyad/tonino/phase_screen_Drugbank	ligprep_drugbank-out.maegz	10713	0	1.000	phase_screen_1			0.759	0.413				A(1) A(3) A(2) H(6) H(7) H(9)	1.247	1.247	0	TRUE	0	1.110	DB15055	ABT-639	1235560-28-7	0G7D0CQ88I
	SDT	1211	2023-06-28 12:12:09	2023-06-28 13:02:02	/home/zeyad/tonino/phase_screen_Drugbank	ligprep_drugbank-out.maegz	7060	0	1.000	phase_screen_1			0.827	0.507				A(4) A(2) A(3) H(8) H(9) H(7)	1.246	1.246	0	TRUE	0	1.305	DB08542	3,4-dihydroxy-9,10-secoandrosta-1(10),2,4-triene-9,17-dione
	ligprep_drugbank.maegz:4383	1212	2023-06-28 12:12:09	2023-06-28 13:02:02	/home/zeyad/tonino/phase_screen_Drugbank	ligprep_drugbank-out.maegz	4477	0	0.437	phase_screen_1			0.784	0.247				A(2) A(7) A(8) H(19) H(18) H(17)	1.245	1.245	0	TRUE	0	0.944	DB04805	Virginiamycin S1	23152-29-6	J91D5GN5AT	Staphylomycin S; Staphylomycin S1; Virginiamycin factor S; Virginiamycin factor S1
	ligprep_drugbank.maegz:2609	1213	2023-06-28 12:12:09	2023-06-28 13:02:02	/home/zeyad/tonino/phase_screen_Drugbank	ligprep_drugbank-out.maegz	2644	0	1.000	phase_screen_1			0.807	0.224				A(13) A(11) A(16) H(30) H(29) H(28)	1.244	1.244	0	TRUE	0	0.944	DB02912	Propanoyl-CoA	317-66-8	H7HQA57V5H	propanoyl-coenzyme A; Propionyl coenzyme A; Propionyl-CoA; Propionyl-coenzyme A; S-propanoyl-CoA; S-propanoyl-coenzyme A; S-Propionyl-coenzym-A; S-Propionylcoenzyme A	EXPT00059
	ligprep_drugbank.maegz:9737	1214	2023-06-28 12:12:09	2023-06-28 13:02:02	/home/zeyad/tonino/phase_screen_Drugbank	ligprep_drugbank-out.maegz	10012	0	1.000	phase_screen_1			0.773	0.376				A(3) A(2) A(4) H(8) H(9) H(6)	1.244	1.244	0	TRUE	0	1.086	DB13752	Tetramethrin	7696-12-0	Z72930Q46K	Tetramethrin
	ligprep_drugbank.maegz:11551	1215	2023-06-28 12:12:09	2023-06-28 13:02:02	/home/zeyad/tonino/phase_screen_Drugbank	ligprep_drugbank-out.maegz	11817	0	1.000	phase_screen_1			0.887	0.177				A(3) A(5) A(4) H(22) H(23) H(18)	1.244	1.244	0	TRUE	0	0.984	DB17219	Redaporfin	1224104-08-8	ZP3QP1H44W	3,3',3'',3'''-(7,8,17,18-tetrahydroporphyrin-5,10,15,20-tetrayl)tetrakis(2,4-difluoro-n-methylbenzenesulfonamide); Benzenesulfonamide, 3,3',3'',3'''-(7,8,17,18-tetrahydro-21h,23h-porphine-5,10,15,20-tetrayl)tetrakis(2,4-difluoro-n-methyl-; Redaporfin
	3-INGENYL ANGELATE	1216	2023-06-28 12:12:09	2023-06-28 13:02:02	/home/zeyad/ligprep_drugs	ligprep_drugs-out.maegz	7022	0	1.000	phase_screen_1			0.650	0.409				A(5) A(6) A(3) H(15) H(14) H(10)	1.242	1.242	0	TRUE	0	0.981
	ligprep_drugbank.maegz:10804	1217	2023-06-28 12:12:09	2023-06-28 13:02:02	/home/zeyad/tonino/phase_screen_Drugbank	ligprep_drugbank-out.maegz	11051	0	1.000	phase_screen_1			0.808	0.277				A(6) A(5) A(4) H(17) H(18) H(19)	1.242	1.242	0	TRUE	0	1.011	DB15651	Valomaciclovir stearate	195156-77-5	506LI1B3A3	Valomaciclovir stearate
	(1S,7S,8S,8AR)-1,2,3,7,8,8A-HEXAHYDRO-7-METHYL-8-[2-[(2R,4R)-TETRAHYDRO-4-HY DROXY-6-OXO-2H-PYRAN-2-YL]ETHYL]-1-NAPHTHALENOL	1218	2023-06-28 12:12:09	2023-06-28 13:02:02	/home/zeyad/ligprep_drugs	ligprep_drugs-out.maegz	2195	0	1.000	phase_screen_1			0.712	0.387				A(4) A(3) A(1) H(7) H(8) H(9)	1.242	1.242	0	TRUE	0	1.028
	EFALIZUMAB	1219	2023-06-28 12:12:09	2023-06-28 13:02:02	/home/zeyad/ligprep_drugs	ligprep_drugs-out.maegz	6972	0	1.000	phase_screen_1			0.773	0.413				A(1) A(3) A(5) H(8) H(9) H(7)	1.242	1.242	0	TRUE	0	1.133
	ligprep_drugbank.maegz:10449	1220	2023-06-28 12:12:09	2023-06-28 13:02:02	/home/zeyad/tonino/phase_screen_Drugbank	ligprep_drugbank-out.maegz	10695	0	1.000	phase_screen_1			0.872	0.284				A(2) A(3) A(4) H(11) H(6) H(7)	1.242	1.242	0	TRUE	0	1.097	DB15029	AZD-8186	1627494-13-6	AIQ4OWD0RA
	ligprep_drugbank.maegz:1110	1221	2023-06-28 12:12:09	2023-06-28 13:02:02	/home/zeyad/tonino/phase_screen_Drugbank	ligprep_drugbank-out.maegz	1128	0	1.000	phase_screen_1			0.598	0.369				A(2) A(4) A(5) H(12) H(9) H(10)	1.241	1.241	0	TRUE	0	0.870	DB01240	Epoprostenol	35121-78-9	DCR9Z582X0	(5Z,13E)-(15S)-6,9alpha-Epoxy-11alpha,15-dihydroxyprosta-5,13-dienoate; (5Z,9α,11α,13E,15S)-6,9-epoxy-11,15-dihydroxyprosta-5,13-dien-1-oic acid; Epoprostenol; PGI2; PGX; Prostacyclin; Prostaglandin I2; Prostaglandin X; Vasocyclin	APRD00949
	ligprep_drugbank.maegz:7138	1222	2023-06-28 12:12:09	2023-06-28 13:02:02	/home/zeyad/tonino/phase_screen_Drugbank	ligprep_drugbank-out.maegz	7368	0	1.000	phase_screen_1			0.773	0.251				A(4) A(2) A(11) H(21) H(20) H(17)	1.241	1.241	0	TRUE	0	0.939	DB08871	Eribulin	253128-41-5	LR24G6354G	Eribulin; Eribulina	DB04940
	REIDISPONGIOLIDE C	1223	2023-06-28 12:12:09	2023-06-28 13:02:02	/home/zeyad/ligprep_drugs	ligprep_drugs-out.maegz	6817	0	1.000	phase_screen_1			0.793	0.222				A(14) A(13) A(5) H(17) H(22) H(23)	1.241	1.241	0	TRUE	0	0.929
	ligprep_drugbank.maegz:9973	1224	2023-06-28 12:12:09	2023-06-28 13:02:02	/home/zeyad/tonino/phase_screen_Drugbank	ligprep_drugbank-out.maegz	10244	0	1.000	phase_screen_1			0.759	0.382				A(5) A(3) A(1) H(13) H(7) H(8)	1.240	1.240	0	TRUE	0	1.080	DB14063	Dexverapamil	38321-02-7	QR5PYD126V	(+)-(R)-verapamil; (+)-verapamil; (R)-(+)-verapamil; (R)-verapamil; Dexvérapamil; Dexverapamil; Dexverapamilo; Dexverapamilum
	ligprep_drugbank.maegz:7319	1225	2023-06-28 12:12:09	2023-06-28 13:02:02	/home/zeyad/tonino/phase_screen_Drugbank	ligprep_drugbank-out.maegz	7552	0	1.000	phase_screen_1			0.714	0.422				A(7) A(4) A(2) H(20) H(16) H(19)	1.240	1.240	0	TRUE	0	1.076	DB09093	Chlortetracycline	57-62-5	WCK1KIQ23Q	Chlortetracycline; Chlortétracycline; Chlortetracyclinum; Clortetraciclina
	3-HYDROXYBUTYRYL-COENZYME A	1226	2023-06-28 12:12:09	2023-06-28 13:02:02	/home/zeyad/ligprep_drugs	ligprep_drugs-out.maegz	899	0	1.000	phase_screen_1			0.746	0.319				A(5) A(17) A(19) H(30) H(32) H(31)	1.238	1.238	0	TRUE	0	0.992
	DEOXYCHOLIC ACID	1227	2023-06-28 12:12:09	2023-06-28 13:02:02	/home/zeyad/ligprep_drugs	ligprep_drugs-out.maegz	4851	0	1.000	phase_screen_1			0.591	0.519				A(1) A(3) A(4) H(14) H(11) H(12)	1.238	1.238	0	TRUE	0	1.046
	DEOXYCHOLIC ACID	1228	2023-06-28 12:12:09	2023-06-28 13:02:02	/home/zeyad/ligprep_drugs	ligprep_drugs-out.maegz	4852	0	1.000	phase_screen_1			0.591	0.519				A(1) A(3) A(4) H(14) H(11) H(12)	1.238	1.238	0	TRUE	0	1.046
	AZD-8186	1229	2023-06-28 12:12:09	2023-06-28 13:02:02	/home/zeyad/ligprep_drugs	ligprep_drugs-out.maegz	6644	0	1.000	phase_screen_1			0.872	0.290				A(2) A(3) A(4) H(11) H(7) H(6)	1.238	1.238	0	TRUE	0	1.109
	BIOTIN	1230	2023-06-28 12:12:09	2023-06-28 13:02:02	/home/zeyad/ligprep_drugs	ligprep_drugs-out.maegz	4950	0	1.000	phase_screen_1			0.724	0.448				A(1) A(4) A(2) H(10) H(8) H(9)	1.237	1.237	0	TRUE	0	1.121
	TAK-659	1231	2023-06-28 12:12:09	2023-06-28 13:02:02	/home/zeyad/ligprep_drugs	ligprep_drugs-out.maegz	1378	0	1.000	phase_screen_1			0.652	0.536				A(2) A(1) A(3) H(9) H(8) H(10)	1.237	1.237	0	TRUE	0	1.142
	NICARDIPINE	1232	2023-06-28 12:12:09	2023-06-28 13:02:02	/home/zeyad/ligprep_drugs	ligprep_drugs-out.maegz	558	0	1.000	phase_screen_1			0.760	0.310				A(4) A(1) A(2) H(9) H(7) H(8)	1.236	1.236	0	TRUE	0	1.000
	nicardipine	1233	2023-06-28 12:12:09	2023-06-28 13:02:02	/home/zeyad/ligprep_drugs	ligprep_drugs-out.maegz	2583	0	1.000	phase_screen_1			0.760	0.310				A(4) A(1) A(2) H(9) H(7) H(8)	1.236	1.236	0	TRUE	0	1.000
	ligprep_drugbank.maegz:7185	1234	2023-06-28 12:12:09	2023-06-28 13:02:02	/home/zeyad/tonino/phase_screen_Drugbank	ligprep_drugbank-out.maegz	7414	0	1.000	phase_screen_1			0.810	0.289				A(9) A(4) A(3) H(15) H(14) H(13)	1.236	1.236	0	TRUE	0	1.035	DB08934	Sofosbuvir	1190307-88-0	WJ6CA3ZU8B	S)-Isopropyl 2-((S)-(((2R,3R,4R,5R)-5-(2,4-dioxo-3,4- dihydropyrimidin-1(2H)-yl)-4-fluoro-3-hydroxy-4-methyltetrahydrofuran-2-yl)methoxy)- (phenoxy)phosphorylamino)propanoate; Sofosbuvir
	ligprep_drugbank.maegz:11089	1235	2023-06-28 12:12:09	2023-06-28 13:02:02	/home/zeyad/tonino/phase_screen_Drugbank	ligprep_drugbank-out.maegz	11338	0	1.000	phase_screen_1			0.585	0.380				A(4) A(2) A(6) H(11) H(10) H(9)	1.236	1.236	0	TRUE	0	0.875	DB16148	Ecraprost	136892-64-3	Q2XM6VR8DO	Circulase; Ecraprost
	SCHEMBL946468	1236	2023-06-28 12:12:09	2023-06-28 13:02:02	/home/zeyad/ligprep_drugs	ligprep_drugs-out.maegz	5260	0	1.000	phase_screen_1			0.753	0.277				A(2) A(3) A(1) H(15) H(14) H(19)	1.234	1.234	0	TRUE	0	0.955
	AZD-5069	1237	2023-06-28 12:12:09	2023-06-28 13:02:02	/home/zeyad/tonino/phase_screen_Drugbank	ligprep_drugbank-out.maegz	11568	0	1.000	phase_screen_1			0.574	0.295				A(6) A(2) A(7) H(14) H(11) H(15)	1.234	1.234	0	TRUE	0	0.761	DB16822	AZD-5069	878385-84-3	4ADT8JXB9S
	N'-(5-CHLORO-1,3-BENZODIOXOL-4-YL)-N-(3,4,5- TRIMETHOXYPHENYL)PYRIMIDINE-2,4-DIAMINE	1238	2023-06-28 12:12:09	2023-06-28 13:02:02	/home/zeyad/tonino/phase_screen_Drugbank	ligprep_drugbank-out.maegz	5750	0	1.000	phase_screen_1			0.703	0.302				A(1) A(6) A(2) H(11) H(13) H(12)	1.233	1.233	0	TRUE	0	0.926	DB07250	N'-(5-CHLORO-1,3-BENZODIOXOL-4-YL)-N-(3,4,5- TRIMETHOXYPHENYL)PYRIMIDINE-2,4-DIAMINE
	8-(2-Chloro-3,4,5-Trimethoxy-Benzyl)-9-Pent-4-Ylnyl-9h-Purin-6-Ylamine	1239	2023-06-28 12:12:09	2023-06-28 13:02:02	/home/zeyad/tonino/phase_screen_Drugbank	ligprep_drugbank-out.maegz	4177	0	1.000	phase_screen_1			0.887	0.359				A(5) A(1) A(4) H(10) H(15) H(14)	1.233	1.233	0	TRUE	0	1.217	DB04505	8-(2-Chloro-3,4,5-Trimethoxy-Benzyl)-9-Pent-4-Ylnyl-9h-Purin-6-Ylamine				EXPT02699
	Methicillin Acyl-Serine	1240	2023-06-28 12:12:09	2023-06-28 13:02:02	/home/zeyad/tonino/phase_screen_Drugbank	ligprep_drugbank-out.maegz	2210	0	1.000	phase_screen_1			0.840	0.263				A(7) A(2) A(10) H(22) H(18) H(21)	1.233	1.233	0	TRUE	0	1.044	DB02443	Methicillin Acyl-Serine				EXPT02130
	EPOPROSTENOL	1241	2023-06-28 12:12:09	2023-06-28 13:02:02	/home/zeyad/ligprep_drugs	ligprep_drugs-out.maegz	4853	0	1.000	phase_screen_1			0.704	0.393				A(1) A(3) A(5) H(12) H(10) H(9)	1.233	1.233	0	TRUE	0	1.037
	FLOLAN	1242	2023-06-28 12:12:09	2023-06-28 13:02:02	/home/zeyad/ligprep_drugs	ligprep_drugs-out.maegz	5084	0	1.000	phase_screen_1			0.704	0.393				A(1) A(3) A(5) H(12) H(10) H(9)	1.233	1.233	0	TRUE	0	1.037
	PROSTACYCLIN	1243	2023-06-28 12:12:09	2023-06-28 13:02:02	/home/zeyad/ligprep_drugs	ligprep_drugs-out.maegz	6498	0	1.000	phase_screen_1			0.704	0.393				A(1) A(3) A(5) H(12) H(10) H(9)	1.233	1.233	0	TRUE	0	1.037
	ligprep_drugbank.maegz:4246	1244	2023-06-28 12:12:09	2023-06-28 13:02:02	/home/zeyad/tonino/phase_screen_Drugbank	ligprep_drugbank-out.maegz	4331	0	1.000	phase_screen_1			0.701	0.374				A(4) A(8) A(5) H(20) H(21) H(19)	1.232	1.232	0	TRUE	0	1.012	DB04664	Cyclohexyl-pentyl-maltoside	250692-65-0		5-cyclohexyl-1-pentyl-beta-D-maltoside; CYMAL-5; CYMAL(R)-5
	ligprep_drugbank.maegz:6779	1245	2023-06-28 12:12:09	2023-06-28 13:02:02	/home/zeyad/tonino/phase_screen_Drugbank	ligprep_drugbank-out.maegz	6995	0	1.000	phase_screen_1			0.575	0.339				A(5) A(1) A(4) H(8) H(7) H(6)	1.231	1.231	0	TRUE	0	0.820	DB08475	[(4R)-2,2-dimethyl-1,3-dioxolan-4-yl]methyl hydrogen hex-5-enylphosphonate
	VERDOHEME	1246	2023-06-28 12:12:09	2023-06-28 13:02:02	/home/zeyad/ligprep_drugs	ligprep_drugs-out.maegz	721	0	1.000	phase_screen_1			0.503	0.436				A(1) A(4) A(2) H(13) H(10) H(16)	1.231	1.231	0	TRUE	0	0.851
	ligprep_drugbank.maegz:8097	1247	2023-06-28 12:12:09	2023-06-28 13:02:02	/home/zeyad/tonino/phase_screen_Drugbank	ligprep_drugbank-out.maegz	8334	0	0.999	phase_screen_1			0.704	0.269				A(1) A(3) A(5) H(19) H(18) H(22)	1.231	1.231	0	TRUE	0	0.892	DB11808	Faldaprevir	801283-95-4	958X4J301A	Faldaprévir; Faldaprevir; Faldaprevirum
	IVERMECTIN	1248	2023-06-28 12:12:09	2023-06-28 13:02:02	/home/zeyad/ligprep_drugs	ligprep_drugs-out.maegz	571	0	1.000	phase_screen_1			0.834	0.282				A(11) A(3) A(9) H(26) H(22) H(28)	1.230	1.230	0	TRUE	0	1.063
	IVERMECTIN	1249	2023-06-28 12:12:09	2023-06-28 13:02:02	/home/zeyad/ligprep_drugs	ligprep_drugs-out.maegz	572	0	1.000	phase_screen_1			0.834	0.282				A(11) A(3) A(9) H(26) H(22) H(28)	1.230	1.230	0	TRUE	0	1.063
	IVERMECTIN	1250	2023-06-28 12:12:09	2023-06-28 13:02:02	/home/zeyad/ligprep_drugs	ligprep_drugs-out.maegz	573	0	1.000	phase_screen_1			0.834	0.282				A(11) A(3) A(9) H(26) H(22) H(28)	1.230	1.230	0	TRUE	0	1.063
	IVERMECTIN	1251	2023-06-28 12:12:09	2023-06-28 13:02:02	/home/zeyad/ligprep_drugs	ligprep_drugs-out.maegz	574	0	1.000	phase_screen_1			0.834	0.282				A(11) A(3) A(9) H(26) H(22) H(28)	1.230	1.230	0	TRUE	0	1.063
	ligprep_drugbank.maegz:10585	1252	2023-06-28 12:12:09	2023-06-28 13:02:02	/home/zeyad/tonino/phase_screen_Drugbank	ligprep_drugbank-out.maegz	10831	0	1.000	phase_screen_1			0.596	0.256				A(2) A(9) A(7) H(18) H(20) H(17)	1.229	1.229	0	TRUE	0	0.747	DB15249	MK-6325	1263814-52-3	59LD48P07K
	ligprep_drugbank.maegz:10003	1253	2023-06-28 12:12:09	2023-06-28 13:02:02	/home/zeyad/tonino/phase_screen_Drugbank	ligprep_drugbank-out.maegz	10273	0	1.000	phase_screen_1			0.654	0.292				A(3) A(4) A(1) H(13) H(12) H(8)	1.229	1.229	0	TRUE	0	0.860	DB14097	13-cis-12-(3'-Carboxyphenyl)retinoic acid	141948-79-0	Y8U3B6ZM8D
	E2.3	1254	2023-06-28 12:12:09	2023-06-28 13:02:02	/home/zeyad/ligprep_drugs	ligprep_drugs-out.maegz	1887	0	1.000	phase_screen_1			0.718	0.383				A(2) A(6) A(1) H(10) H(9) H(8)	1.228	1.228	0	TRUE	0	1.047
	AC1L9GKA	1255	2023-06-28 12:12:09	2023-06-28 13:02:02	/home/zeyad/ligprep_drugs	ligprep_drugs-out.maegz	4447	0	1.000	phase_screen_1			0.779	0.252				A(10) A(2) A(9) H(20) H(15) H(14)	1.228	1.228	0	TRUE	0	0.965
	ligprep_drugbank.maegz:1628	1256	2023-06-28 12:12:09	2023-06-28 13:02:02	/home/zeyad/tonino/phase_screen_Drugbank	ligprep_drugbank-out.maegz	1646	0	1.000	phase_screen_1			0.748	0.227				A(1) A(4) A(3) H(18) H(15) H(23)	1.227	1.227	0	TRUE	0	0.897	DB01853	Bacteriochlorophyll A	17499-98-8		Bacterio-chlorophyll A	EXPT00640
	FARNESYL PYROPHOSPHATE	1257	2023-06-28 12:12:09	2023-06-28 13:02:02	/home/zeyad/ligprep_drugs	ligprep_drugs-out.maegz	1372	0	1.000	phase_screen_1			0.634	0.351				A(2) A(6) A(4) H(9) H(13) H(10)	1.226	1.226	0	TRUE	0	0.911
	FIMASARTAN	1258	2023-06-28 12:12:09	2023-06-28 13:02:02	/home/zeyad/ligprep_drugs	ligprep_drugs-out.maegz	1810	0	0.300	phase_screen_1			0.948	0.269				A(4) A(5) A(3) H(9) H(11) H(7)	1.226	1.226	0	TRUE	0	1.188
	ligprep_drugbank.maegz:4823	1259	2023-06-28 12:12:09	2023-06-28 13:02:02	/home/zeyad/tonino/phase_screen_Drugbank	ligprep_drugbank-out.maegz	4931	0	1.000	phase_screen_1			0.874	0.429				A(4) A(7) A(2) H(17) H(16) H(14)	1.225	1.225	0	TRUE	0	1.293	DB06177	Glufosfamide	132682-98-5	1W5N8SZD9A	Glufosfamide
	ligprep_drugbank.maegz:8530	1260	2023-06-28 12:12:09	2023-06-28 13:02:02	/home/zeyad/tonino/phase_screen_Drugbank	ligprep_drugbank-out.maegz	8780	0	1.000	phase_screen_1			0.745	0.360				A(1) A(3) A(4) H(6) H(7) H(11)	1.225	1.225	0	TRUE	0	1.055	DB12326	Antroquinonol	1010081-09-0	AX9P92T7JZ	HOCENA
	BB-3497	1261	2023-06-28 12:12:09	2023-06-28 13:02:02	/home/zeyad/ligprep_drugs	ligprep_drugs-out.maegz	4842	0	1.000	phase_screen_1			0.754	0.340				A(2) A(3) A(1) H(10) H(8) H(7)	1.225	1.225	0	TRUE	0	1.042
	ligprep_drugbank.maegz:11046	1262	2023-06-28 12:12:09	2023-06-28 13:02:02	/home/zeyad/tonino/phase_screen_Drugbank	ligprep_drugbank-out.maegz	11293	0	1.000	phase_screen_1			0.865	0.255				A(4) A(5) A(1) H(10) H(8) H(9)	1.224	1.224	0	TRUE	0	1.075	DB16087	Alflutinib	1869057-83-9	A49A7A5YN4
	ligprep_drugbank.maegz:8285	1263	2023-06-28 12:12:09	2023-06-28 13:02:02	/home/zeyad/tonino/phase_screen_Drugbank	ligprep_drugbank-out.maegz	8526	0	1.000	phase_screen_1			0.729	0.295				A(2) A(4) A(8) H(24) H(26) H(27)	1.224	1.224	0	TRUE	0	0.960	DB12030	Fluorescein lisicol	140616-46-2	U7GBB0934J	Fluorescein lisicol
	HYPERFORIN	1264	2023-06-28 12:12:09	2023-06-28 13:02:02	/home/zeyad/ligprep_drugs	ligprep_drugs-out.maegz	1073	0	1.000	phase_screen_1			0.796	0.342				A(4) A(3) A(2) H(6) H(19) H(14)	1.224	1.224	0	TRUE	0	1.096
	W43	1265	2023-06-28 12:12:09	2023-06-28 13:02:02	/home/zeyad/tonino/phase_screen_Drugbank	ligprep_drugbank-out.maegz	7233	0	1.000	phase_screen_1			0.549	0.328				A(2) A(3) A(5) H(10) H(11) H(8)	1.223	1.223	0	TRUE	0	0.785	DB08722	5-(7-(6-chloro-4-(5-hydro-4-methyl-2-oxazolyl)phenoxy)heptyl)-3-methyl isoxazole
	ligprep_drugbank.maegz:11501	1266	2023-06-28 12:12:09	2023-06-28 13:02:02	/home/zeyad/tonino/phase_screen_Drugbank	ligprep_drugbank-out.maegz	11765	0	1.000	phase_screen_1			0.752	0.353				A(7) A(4) A(1) H(16) H(12) H(15)	1.222	1.222	0	TRUE	0	1.059	DB17109	Tegavivint	1227637-23-1	18AP231HUP	9,10-anthracenedione, 2,7-bis(((3r,5s)-3,5-dimethyl-1-piperidinyl)sulfonyl)-, 9,10-dioxime, rel-; Tegavivint
	OCTANOYL-COA	1267	2023-06-28 12:12:09	2023-06-28 13:02:02	/home/zeyad/ligprep_drugs	ligprep_drugs-out.maegz	488	0	1.000	phase_screen_1			0.817	0.195				A(17) A(11) A(14) H(29) H(33) H(30)	1.220	1.220	0	TRUE	0	0.951
	ligprep_drugbank.maegz:5122	1268	2023-06-28 12:12:09	2023-06-28 13:02:02	/home/zeyad/tonino/phase_screen_Drugbank	ligprep_drugbank-out.maegz	5240	0	1.000	phase_screen_1			0.756	0.504				A(7) A(6) A(4) H(13) H(14) H(15)	1.220	1.220	0	TRUE	0	1.249	DB06743	Ginkgolide A	15291-75-5	TAZ2DPR77B	Ginkgolide-A
	ligprep_drugbank.maegz:4423	1269	2023-06-28 12:12:09	2023-06-28 13:02:02	/home/zeyad/tonino/phase_screen_Drugbank	ligprep_drugbank-out.maegz	4517	0	1.000	phase_screen_1			0.777	0.324				A(3) A(2) A(5) H(12) H(18) H(16)	1.219	1.219	0	TRUE	0	1.058	DB04845	Ixabepilone	219989-84-1	K27005NP0A	Aza-epothilone B; Azaepothilone B; Ixabepilone
	ligprep_drugbank.maegz:10390	1270	2023-06-28 12:12:09	2023-06-28 13:02:02	/home/zeyad/tonino/phase_screen_Drugbank	ligprep_drugbank-out.maegz	10636	0	1.000	phase_screen_1			0.648	0.356				A(1) A(6) A(8) H(18) H(19) H(20)	1.218	1.218	0	TRUE	0	0.944	DB14932	Coleneuramide	204200-47-5	G2D52T65LR	Coleneuramide
	ligprep_drugbank.maegz:7236	1271	2023-06-28 12:12:09	2023-06-28 13:02:02	/home/zeyad/tonino/phase_screen_Drugbank	ligprep_drugbank-out.maegz	7467	0	1.000	phase_screen_1			0.845	0.342				A(3) A(2) A(1) H(5) H(7) H(6)	1.217	1.217	0	TRUE	0	1.163	DB08989	Etamivan	304-84-7	M44O63YPV9	étamivan; Etamivan; etamiván; Etamivanum; Ethamivan
	ARDEPARIN	1272	2023-06-28 12:12:09	2023-06-28 13:02:02	/home/zeyad/ligprep_drugs	ligprep_drugs-out.maegz	4296	0	1.000	phase_screen_1			0.820	0.422				A(1) A(3) A(2) H(9) H(8) H(6)	1.217	1.217	0	TRUE	0	1.230
	ligprep_drugbank.maegz:350	1273	2023-06-28 12:12:09	2023-06-28 13:02:02	/home/zeyad/tonino/phase_screen_Drugbank	ligprep_drugbank-out.maegz	356	0	1.000	phase_screen_1			0.775	0.351				A(9) A(7) A(5) H(20) H(18) H(19)	1.217	1.217	0	TRUE	0	1.091	DB00460	Verteporfin	129497-78-5	WU713D62N9	Verteporfin; Verteporfina; Vertéporfine; Verteporfinum	APRD01290
	ligprep_drugbank.maegz:8489	1274	2023-06-28 12:12:09	2023-06-28 13:02:02	/home/zeyad/tonino/phase_screen_Drugbank	ligprep_drugbank-out.maegz	8739	0	1.000	phase_screen_1			0.854	0.297				A(1) A(2) A(4) H(14) H(13) H(12)	1.216	1.216	0	TRUE	0	1.121	DB12276	Apomine	126411-13-0	JQ95208805	tetraisopropyl 2-(3,5-di-tert-butyl-4-hydroxyphenyl)ethyl-1,1-biphosphonate
	ligprep_drugbank.maegz:9198	1275	2023-06-28 12:12:09	2023-06-28 13:02:02	/home/zeyad/tonino/phase_screen_Drugbank	ligprep_drugbank-out.maegz	9473	0	1.000	phase_screen_1			0.756	0.277				A(4) A(1) A(5) H(16) H(18) H(12)	1.216	1.216	0	TRUE	0	0.982	DB13137	PM-060184	960210-99-5	52Y8L60CR7
	COA-S-ACETYL-TRYPTAMINE	1276	2023-06-28 12:12:09	2023-06-28 13:02:02	/home/zeyad/ligprep_drugs	ligprep_drugs-out.maegz	1649	0	1.000	phase_screen_1			0.842	0.177				A(9) A(11) A(10) H(33) H(34) H(30)	1.215	1.215	0	TRUE	0	0.964
	ligprep_drugbank.maegz:7792	1277	2023-06-28 12:12:09	2023-06-28 13:02:02	/home/zeyad/tonino/phase_screen_Drugbank	ligprep_drugbank-out.maegz	8006	0	1.000	phase_screen_1			0.893	0.284				A(7) A(6) A(5) H(19) H(29) H(25)	1.215	1.215	0	TRUE	0	1.155	DB11400	Doramectin	117704-25-3	KGD7A54H5P	Doramectin; Doramectina; Doramectine; Doramectinum
	3-DECYL-2,5-DIOXO-4-HYDROXY-3-PYRROLINE	1278	2023-06-28 12:12:09	2023-06-28 13:02:02	/home/zeyad/ligprep_drugs	ligprep_drugs-out.maegz	611	0	0.982	phase_screen_1			0.597	0.448				A(1) A(2) A(3) H(7) H(6) H(5)	1.215	1.215	0	TRUE	0	0.996
	ligprep_drugbank.maegz:532	1279	2023-06-28 12:12:09	2023-06-28 13:02:02	/home/zeyad/tonino/phase_screen_Drugbank	ligprep_drugbank-out.maegz	541	0	1.000	phase_screen_1			0.846	0.210				A(11) A(17) A(15) H(35) H(32) H(33)	1.214	1.214	0	TRUE	0	1.010	DB00646	Nystatin	1400-61-9	W1LX4T91WI	Nistatina; NYS; Nystatin; Nystatine; Nystatinum	APRD01146
	ligprep_drugbank.maegz:8031	1280	2023-06-28 12:12:09	2023-06-28 13:02:02	/home/zeyad/tonino/phase_screen_Drugbank	ligprep_drugbank-out.maegz	8264	0	1.000	phase_screen_1			0.809	0.347				A(2) A(4) A(3) H(9) H(8) H(7)	1.214	1.214	0	TRUE	0	1.131	DB11730	Ribociclib	1211441-98-3	TK8ERE8P56	Ribociclib
	NARATUXIMAB EMTANSINE	1281	2023-06-28 12:12:09	2023-06-28 13:02:02	/home/zeyad/ligprep_drugs	ligprep_drugs-out.maegz	4135	0	1.000	phase_screen_1			0.722	0.274				A(3) A(9) A(2) H(19) H(20) H(22)	1.214	1.214	0	TRUE	0	0.938
	Bacampicillin	1282	2023-06-28 12:12:09	2023-06-28 13:02:02	/home/zeyad/tonino/phase_screen_Drugbank	ligprep_drugbank-out.maegz	1410	0	1.000	phase_screen_1			0.853	0.379				A(3) A(8) A(7) H(15) H(14) H(13)	1.214	1.214	0	TRUE	0	1.222	DB01602	Bacampicillin	50972-17-3	8GM2J22278	1-[(ethoxycarbonyl)oxy]ethyl (2S,5R,6R)-6-{[(2R)-2-amino-2-phenylacetyl]amino}-3,3-dimethyl-7-oxo-4-thia-1-azabicyclo[3.2.0]heptane-2-carboxylate; 1'-ethoxycarbonyloxyethyl-(6-D-α-aminophenylacetamido)penicillanate; Bacampicilina; Bacampicillin; Bacampicilline; Bacampicillinum
	NOSCAPINE	1283	2023-06-28 12:12:09	2023-06-28 13:02:02	/home/zeyad/ligprep_drugs	ligprep_drugs-out.maegz	619	0	1.000	phase_screen_1			0.666	0.415				A(1) A(3) A(2) H(9) H(12) H(8)	1.214	1.214	0	TRUE	0	1.042
	DEMECARIUM BROMIDE	1284	2023-06-28 12:12:09	2023-06-28 13:02:02	/home/zeyad/ligprep_drugs	ligprep_drugs-out.maegz	16	0	1.000	phase_screen_1			0.672	0.291				A(3) A(4) A(1) H(9) H(7) H(5)	1.213	1.213	0	TRUE	0	0.899
	DEMECARIUM	1285	2023-06-28 12:12:09	2023-06-28 13:02:02	/home/zeyad/ligprep_drugs	ligprep_drugs-out.maegz	2917	0	1.000	phase_screen_1			0.672	0.291				A(3) A(4) A(1) H(9) H(7) H(5)	1.213	1.213	0	TRUE	0	0.899
	ligprep_drugbank.maegz:4363	1286	2023-06-28 12:12:09	2023-06-28 13:02:02	/home/zeyad/tonino/phase_screen_Drugbank	ligprep_drugbank-out.maegz	4453	0	1.000	phase_screen_1			0.799	0.301				A(3) A(6) A(7) H(22) H(14) H(18)	1.213	1.213	0	TRUE	0	1.065	DB04785	Streptolydigin	7229-50-7	6MON4029Q8	Afragilimycin A; Portamycin
	TOFISOPAM	1287	2023-06-28 12:12:09	2023-06-28 13:02:02	/home/zeyad/ligprep_drugs	ligprep_drugs-out.maegz	2619	0	1.000	phase_screen_1			0.717	0.461				A(5) A(2) A(6) H(8) H(12) H(13)	1.211	1.211	0	TRUE	0	1.160
	ligprep_drugbank.maegz:5012	1288	2023-06-28 12:12:09	2023-06-28 13:02:02	/home/zeyad/tonino/phase_screen_Drugbank	ligprep_drugbank-out.maegz	5126	0	1.000	phase_screen_1			0.717	0.461				A(4) A(1) A(3) H(9) H(12) H(13)	1.211	1.211	0	TRUE	0	1.160	DB06582	Dextofisopam	82059-50-5	EZ15I5D6C1	Dextofisopam; R-tofisopam
	ligprep_drugbank.maegz:3482	1289	2023-06-28 12:12:09	2023-06-28 13:02:02	/home/zeyad/tonino/phase_screen_Drugbank	ligprep_drugbank-out.maegz	3549	0	0.500	phase_screen_1			0.744	0.232				A(5) A(10) A(12) H(21) H(23) H(24)	1.211	1.211	0	TRUE	0	0.917	DB03850	Jaspisamide A				EXPT01955
	ligprep_drugbank.maegz:7924	1290	2023-06-28 12:12:09	2023-06-28 13:02:02	/home/zeyad/tonino/phase_screen_Drugbank	ligprep_drugbank-out.maegz	8147	0	1.000	phase_screen_1			0.938	0.410				A(2) A(9) A(3) H(16) H(17) H(19)	1.210	1.210	0	TRUE	0	1.364	DB11586	Asunaprevir	630420-16-5	S9X0KRJ00S	Asunaprevir
	ligprep_drugbank.maegz:9368	1291	2023-06-28 12:12:09	2023-06-28 13:02:02	/home/zeyad/tonino/phase_screen_Drugbank	ligprep_drugbank-out.maegz	9643	0	1.000	phase_screen_1			0.679	0.345				A(2) A(3) A(4) H(8) H(7) H(9)	1.210	1.210	0	TRUE	0	0.977	DB13348	Tiadenol	6964-20-1	22251270CX	Tiadenol
	HTG	1292	2023-06-28 12:12:09	2023-06-28 13:02:02	/home/zeyad/tonino/phase_screen_Drugbank	ligprep_drugbank-out.maegz	4122	0	1.000	phase_screen_1			0.674	0.502				A(3) A(5) A(2) H(13) H(11) H(12)	1.209	1.209	0	TRUE	0	1.160	DB04450	Heptyl 1-Thiohexopyranoside				EXPT01788
	ligprep_drugbank.maegz:7902	1293	2023-06-28 12:12:09	2023-06-28 13:02:02	/home/zeyad/tonino/phase_screen_Drugbank	ligprep_drugbank-out.maegz	8122	0	1.000	phase_screen_1			0.636	0.305				A(4) A(1) A(3) H(9) H(10) H(8)	1.208	1.208	0	TRUE	0	0.880	DB11547	Sulfabromomethazine	116-45-0	PQK2N461KJ	5-bromosulfamethazine; Bromosulfamethazine
	Repaglinide	1294	2023-06-28 12:12:09	2023-06-28 13:02:02	/home/zeyad/tonino/phase_screen_Drugbank	ligprep_drugbank-out.maegz	806	0	1.000	phase_screen_1			0.894	0.304				A(2) A(3) A(1) H(10) H(9) H(8)	1.208	1.208	0	TRUE	0	1.188	DB00912	Repaglinide	135062-02-1	668Z8C33LU	Repaglinida; Repaglinide; Repaglinidum	APRD00439
	ligprep_drugbank.maegz:10203	1295	2023-06-28 12:12:09	2023-06-28 13:02:02	/home/zeyad/tonino/phase_screen_Drugbank	ligprep_drugbank-out.maegz	10440	0	1.000	phase_screen_1			0.790	0.355				A(6) A(1) A(3) H(9) H(13) H(11)	1.207	1.207	0	TRUE	0	1.126	DB14634	Fluprednidene acetate	1255-35-2	GE65DV564S		DBSALT001871
	MLN0415	1296	2023-06-28 12:12:09	2023-06-28 13:02:02	/home/zeyad/ligprep_drugs	ligprep_drugs-out.maegz	1292	0	1.000	phase_screen_1			0.852	0.353				A(5) A(4) A(3) H(11) H(13) H(8)	1.207	1.207	0	TRUE	0	1.197
	ligprep_drugbank.maegz:2386	1297	2023-06-28 12:12:09	2023-06-28 13:02:02	/home/zeyad/tonino/phase_screen_Drugbank	ligprep_drugbank-out.maegz	2418	0	1.000	phase_screen_1			0.832	0.273				A(1) A(2) A(3) H(13) H(12) H(11)	1.207	1.207	0	TRUE	0	1.078	DB02668	JE-2147	186538-00-1			EXPT01956
	ligprep_drugbank.maegz:2359	1298	2023-06-28 12:12:09	2023-06-28 13:02:02	/home/zeyad/tonino/phase_screen_Drugbank	ligprep_drugbank-out.maegz	2392	0	1.000	phase_screen_1			0.579	0.344				A(6) A(3) A(4) H(12) H(16) H(11)	1.206	1.206	0	TRUE	0	0.860	DB02640	Fumagillin	23110-15-8	7OW73204U1	fumagilina; Fumagillin	EXPT01509
	ligprep_drugbank.maegz:4464	1299	2023-06-28 12:12:09	2023-06-28 13:02:02	/home/zeyad/tonino/phase_screen_Drugbank	ligprep_drugbank-out.maegz	4558	0	1.000	phase_screen_1			0.812	0.335				A(7) A(11) A(3) H(17) H(15) H(16)	1.206	1.206	0	TRUE	0	1.131	DB04887	Brecanavir	313682-08-5	E367I8C7FI	Brecanavir
	ligprep_drugbank.maegz:4917	1300	2023-06-28 12:12:09	2023-06-28 13:02:02	/home/zeyad/tonino/phase_screen_Drugbank	ligprep_drugbank-out.maegz	5026	0	0.300	phase_screen_1			0.717	0.405				A(5) A(3) A(4) H(9) H(10) H(11)	1.205	1.205	0	TRUE	0	1.100	DB06354	Tezampanel	154652-83-2	GA36S2O9C2	Tezampanel; Tezampanel (anhydrous); Tezampanel, anhydrous
	ligprep_drugbank.maegz:173	1301	2023-06-28 12:12:09	2023-06-28 13:02:02	/home/zeyad/tonino/phase_screen_Drugbank	ligprep_drugbank-out.maegz	180	0	1.000	phase_screen_1			0.551	0.403				A(6) A(2) A(5) H(18) H(17) H(15)	1.204	1.204	0	TRUE	0	0.900	DB00278	Argatroban	74863-84-6	OCY3U280Y3	Argatroban; Argatroban anhydrous	APRD00105
	ligprep_drugbank.maegz:182	1302	2023-06-28 12:12:09	2023-06-28 13:02:02	/home/zeyad/tonino/phase_screen_Drugbank	ligprep_drugbank-out.maegz	189	0	1.000	phase_screen_1			0.583	0.351				A(7) A(1) A(3) H(9) H(14) H(11)	1.203	1.203	0	TRUE	0	0.877	DB00288	Amcinonide	51022-69-6	423W026MA9	Amcinónida; Amcinonide; Amcinonidum; Triamcinolonacetatcyclopentanonid	APRD00788
	ligprep_drugbank.maegz:11208	1303	2023-06-28 12:12:09	2023-06-28 13:02:02	/home/zeyad/tonino/phase_screen_Drugbank	ligprep_drugbank-out.maegz	11461	0	1.000	phase_screen_1			0.775	0.425				A(4) A(5) A(7) H(14) H(12) H(13)	1.203	1.203	0	TRUE	0	1.197	DB16335	Sulopenem etzadroxil	1000296-70-7	492M3I304T	Sulopenem etzadroxil
	{1-[2-(1-FORMYL-PROPYL)-3-METHANESULFONYLAMINO-PYRROLIDINE-1-CARBONYL]-2-METHYL-PROPYL}-CARBAMIC ACID TERT-BUTYL ESTER	1304	2023-06-28 12:12:09	2023-06-28 13:02:02	/home/zeyad/tonino/phase_screen_Drugbank	ligprep_drugbank-out.maegz	7157	0	1.000	phase_screen_1			0.828	0.436				A(6) A(4) A(3) H(11) H(9) H(12)	1.203	1.203	0	TRUE	0	1.273	DB08644	{1-[2-(1-FORMYL-PROPYL)-3-METHANESULFONYLAMINO-PYRROLIDINE-1-CARBONYL]-2-METHYL-PROPYL}-CARBAMIC ACID TERT-BUTYL ESTER
	vinblastine	1305	2023-06-28 12:12:09	2023-06-28 13:02:02	/home/zeyad/ligprep_drugs	ligprep_drugs-out.maegz	5722	0	1.000	phase_screen_1			0.906	0.296				A(4) A(3) A(9) H(16) H(19) H(21)	1.202	1.202	0	TRUE	0	1.199
	VINBLASTINE	1306	2023-06-28 12:12:09	2023-06-28 13:02:02	/home/zeyad/ligprep_drugs	ligprep_drugs-out.maegz	5995	0	1.000	phase_screen_1			0.906	0.296				A(4) A(3) A(9) H(16) H(19) H(21)	1.202	1.202	0	TRUE	0	1.199
	ligprep_drugbank.maegz:4776	1307	2023-06-28 12:12:09	2023-06-28 13:02:02	/home/zeyad/tonino/phase_screen_Drugbank	ligprep_drugbank-out.maegz	4878	0	0.200	phase_screen_1			0.655	0.335				A(5) A(7) A(3) H(15) H(12) H(13)	1.201	1.201	0	TRUE	0	0.947	DB06011	AMG-222	913978-37-7	GH23A7L3EL
	RIFAMPICIN	1308	2023-06-28 12:12:09	2023-06-28 13:02:02	/home/zeyad/ligprep_drugs	ligprep_drugs-out.maegz	6134	0	1.000	phase_screen_1			0.796	0.214				A(3) A(5) A(7) H(24) H(23) H(22)	1.201	1.201	0	TRUE	0	0.971
	ligprep_drugbank.maegz:7012	1309	2023-06-28 12:12:09	2023-06-28 13:02:02	/home/zeyad/tonino/phase_screen_Drugbank	ligprep_drugbank-out.maegz	7234	0	1.000	phase_screen_1			0.538	0.323				A(2) A(3) A(5) H(10) H(11) H(8)	1.200	1.200	0	TRUE	0	0.794	DB08723	WIN-54954	107355-45-3	IY9RJD7JGI
	ligprep_drugbank.maegz:8136	1310	2023-06-28 12:12:09	2023-06-28 13:02:02	/home/zeyad/tonino/phase_screen_Drugbank	ligprep_drugbank-out.maegz	8373	0	1.000	phase_screen_1			0.874	0.373				A(2) A(5) A(6) H(13) H(11) H(10)	1.198	1.198	0	TRUE	0	1.259	DB11853	Relugolix	737789-87-6	P76B05O5V6	Relugolix
	PASCOLIZUMAB	1311	2023-06-28 12:12:09	2023-06-28 13:02:02	/home/zeyad/ligprep_drugs	ligprep_drugs-out.maegz	6727	0	1.000	phase_screen_1			0.748	0.357				A(7) A(3) A(5) H(12) H(13) H(10)	1.198	1.198	0	TRUE	0	1.088
	(S)-HMG-COA	1312	2023-06-28 12:12:09	2023-06-28 13:02:02	/home/zeyad/ligprep_drugs	ligprep_drugs-out.maegz	724	0	1.000	phase_screen_1			0.748	0.274				A(21) A(2) A(18) H(36) H(38) H(35)	1.197	1.197	0	TRUE	0	0.990
	ligprep_drugbank.maegz:11212	1313	2023-06-28 12:12:09	2023-06-28 13:02:02	/home/zeyad/tonino/phase_screen_Drugbank	ligprep_drugbank-out.maegz	11465	0	1.000	phase_screen_1			0.864	0.355				A(2) A(4) A(5) H(10) H(13) H(12)	1.197	1.197	0	TRUE	0	1.226	DB16343	Tropifexor	1383816-29-2	NMZ08KM76Z	Tropifexor
	ligprep_drugbank.maegz:8230	1314	2023-06-28 12:12:09	2023-06-28 13:02:02	/home/zeyad/tonino/phase_screen_Drugbank	ligprep_drugbank-out.maegz	8468	0	0.999	phase_screen_1			0.826	0.387				A(5) A(2) A(4) H(9) H(13) H(12)	1.195	1.195	0	TRUE	0	1.221	DB11965	SJG-136	232931-57-6	KT0ZQ64X1A
	ligprep_drugbank.maegz:3013	1315	2023-06-28 12:12:09	2023-06-28 13:02:02	/home/zeyad/tonino/phase_screen_Drugbank	ligprep_drugbank-out.maegz	3069	0	1.000	phase_screen_1			0.877	0.195				A(20) A(11) A(8) H(34) H(35) H(32)	1.195	1.195	0	TRUE	0	1.052	DB03341	CoA-S-acetyl 5-bromotryptamine				EXPT00819
	ligprep_drugbank.maegz:10559	1316	2023-06-28 12:12:09	2023-06-28 13:02:02	/home/zeyad/tonino/phase_screen_Drugbank	ligprep_drugbank-out.maegz	10805	0	1.000	phase_screen_1			0.831	0.256				A(3) A(7) A(4) H(29) H(23) H(24)	1.193	1.193	0	TRUE	0	1.072	DB15213	25-desacetylrifapentine	79039-56-8	29A0K44SJO	25-DESACETYL RIFAPENTINE
	ligprep_drugbank.maegz:3339	1317	2023-06-28 12:12:09	2023-06-28 13:02:02	/home/zeyad/tonino/phase_screen_Drugbank	ligprep_drugbank-out.maegz	3401	0	1.000	phase_screen_1			0.805	0.209				A(11) A(12) A(21) H(30) H(34) H(32)	1.193	1.193	0	TRUE	0	0.985	DB03698	5-Mercaptoethanol-2-decenoyl-coenzyme A				EXPT02142
	PRAVACHOL	1318	2023-06-28 12:12:09	2023-06-28 13:02:02	/home/zeyad/ligprep_drugs	ligprep_drugs-out.maegz	1238	0	1.000	phase_screen_1			0.694	0.372				A(3) A(1) A(4) H(12) H(14) H(13)	1.192	1.192	0	TRUE	0	1.049
	PRAVASTATIN	1319	2023-06-28 12:12:09	2023-06-28 13:02:02	/home/zeyad/ligprep_drugs	ligprep_drugs-out.maegz	4545	0	1.000	phase_screen_1			0.694	0.372				A(3) A(1) A(4) H(12) H(14) H(13)	1.192	1.192	0	TRUE	0	1.049
	ligprep_drugbank.maegz:236	1320	2023-06-28 12:12:09	2023-06-28 13:02:02	/home/zeyad/tonino/phase_screen_Drugbank	ligprep_drugbank-out.maegz	244	0	1.000	phase_screen_1			0.488	0.421				A(4) A(3) A(1) H(8) H(6) H(5)	1.191	1.191	0	TRUE	0	0.861	DB00343	Diltiazem	42399-41-7	EE92BBP03H	(+)-cis-5-[2-(dimethylamino)ethyl]-2,3-dihydro-3-hydroxy-2-(p-methoxyphenyl)-1,5-benzothiazepin-4(5H)-one acetate ester; (2S-cis)-3-(acetyloxy)-5-[2-(dimethylamino)ethyl]-2,3-dihydro-2-(4-methoxyphenyl)-1,5-benzothiazepin-4(5H)-one; (2S,3S)-5-(2-(dimethylamino)ethyl)-2-(4-methoxyphenyl)-4-oxo-2,3,4,5-tetrahydrobenzo[b][1,4]thiazepin-3-yl acetate; Acetic acid (2S,3S)-5-(2-dimethylamino-ethyl)-2-(4…	APRD00473
	ligprep_drugbank.maegz:447	1321	2023-06-28 12:12:09	2023-06-28 13:02:02	/home/zeyad/tonino/phase_screen_Drugbank	ligprep_drugbank-out.maegz	453	0	1.000	phase_screen_1			0.761	0.339				A(4) A(2) A(3) H(19) H(21) H(22)	1.191	1.191	0	TRUE	0	1.090	DB00560	Tigecycline	220620-09-7	70JE2N95KR	(4S,4aS,5aR,12aS)-9-(2-(tert-butylamino)acetamido)-4,7-bis(dimethylamino)-1,4,4a,5,5a,6,11,12a-octahydro-3,10,12,12a-tetrahydroxy-1,11-dioxo-2-naphthacenecarboxamide; Tigeciclina; Tigecycline; Tigecyclinum	APRD01307
	PPI-2458	1322	2023-06-28 12:12:09	2023-06-28 13:02:02	/home/zeyad/ligprep_drugs	ligprep_drugs-out.maegz	181	0	1.000	phase_screen_1			0.608	0.456				A(5) A(4) A(1) H(13) H(10) H(16)	1.191	1.191	0	TRUE	0	1.047
	AMG-510	1323	2023-06-28 12:12:09	2023-06-28 13:02:02	/home/zeyad/ligprep_drugs	ligprep_drugs-out.maegz	6094	0	1.000	phase_screen_1			0.762	0.285				A(4) A(1) A(2) H(9) H(11) H(10)	1.191	1.191	0	TRUE	0	1.027
	ligprep_drugbank.maegz:4433	1324	2023-06-28 12:12:09	2023-06-28 13:02:02	/home/zeyad/tonino/phase_screen_Drugbank	ligprep_drugbank-out.maegz	4527	0	1.000	phase_screen_1			0.545	0.358				A(4) A(3) A(5) H(12) H(10) H(11)	1.191	1.191	0	TRUE	0	0.855	DB04856	Dexloxiglumide	119817-90-2	69DY40RH9B	Dexloxiglumida; Dexloxiglumide; Dexloxiglumidum
	ligprep_drugbank.maegz:4893	1325	2023-06-28 12:12:09	2023-06-28 13:02:02	/home/zeyad/tonino/phase_screen_Drugbank	ligprep_drugbank-out.maegz	5001	0	1.000	phase_screen_1			0.837	0.308				A(3) A(8) A(9) H(15) H(17) H(16)	1.191	1.191	0	TRUE	0	1.145	DB06290	Simeprevir	923604-59-5	9WS5RD66HZ	Simeprevir
	ligprep_drugbank.maegz:149	1326	2023-06-28 12:12:09	2023-06-28 13:02:02	/home/zeyad/tonino/phase_screen_Drugbank	ligprep_drugbank-out.maegz	154	0	1.000	phase_screen_1			0.783	0.447				A(8) A(1) A(6) H(19) H(18) H(17)	1.190	1.190	0	TRUE	0	1.248	DB00254	Doxycycline	564-25-0	334895S862	5-hydroxy-α-6-deoxytetracycline; 6-alpha-deoxy-5-oxytetracycline; 6alpha-deoxy-5-oxytetracycline; 6α-deoxy-5-oxytetracycline; Anhydrous doxycycline; Doxiciclina; Doxycyclin; Doxycycline; Doxycycline (anhydrous); Doxycycline anhydrous; Doxycyclinum	APRD00597
	ligprep_drugbank.maegz:10249	1327	2023-06-28 12:12:09	2023-06-28 13:02:02	/home/zeyad/tonino/phase_screen_Drugbank	ligprep_drugbank-out.maegz	10488	0	1.000	phase_screen_1			0.889	0.427				A(4) A(1) A(5) H(11) H(9) H(7)	1.190	1.190	0	TRUE	0	1.353	DB14680	Combretastatin A4	117048-59-6	16U6OP69RQ	2'-deoxycombretastatin A1; Combrestatin A4; Combretastatin 4; Combretastatin A-4
	ligprep_drugbank.maegz:4263	1328	2023-06-28 12:12:09	2023-06-28 13:02:02	/home/zeyad/tonino/phase_screen_Drugbank	ligprep_drugbank-out.maegz	4349	0	1.000	phase_screen_1			0.760	0.282				A(1) A(10) A(7) H(16) H(15) H(14)	1.189	1.189	0	TRUE	0	1.025	DB04683	(2R)-3-{[{[(2S)-2,3-DIHYDROXYPROPYL]OXY}(HYDROXY)PHOSPHORYL]OXY}-2-[(9E)-HEXADEC-9-ENOYLOXY]PROPYL (9E)-OCTADEC-9-ENOATE
	DEOXYBIGCHAP	1329	2023-06-28 12:12:09	2023-06-28 13:02:02	/home/zeyad/ligprep_drugs	ligprep_drugs-out.maegz	1891	0	1.000	phase_screen_1			0.549	0.337				A(9) A(12) A(10) H(36) H(32) H(33)	1.189	1.189	0	TRUE	0	0.837
	RO-4987655	1330	2023-06-28 12:12:09	2023-06-28 13:02:02	/home/zeyad/ligprep_drugs	ligprep_drugs-out.maegz	6700	0	1.000	phase_screen_1			0.734	0.454				A(2) A(1) A(5) H(11) H(9) H(10)	1.189	1.189	0	TRUE	0	1.198
	ligprep_drugbank.maegz:8287	1331	2023-06-28 12:12:09	2023-06-28 13:02:02	/home/zeyad/tonino/phase_screen_Drugbank	ligprep_drugbank-out.maegz	8528	0	1.000	phase_screen_1			0.803	0.391				A(7) A(1) A(2) H(16) H(19) H(18)	1.188	1.188	0	TRUE	0	1.208	DB12035	Sarecycline	1035654-66-0	94O110CX2E	Sareciclina; Sarecycline; Sarécycline; Sarecyclinum
	AV-203	1332	2023-06-28 12:12:09	2023-06-28 13:02:02	/home/zeyad/ligprep_drugs	ligprep_drugs-out.maegz	2514	0	1.000	phase_screen_1			0.743	0.267				A(7) A(4) A(3) H(19) H(18) H(22)	1.188	1.188	0	TRUE	0	0.986
	MDX-447	1333	2023-06-28 12:12:09	2023-06-28 13:02:02	/home/zeyad/ligprep_drugs	ligprep_drugs-out.maegz	4889	0	1.000	phase_screen_1			0.743	0.267				A(7) A(4) A(3) H(19) H(18) H(22)	1.188	1.188	0	TRUE	0	0.986
	ligprep_drugbank.maegz:10537	1334	2023-06-28 12:12:09	2023-06-28 13:02:02	/home/zeyad/tonino/phase_screen_Drugbank	ligprep_drugbank-out.maegz	10783	0	1.000	phase_screen_1			0.660	0.291				A(1) A(3) A(2) H(10) H(7) H(8)	1.187	1.187	0	TRUE	0	0.916	DB15187	Dubermatinib	1341200-45-0	14D65TV20J	Dubermatinib
	ligprep_drugbank.maegz:8760	1335	2023-06-28 12:12:09	2023-06-28 13:02:02	/home/zeyad/tonino/phase_screen_Drugbank	ligprep_drugbank-out.maegz	9024	0	1.000	phase_screen_1			0.824	0.302				A(2) A(1) A(5) H(8) H(11) H(9)	1.186	1.186	0	TRUE	0	1.128	DB12605	Etripamil	1593673-23-4	S82A18Y42P	Etripamil
	12-PHENYLHEME	1336	2023-06-28 12:12:09	2023-06-28 13:02:02	/home/zeyad/ligprep_drugs	ligprep_drugs-out.maegz	5145	0	0.500	phase_screen_1			0.556	0.300				A(2) A(5) A(4) H(16) H(17) H(15)	1.185	1.185	0	TRUE	0	0.804
	ligprep_drugbank.maegz:11205	1337	2023-06-28 12:12:09	2023-06-28 13:02:02	/home/zeyad/tonino/phase_screen_Drugbank	ligprep_drugbank-out.maegz	11458	0	1.000	phase_screen_1			0.804	0.370				A(2) A(3) A(1) H(11) H(13) H(12)	1.185	1.185	0	TRUE	0	1.186	DB16331	Siremadlin	1448867-41-1	0282IF4JC8	Siremadlin
	ligprep_drugbank.maegz:8351	1338	2023-06-28 12:12:09	2023-06-28 13:02:02	/home/zeyad/tonino/phase_screen_Drugbank	ligprep_drugbank-out.maegz	8592	0	1.000	phase_screen_1			0.835	0.286				A(1) A(4) A(2) H(7) H(6) H(8)	1.185	1.185	0	TRUE	0	1.124	DB12109	Devimistat	95809-78-2	E76113IR49	6,8-bis-benzylsulfanyl-octanoic acid; 6,8-bis(benzylthio)octanoic acid; Octanoic acid, 6,8-bis((phenylmethyl)thio)-
	ETAZOLATE	1339	2023-06-28 12:12:09	2023-06-28 13:02:02	/home/zeyad/ligprep_drugs	ligprep_drugs-out.maegz	5800	0	1.000	phase_screen_1			0.657	0.324				A(1) A(3) A(5) H(10) H(8) H(7)	1.185	1.185	0	TRUE	0	0.955
	ligprep_drugbank.maegz:2343	1340	2023-06-28 12:12:09	2023-06-28 13:02:02	/home/zeyad/tonino/phase_screen_Drugbank	ligprep_drugbank-out.maegz	2375	0	1.000	phase_screen_1			0.785	0.431				A(6) A(4) A(5) H(11) H(12) H(9)	1.185	1.185	0	TRUE	0	1.237	DB02621	Latrunculin A	76343-93-6	SRQ9WWM084	(+)-latrunculin A; (4R)-4-[(1R,4Z,8E,10Z,12S,15R,17R)-17-hydroxy-5,12-dimethyl-3-oxo-2,16-dioxabicyclo[13.3.1]nonadeca-4,8,10-trien-17-yl]-1,3-thiazolidin-2-one; LAT-A; LatA	EXPT02004
	ligprep_drugbank.maegz:3656	1341	2023-06-28 12:12:09	2023-06-28 13:02:02	/home/zeyad/tonino/phase_screen_Drugbank	ligprep_drugbank-out.maegz	3720	0	1.000	phase_screen_1			0.827	0.338				A(1) A(3) A(2) H(11) H(8) H(9)	1.185	1.185	0	TRUE	0	1.176	DB04032	Adamantane-1-Carboxylic Acid-5-Dimethylamino-Naphthalene-1-Sulfonylamino-Butyl-Amide				EXPT01125
	ligprep_drugbank.maegz:2870	1342	2023-06-28 12:12:09	2023-06-28 13:02:02	/home/zeyad/tonino/phase_screen_Drugbank	ligprep_drugbank-out.maegz	2920	0	1.000	phase_screen_1			0.818	0.218				A(6) A(11) A(12) H(34) H(32) H(35)	1.184	1.184	0	TRUE	0	1.022	DB03192	(R)-3-hydroxydecanoyl-CoA			(R)-3-hydroxydecanoyl-coenzyme A	EXPT01712
	SD2	1343	2023-06-28 12:12:09	2023-06-28 13:02:02	/home/zeyad/tonino/phase_screen_Drugbank	ligprep_drugbank-out.maegz	1677	0	1.000	phase_screen_1			0.828	0.326				A(3) A(2) A(4) H(13) H(15) H(16)	1.182	1.182	0	TRUE	0	1.166	DB01883	N-(Sulfanylacetyl)Tyrosylprolylmethioninamide				EXPT02874
	AC1L9MFW	1344	2023-06-28 12:12:09	2023-06-28 13:02:02	/home/zeyad/ligprep_drugs	ligprep_drugs-out.maegz	2430	0	1.000	phase_screen_1			0.838	0.188				A(9) A(11) A(12) H(29) H(35) H(31)	1.181	1.181	0	TRUE	0	1.015
	ligprep_drugbank.maegz:11276	1345	2023-06-28 12:12:09	2023-06-28 13:02:02	/home/zeyad/tonino/phase_screen_Drugbank	ligprep_drugbank-out.maegz	11530	0	1.000	phase_screen_1			0.593	0.388				A(5) A(3) A(4) H(13) H(16) H(14)	1.181	1.181	0	TRUE	0	0.960	DB16691	Nirmatrelvir	2628280-40-8	7R9A5P7H32
	ligprep_drugbank.maegz:1733	1346	2023-06-28 12:12:09	2023-06-28 13:02:02	/home/zeyad/tonino/phase_screen_Drugbank	ligprep_drugbank-out.maegz	1755	0	1.000	phase_screen_1			0.757	0.185				A(5) A(11) A(9) H(30) H(32) H(29)	1.180	1.180	0	TRUE	0	0.914	DB01969	Trifluoroacetonyl coenzyme A				EXPT00982
	CANRENOIC ACID	1347	2023-06-28 12:12:09	2023-06-28 13:02:02	/home/zeyad/ligprep_drugs	ligprep_drugs-out.maegz	6020	0	1.000	phase_screen_1			0.951	0.319				A(4) A(2) A(1) H(7) H(9) H(8)	1.179	1.179	0	TRUE	0	1.309
	ligprep_drugbank.maegz:3732	1348	2023-06-28 12:12:09	2023-06-28 13:02:02	/home/zeyad/tonino/phase_screen_Drugbank	ligprep_drugbank-out.maegz	3798	0	1.000	phase_screen_1			0.864	0.287				A(4) A(6) A(1) H(13) H(17) H(14)	1.178	1.178	0	TRUE	0	1.168	DB04112	(2R)-2-Acetamido-3-(octadecyloxy)propyl 2-(methylsulfanyl)ethyl hydrogen phosphate			1-Octadecyl-2-acetamido-2-deoxy-SN-glycerol-3-phosphoethylmethyl sulfide	EXPT01881
	7X3	1349	2023-06-28 12:12:09	2023-06-28 13:02:02	/home/zeyad/tonino/phase_screen_Drugbank	ligprep_drugbank-out.maegz	5751	0	1.000	phase_screen_1			0.732	0.306				A(2) A(5) A(3) H(14) H(13) H(12)	1.178	1.178	0	TRUE	0	1.032	DB07251	N'-(3-CHLORO-4-METHOXY-PHENYL)-N-(3,4,5-TRIMETHOXYPHENYL)-1,3,5-TRIAZINE-2,4-DIAMINE
	7-PYRIDIN-2-YL-N-(3,4,5-TRIMETHOXYPHENYL)-7H-PYRROLO[2,3-D]PYRIMIDIN-2-AMINE	1350	2023-06-28 12:12:09	2023-06-28 13:02:02	/home/zeyad/ligprep_drugs	ligprep_drugs-out.maegz	5810	0	1.000	phase_screen_1			0.729	0.306				A(2) A(4) A(3) H(9) H(10) H(8)	1.177	1.177	0	TRUE	0	1.030
	ligprep_drugbank.maegz:9564	1351	2023-06-28 12:12:09	2023-06-28 13:02:02	/home/zeyad/tonino/phase_screen_Drugbank	ligprep_drugbank-out.maegz	9839	0	1.000	phase_screen_1			0.776	0.239				A(5) A(2) A(8) H(16) H(14) H(13)	1.176	1.176	0	TRUE	0	1.007	DB13567	Desaspidin	114-43-2	KV3495SGKS	Desaspidin; Desaspidina; Desaspidine; Desaspidinum; Rosapin
	ligprep_drugbank.maegz:8827	1352	2023-06-28 12:12:09	2023-06-28 13:02:02	/home/zeyad/tonino/phase_screen_Drugbank	ligprep_drugbank-out.maegz	9095	0	0.500	phase_screen_1			0.692	0.473				A(2) A(3) A(1) H(7) H(10) H(8)	1.176	1.176	0	TRUE	0	1.187	DB12686	PHA-793887	718630-59-2	MKS45S912B
	ligprep_drugbank.maegz:8930	1353	2023-06-28 12:12:09	2023-06-28 13:02:02	/home/zeyad/tonino/phase_screen_Drugbank	ligprep_drugbank-out.maegz	9203	0	1.000	phase_screen_1			0.754	0.352				A(1) A(6) A(8) H(14) H(16) H(11)	1.175	1.175	0	TRUE	0	1.118	DB12817	Zoliflodacin	1620458-09-4	FWL2263R77	Zoliflodacin
	PHORBOL-13-ACETATE	1354	2023-06-28 12:12:09	2023-06-28 13:02:02	/home/zeyad/ligprep_drugs	ligprep_drugs-out.maegz	6343	0	1.000	phase_screen_1			0.421	0.444				A(6) A(1) A(2) H(12) H(16) H(14)	1.175	1.175	0	TRUE	0	0.828
	FUMAGILLIN	1355	2023-06-28 12:12:09	2023-06-28 13:02:02	/home/zeyad/ligprep_drugs	ligprep_drugs-out.maegz	134	0	1.000	phase_screen_1			0.639	0.368				A(6) A(1) A(3) H(12) H(15) H(11)	1.174	1.174	0	TRUE	0	0.999
	GERANYLGERANYL PYROPHOSPHATE	1356	2023-06-28 12:12:09	2023-06-28 13:02:02	/home/zeyad/ligprep_drugs	ligprep_drugs-out.maegz	5502	0	1.000	phase_screen_1			0.655	0.326				A(6) A(1) A(7) H(14) H(15) H(16)	1.174	1.174	0	TRUE	0	0.968
	ligprep_drugbank.maegz:8644	1357	2023-06-28 12:12:09	2023-06-28 13:02:02	/home/zeyad/tonino/phase_screen_Drugbank	ligprep_drugbank-out.maegz	8900	0	1.000	phase_screen_1			0.863	0.342				A(4) A(3) A(1) H(10) H(8) H(9)	1.174	1.174	0	TRUE	0	1.238	DB12463	Semagacestat	425386-60-3	3YN0602W4W	Semagacestat
	AC1L42ZT	1358	2023-06-28 12:12:09	2023-06-28 13:02:02	/home/zeyad/ligprep_drugs	ligprep_drugs-out.maegz	1893	0	1.000	phase_screen_1			0.608	0.234				A(3) A(5) A(2) H(16) H(17) H(18)	1.174	1.174	0	TRUE	0	0.802
	HYALURONIDASE (OVINE)	1359	2023-06-28 12:12:09	2023-06-28 13:02:02	/home/zeyad/ligprep_drugs	ligprep_drugs-out.maegz	6607	0	1.000	phase_screen_1			0.825	0.373				A(2) A(3) A(1) H(6) H(9) H(5)	1.173	1.173	0	TRUE	0	1.229
	ligprep_drugbank.maegz:1470	1360	2023-06-28 12:12:09	2023-06-28 13:02:02	/home/zeyad/tonino/phase_screen_Drugbank	ligprep_drugbank-out.maegz	1487	0	1.000	phase_screen_1			0.865	0.257				A(9) A(4) A(8) H(13) H(14) H(15)	1.173	1.173	0	TRUE	0	1.139	DB01682	6'-Methyl-Thiamin Diphosphate				EXPT02089
	ERIBULIN	1361	2023-06-28 12:12:09	2023-06-28 13:02:02	/home/zeyad/ligprep_drugs	ligprep_drugs-out.maegz	3536	0	1.000	phase_screen_1			0.728	0.350				A(8) A(4) A(7) H(16) H(17) H(18)	1.172	1.172	0	TRUE	0	1.087
	HALAVEN	1362	2023-06-28 12:12:09	2023-06-28 13:02:02	/home/zeyad/ligprep_drugs	ligprep_drugs-out.maegz	6660	0	1.000	phase_screen_1			0.728	0.350				A(8) A(4) A(7) H(16) H(17) H(18)	1.172	1.172	0	TRUE	0	1.087
	M8E	1363	2023-06-28 12:12:09	2023-06-28 13:02:02	/home/zeyad/tonino/phase_screen_Drugbank	ligprep_drugbank-out.maegz	6692	0	1.000	phase_screen_1			0.587	0.402				A(1) A(7) A(3) H(16) H(14) H(15)	1.171	1.171	0	TRUE	0	0.980	DB08163	5'-{[4-(aminooxy)butyl](methyl)amino}-5'-deoxy-8-ethenyladenosine
	METHACRYLYL-COENZYME A	1364	2023-06-28 12:12:09	2023-06-28 13:02:02	/home/zeyad/ligprep_drugs	ligprep_drugs-out.maegz	1343	0	1.000	phase_screen_1			0.688	0.224				A(17) A(10) A(16) H(30) H(28) H(31)	1.171	1.171	0	TRUE	0	0.889
	ligprep_drugbank.maegz:10457	1365	2023-06-28 12:12:09	2023-06-28 13:02:02	/home/zeyad/tonino/phase_screen_Drugbank	ligprep_drugbank-out.maegz	10703	0	1.000	phase_screen_1			0.745	0.358				A(5) A(2) A(3) H(17) H(22) H(21)	1.171	1.171	0	TRUE	0	1.119	DB15040	TP-271	1207284-17-0	Y6IUM7395Q
	DIGITOXIN	1366	2023-06-28 12:12:09	2023-06-28 13:02:02	/home/zeyad/ligprep_drugs	ligprep_drugs-out.maegz	6749	0	1.000	phase_screen_1			0.681	0.246				A(7) A(8) A(5) H(22) H(25) H(21)	1.171	1.171	0	TRUE	0	0.908
	PODOPHYLLOTOXIN	1367	2023-06-28 12:12:09	2023-06-28 13:02:02	/home/zeyad/ligprep_drugs	ligprep_drugs-out.maegz	5032	0	1.000	phase_screen_1			0.666	0.393				A(4) A(2) A(8) H(13) H(10) H(12)	1.169	1.169	0	TRUE	0	1.067
	PICROPODOPHYLLIN	1368	2023-06-28 12:12:09	2023-06-28 13:02:02	/home/zeyad/ligprep_drugs	ligprep_drugs-out.maegz	5254	0	1.000	phase_screen_1			0.666	0.393				A(4) A(2) A(8) H(13) H(10) H(12)	1.169	1.169	0	TRUE	0	1.067
	DOXYCYCLINE	1369	2023-06-28 12:12:09	2023-06-28 13:02:02	/home/zeyad/ligprep_drugs	ligprep_drugs-out.maegz	4948	0	1.000	phase_screen_1			0.766	0.331				A(5) A(4) A(7) H(18) H(19) H(16)	1.169	1.169	0	TRUE	0	1.114
	ligprep_drugbank.maegz:11115	1370	2023-06-28 12:12:09	2023-06-28 13:02:02	/home/zeyad/tonino/phase_screen_Drugbank	ligprep_drugbank-out.maegz	11365	0	1.000	phase_screen_1			0.728	0.266				A(2) A(3) A(1) H(9) H(11) H(12)	1.168	1.168	0	TRUE	0	0.990	DB16191	Ifidancitinib	1236667-40-5	R105E71J13	Ifidancitinib
	DESLANOSIDE	1371	2023-06-28 12:12:09	2023-06-28 13:02:02	/home/zeyad/ligprep_drugs	ligprep_drugs-out.maegz	2542	0	1.000	phase_screen_1			0.642	0.235				A(8) A(2) A(6) H(29) H(37) H(31)	1.167	1.167	0	TRUE	0	0.851
	PRASUGREL HYDROCHLORIDE	1372	2023-06-28 12:12:09	2023-06-28 13:02:02	/home/zeyad/ligprep_drugs	ligprep_drugs-out.maegz	4492	0	1.000	phase_screen_1			0.556	0.465				A(2) A(3) A(1) H(6) H(4) H(5)	1.167	1.167	0	TRUE	0	1.025
	ligprep_drugbank.maegz:9114	1373	2023-06-28 12:12:09	2023-06-28 13:02:02	/home/zeyad/tonino/phase_screen_Drugbank	ligprep_drugbank-out.maegz	9389	0	1.000	phase_screen_1			0.516	0.229				A(4) A(1) A(8) H(18) H(13) H(15)	1.167	1.167	0	TRUE	0	0.695	DB13041	Odalasvir	1415119-52-6	OVR52K7BDW	Odalasvir
	Podofilox	1374	2023-06-28 12:12:09	2023-06-28 13:02:02	/home/zeyad/tonino/phase_screen_Drugbank	ligprep_drugbank-out.maegz	1067	0	1.000	phase_screen_1			0.663	0.393				A(1) A(7) A(8) H(13) H(11) H(12)	1.167	1.167	0	TRUE	0	1.067	DB01179	Podofilox	518-28-5	L36H50F353	(−)-podophyllotoxin; Podofilox; Podophyllinic acid lactone; Podophyllotoxin; PPT	APRD01189; DB08417
	ligprep_drugbank.maegz:8908	1375	2023-06-28 12:12:09	2023-06-28 13:02:02	/home/zeyad/tonino/phase_screen_Drugbank	ligprep_drugbank-out.maegz	9182	0	1.000	phase_screen_1			0.684	0.289				A(1) A(11) A(12) H(19) H(20) H(17)	1.167	1.167	0	TRUE	0	0.967	DB12785	Furaprevir	1435923-88-8	0UMM44REU9	Furaprevir
	ligprep_drugbank.maegz:10157	1376	2023-06-28 12:12:09	2023-06-28 13:02:02	/home/zeyad/tonino/phase_screen_Drugbank	ligprep_drugbank-out.maegz	10405	0	1.000	phase_screen_1			0.810	0.305				A(6) A(3) A(2) H(9) H(12) H(15)	1.166	1.166	0	TRUE	0	1.138	DB14543	Hydrocortisone probutate	72590-77-3	O6550D6K3A	Hydrocortisone buteprate; Hydrocortisone butyrate propionate; Hydrocortisone probutate	DBSALT000783
	ligprep_drugbank.maegz:9051	1377	2023-06-28 12:12:09	2023-06-28 13:02:02	/home/zeyad/tonino/phase_screen_Drugbank	ligprep_drugbank-out.maegz	9323	0	1.000	phase_screen_1			0.685	0.370				A(1) A(3) A(2) H(6) H(8) H(10)	1.166	1.166	0	TRUE	0	1.067	DB12971	Pactimibe	189198-30-9	D874R9PZ9T	Pactimibe
	ligprep_drugbank.maegz:3279	1378	2023-06-28 12:12:09	2023-06-28 13:02:02	/home/zeyad/tonino/phase_screen_Drugbank	ligprep_drugbank-out.maegz	3340	0	1.000	phase_screen_1			0.754	0.237				A(3) A(2) A(11) H(22) H(25) H(24)	1.166	1.166	0	TRUE	0	0.991	DB03632	Argifin	243975-37-3			EXPT02754
	FIMASARTAN	1379	2023-06-28 12:12:09	2023-06-28 13:02:02	/home/zeyad/ligprep_drugs	ligprep_drugs-out.maegz	1811	0	0.200	phase_screen_1			0.805	0.241				A(4) A(5) A(3) H(9) H(8) H(7)	1.165	1.165	0	TRUE	0	1.057
	S-[(1-HYDROXY-2,2,5,5-TETRAMETHYL-2,5-DIHYDRO-1H-PYRROL-3-YL)METHYL] METHANESULFONOTHIOATE	1380	2023-06-28 12:12:09	2023-06-28 13:02:02	/home/zeyad/ligprep_drugs	ligprep_drugs-out.maegz	5648	0	1.000	phase_screen_1			0.812	0.334				A(2) A(3) A(1) H(10) H(5) H(8)	1.165	1.165	0	TRUE	0	1.178
	KIQ	1381	2023-06-28 12:12:09	2023-06-28 13:02:02	/home/zeyad/tonino/phase_screen_Drugbank	ligprep_drugbank-out.maegz	6554	0	1.000	phase_screen_1			0.849	0.428				A(2) A(3) A(1) H(10) H(11) H(6)	1.163	1.163	0	TRUE	0	1.335	DB08044	ABT-341	913623-69-5		(1S,6R)-3-{[3-(TRIFLUOROMETHYL)-5,6-DIHYDRO[1,2,4]TRIAZOLO[4,3-A]PYRAZIN-7(8H)-YL]CARBONYL}-6-(2,4,5-TRIFLUOROPHENYL)CYCLOHEX-3-EN-1-AMINE
	CLEVIDIPINE	1382	2023-06-28 12:12:09	2023-06-28 13:02:02	/home/zeyad/ligprep_drugs	ligprep_drugs-out.maegz	5673	0	1.000	phase_screen_1			0.786	0.269				A(4) A(5) A(1) H(9) H(10) H(11)	1.163	1.163	0	TRUE	0	1.070
	ligprep_drugbank.maegz:10517	1383	2023-06-28 12:12:09	2023-06-28 13:02:02	/home/zeyad/tonino/phase_screen_Drugbank	ligprep_drugbank-out.maegz	10763	0	1.000	phase_screen_1			0.564	0.380				A(4) A(2) A(3) H(9) H(12) H(11)	1.161	1.161	0	TRUE	0	0.939	DB15143	PF-06650833	1817626-54-2	S3F315JJXI
	ligprep_drugbank.maegz:1164	1384	2023-06-28 12:12:09	2023-06-28 13:02:02	/home/zeyad/tonino/phase_screen_Drugbank	ligprep_drugbank-out.maegz	1182	0	1.000	phase_screen_1			0.768	0.292				A(7) A(12) A(6) H(17) H(21) H(18)	1.161	1.161	0	TRUE	0	1.078	DB01329	Cefoperazone	62893-19-0	7U75I1278D	(6R,7R)-7-((R)-2-(4-Ethyl-2,3-dioxo-1-piperazinylcarboxamido)-2-(4-hydroxyphenyl)acetamido)-3-((1-methyl-1H-tetrazol-5-yl)thiomethyl)-8-oxo-5-thia-1-azabicyclo(4.2.0)oct-2-en-2-carbonsaeure; (6R,7R)-7-[[2-[(4-ethyl-2,3-dioxopiperazine-1-carbonyl)amino]-2-(4-hydroxyphenyl)acetyl]amino]-3-[(1-methyltetrazol-5-yl)sulfanylmethyl]-8-oxo-5-thia-1-azabicyclo[4.2.0]oct-2-ene-2-carboxylic acid; Cefoperazo…
	GENTAMICIN	1385	2023-06-28 12:12:09	2023-06-28 13:02:02	/home/zeyad/ligprep_drugs	ligprep_drugs-out.maegz	6172	0	1.000	phase_screen_1			0.625	0.421				A(7) A(3) A(5) H(19) H(21) H(22)	1.160	1.160	0	TRUE	0	1.063
	PONESIMOD	1386	2023-06-28 12:12:09	2023-06-28 13:02:02	/home/zeyad/ligprep_drugs	ligprep_drugs-out.maegz	932	0	1.000	phase_screen_1			0.852	0.333				A(4) A(6) A(2) H(10) H(12) H(11)	1.160	1.160	0	TRUE	0	1.229
	ligprep_drugbank.maegz:8071	1387	2023-06-28 12:12:09	2023-06-28 13:02:02	/home/zeyad/tonino/phase_screen_Drugbank	ligprep_drugbank-out.maegz	8307	0	1.000	phase_screen_1			0.766	0.268				A(8) A(9) A(4) H(16) H(17) H(14)	1.159	1.159	0	TRUE	0	1.050	DB11779	Danoprevir	850876-88-9	911Z9PCQ5F	Danoprevir	DB06038
	ligprep_drugbank.maegz:4828	1388	2023-06-28 12:12:09	2023-06-28 13:02:02	/home/zeyad/tonino/phase_screen_Drugbank	ligprep_drugbank-out.maegz	4936	0	1.000	phase_screen_1			0.887	0.320				A(4) A(5) A(6) H(12) H(14) H(13)	1.159	1.159	0	TRUE	0	1.258	DB06187	Valtorcitabine	380886-95-3	D5YQG6AQXP	Valtorcitabine
	3-DECYL-2,5-DIOXO-4-HYDROXY-3-PYRROLINE	1389	2023-06-28 12:12:09	2023-06-28 13:02:02	/home/zeyad/ligprep_drugs	ligprep_drugs-out.maegz	612	0	0.018	phase_screen_1			0.560	0.419				A(2) A(3) A(1) H(8) H(7) H(6)	1.159	1.159	0	TRUE	0	0.984
	SAV	1390	2023-06-28 12:12:09	2023-06-28 13:02:02	/home/zeyad/tonino/phase_screen_Drugbank	ligprep_drugbank-out.maegz	7036	0	1.000	phase_screen_1			0.726	0.292				A(3) A(5) A(1) H(12) H(11) H(13)	1.159	1.159	0	TRUE	0	1.032	DB08519	N~4~-(3-methyl-1H-indazol-6-yl)-N~2~-(3,4,5-trimethoxyphenyl)pyrimidine-2,4-diamine
	ligprep_drugbank.maegz:3069	1391	2023-06-28 12:12:09	2023-06-28 13:02:02	/home/zeyad/tonino/phase_screen_Drugbank	ligprep_drugbank-out.maegz	3127	0	1.000	phase_screen_1			0.610	0.271				A(2) A(6) A(1) H(13) H(10) H(17)	1.158	1.158	0	TRUE	0	0.867	DB03402	1,2-Di-1-(3,7,11,15-Tetramethyl-Hexadecane)-Sn-Glycero-3-Phosphate				EXPT01989
	GELDANAMYCIN	1392	2023-06-28 12:12:09	2023-06-28 13:02:02	/home/zeyad/ligprep_drugs	ligprep_drugs-out.maegz	2452	0	1.000	phase_screen_1			0.598	0.274				A(7) A(8) A(1) H(14) H(18) H(16)	1.158	1.158	0	TRUE	0	0.857
	ligprep_drugbank.maegz:10930	1393	2023-06-28 12:12:09	2023-06-28 13:02:02	/home/zeyad/tonino/phase_screen_Drugbank	ligprep_drugbank-out.maegz	11176	0	1.000	phase_screen_1			0.780	0.337				A(2) A(8) A(6) H(18) H(19) H(17)	1.157	1.157	0	TRUE	0	1.151	DB15958	Thiamine disulfide	67-16-3	UJV8K21YKL	Thiamine disulfide; Vitamin B1 disulfide
	C4M	1394	2023-06-28 12:12:09	2023-06-28 13:02:02	/home/zeyad/tonino/phase_screen_Drugbank	ligprep_drugbank-out.maegz	6027	0	1.000	phase_screen_1			0.668	0.256				A(1) A(3) A(2) H(10) H(11) H(12)	1.157	1.157	0	TRUE	0	0.920	DB07527	N-[(2R,3S)-3-AMINO-2-HYDROXY-4-PHENYLBUTYL]-4-METHOXY-2,3,6-TRIMETHYLBENZENESULFONAMIDE
	N~4~-METHYL-N~4~-(3-METHYL-1H-INDAZOL-6-YL)-N~2~-(3,4,5-TRIMETHOXYPHENYL)PYRIMIDINE-2,4-DIAMINE	1395	2023-06-28 12:12:09	2023-06-28 13:02:02	/home/zeyad/ligprep_drugs	ligprep_drugs-out.maegz	1639	0	0.020	phase_screen_1			0.726	0.291				A(3) A(6) A(2) H(13) H(12) H(11)	1.157	1.157	0	TRUE	0	1.032
	N~4~-METHYL-N~4~-(3-METHYL-1H-INDAZOL-6-YL)-N~2~-(3,4,5-TRIMETHOXYPHENYL)PYRIMIDINE-2,4-DIAMINE	1396	2023-06-28 12:12:09	2023-06-28 13:02:02	/home/zeyad/ligprep_drugs	ligprep_drugs-out.maegz	1638	0	0.980	phase_screen_1			0.726	0.290				A(3) A(6) A(2) H(13) H(12) H(11)	1.157	1.157	0	TRUE	0	1.032
	ligprep_drugbank.maegz:581	1397	2023-06-28 12:12:09	2023-06-28 13:02:02	/home/zeyad/tonino/phase_screen_Drugbank	ligprep_drugbank-out.maegz	593	0	1.000	phase_screen_1			0.831	0.428				A(2) A(3) A(4) H(9) H(12) H(13)	1.157	1.157	0	TRUE	0	1.323	DB00696	Ergotamine	113-15-5	PR834Q503T	(5'α)-12'-hydroxy-2'-methyl-5'-(phenylmethyl)ergotoman-3',6',18-trione; 12'-Hydroxy-2'-methyl-5'alpha-(phenylmethyl)ergotaman-3',6',18-trione; 12'-hydroxy-2'-methyl-5'α-(phenylmethyl)ergotaman-3',6',18-trione; Ergotamin; Ergotamina; Ergotamine; Ergotaminum	APRD00677
	TRIFLUOROACETONYL-COENZYME A	1398	2023-06-28 12:12:09	2023-06-28 13:02:02	/home/zeyad/ligprep_drugs	ligprep_drugs-out.maegz	1312	0	1.000	phase_screen_1			0.789	0.239				A(17) A(12) A(14) H(31) H(30) H(32)	1.156	1.156	0	TRUE	0	1.046
	ligprep_drugbank.maegz:1420	1399	2023-06-28 12:12:09	2023-06-28 13:02:02	/home/zeyad/tonino/phase_screen_Drugbank	ligprep_drugbank-out.maegz	1435	0	1.000	phase_screen_1			0.537	0.436				A(4) A(6) A(2) H(17) H(13) H(14)	1.156	1.156	0	TRUE	0	0.981	DB01627	Lincomycin	154-21-2	BOD072YW0F	Cillimycin; LCM; Lincomicina; Lincomycin; Lincomycine; Lincomycinum
	CTA018	1400	2023-06-28 12:12:09	2023-06-28 13:02:02	/home/zeyad/ligprep_drugs	ligprep_drugs-out.maegz	3053	0	1.000	phase_screen_1			0.833	0.409				A(3) A(2) A(4) H(12) H(9) H(8)	1.154	1.154	0	TRUE	0	1.305
	SDI-2 CPD	1401	2023-06-28 12:12:09	2023-06-28 13:02:02	/home/zeyad/ligprep_drugs	ligprep_drugs-out.maegz	1996	0	1.000	phase_screen_1			0.589	0.375				A(5) A(4) A(1) H(9) H(8) H(7)	1.154	1.154	0	TRUE	0	0.973
	ligprep_drugbank.maegz:3967	1402	2023-06-28 12:12:09	2023-06-28 13:02:02	/home/zeyad/tonino/phase_screen_Drugbank	ligprep_drugbank-out.maegz	4046	0	0.500	phase_screen_1			0.881	0.251				A(3) A(4) A(5) H(16) H(13) H(17)	1.152	1.152	0	TRUE	0	1.177	DB04363	Mesobiliverdin IV alpha				EXPT02129
	ligprep_drugbank.maegz:8719	1403	2023-06-28 12:12:09	2023-06-28 13:02:02	/home/zeyad/tonino/phase_screen_Drugbank	ligprep_drugbank-out.maegz	8981	0	1.000	phase_screen_1			0.756	0.263				A(3) A(1) A(2) H(6) H(11) H(9)	1.151	1.151	0	TRUE	0	1.042	DB12554	Mebeverine	3625-06-7	7F80CC3NNV	Mebeverina; Mebeverine; Mebeverinum
	5RM	1404	2023-06-28 12:12:09	2023-06-28 13:02:02	/home/zeyad/tonino/phase_screen_Drugbank	ligprep_drugbank-out.maegz	1454	0	1.000	phase_screen_1			0.674	0.427				A(4) A(2) A(1) H(6) H(8) H(7)	1.151	1.151	0	TRUE	0	1.140	DB01647	Daxalipram	189940-24-7	0RB5T277IY	(R)-Mesopram; Daxalipram	EXPT00259
	DAHPG	1405	2023-06-28 12:12:09	2023-06-28 13:02:02	/home/zeyad/ligprep_drugs	ligprep_drugs-out.maegz	1335	0	1.000	phase_screen_1			0.724	0.348				A(5) A(4) A(1) H(12) H(13) H(10)	1.151	1.151	0	TRUE	0	1.104
	MOEXIPRIL	1406	2023-06-28 12:12:09	2023-06-28 13:02:02	/home/zeyad/ligprep_drugs	ligprep_drugs-out.maegz	5132	0	1.000	phase_screen_1			0.837	0.389				A(7) A(3) A(2) H(12) H(10) H(11)	1.150	1.150	0	TRUE	0	1.290
	MOEXIPRIL	1407	2023-06-28 12:12:09	2023-06-28 13:02:02	/home/zeyad/ligprep_drugs	ligprep_drugs-out.maegz	5133	0	1.000	phase_screen_1			0.837	0.389				A(7) A(3) A(2) H(12) H(10) H(11)	1.150	1.150	0	TRUE	0	1.290
	Capecitabine	1408	2023-06-28 12:12:09	2023-06-28 13:02:02	/home/zeyad/tonino/phase_screen_Drugbank	ligprep_drugbank-out.maegz	988	0	1.000	phase_screen_1			0.685	0.399				A(6) A(5) A(1) H(12) H(13) H(14)	1.150	1.150	0	TRUE	0	1.121	DB01101	Capecitabine	154361-50-9	6804DJ8Z9U	(1-(5-Deoxy-beta-D-ribofuranosyl)-5-fluoro-1,2-dihydro-2-oxo-4-pyrimidinyl)-carbamic acid pentyl ester; Capecitabin; Capecitabina; Capecitabine; Capécitabine; Capecitabinum; Pentyl [1-(5-deoxy-β-D-ribofuranosyl)-5-fluoro-2-oxo-1,2-dihydropyrimidin-4-yl]carbamate; pentyl 1-(5-deoxy-β-D-ribofuranosyl)-5-fluoro-1,2-dihydro-2-oxo-4-pyrimidinecarbamate	APRD00203
	RIFABUTIN	1409	2023-06-28 12:12:09	2023-06-28 13:02:02	/home/zeyad/ligprep_drugs	ligprep_drugs-out.maegz	2467	0	1.000	phase_screen_1			0.815	0.304				A(3) A(1) A(2) H(28) H(27) H(25)	1.150	1.150	0	TRUE	0	1.163
	MINOCYCLINE	1410	2023-06-28 12:12:09	2023-06-28 13:02:02	/home/zeyad/ligprep_drugs	ligprep_drugs-out.maegz	3376	0	1.000	phase_screen_1			0.791	0.428				A(6) A(4) A(5) H(14) H(18) H(19)	1.150	1.150	0	TRUE	0	1.283
	ligprep_drugbank.maegz:10403	1411	2023-06-28 12:12:09	2023-06-28 13:02:02	/home/zeyad/tonino/phase_screen_Drugbank	ligprep_drugbank-out.maegz	10650	0	0.431	phase_screen_1			0.758	0.312				A(3) A(6) A(2) H(11) H(12) H(13)	1.146	1.146	0	TRUE	0	1.109	DB14946	PCO-371	1613373-33-3	TE53TU0WSQ
	ligprep_drugbank.maegz:7370	1412	2023-06-28 12:12:09	2023-06-28 13:02:02	/home/zeyad/tonino/phase_screen_Drugbank	ligprep_drugbank-out.maegz	7599	0	1.000	phase_screen_1			0.825	0.309				A(3) A(2) A(4) H(12) H(9) H(10)	1.146	1.146	0	TRUE	0	1.186	DB09160	Technetium Tc-99m tetrofosmin	127455-27-0	42FOP1YX93	Tc-99m tetrofosmin; Technetium (99mTc) tetrofosmin; Technetium Tc 99m tetrofosmin; Technetium-99 tetrofosmin	DB09505
	SXH	1413	2023-06-28 12:12:09	2023-06-28 13:02:02	/home/zeyad/tonino/phase_screen_Drugbank	ligprep_drugbank-out.maegz	7103	0	1.000	phase_screen_1			0.937	0.270				A(7) A(5) A(6) H(13) H(17) H(14)	1.146	1.146	0	TRUE	0	1.273	DB08585	S-[2-({N-[(2S)-2-hydroxy-3,3-dimethyl-4-(phosphonooxy)butanoyl]-beta-alanyl}amino)ethyl] hexanethioate
	ligprep_drugbank.maegz:1546	1414	2023-06-28 12:12:09	2023-06-28 13:02:02	/home/zeyad/tonino/phase_screen_Drugbank	ligprep_drugbank-out.maegz	1564	0	1.000	phase_screen_1			0.792	0.338				A(3) A(6) A(2) H(17) H(16) H(14)	1.145	1.145	0	TRUE	0	1.182	DB01764	Dalfopristin	112362-50-2	R9M4FJE48E	Dalfopristin; Dalfopristina; Dalfopristine; Dalfopristinum	EXPT01246
	SIMVASTATIN	1415	2023-06-28 12:12:09	2023-06-28 13:02:02	/home/zeyad/ligprep_drugs	ligprep_drugs-out.maegz	6182	0	1.000	phase_screen_1			0.625	0.411				A(3) A(1) A(2) H(11) H(10) H(9)	1.145	1.145	0	TRUE	0	1.070
	RESINIFERATOXIN	1416	2023-06-28 12:12:09	2023-06-28 13:02:02	/home/zeyad/ligprep_drugs	ligprep_drugs-out.maegz	1461	0	1.000	phase_screen_1			0.582	0.367				A(9) A(3) A(2) H(13) H(18) H(17)	1.144	1.144	0	TRUE	0	0.966
	6-(HYDROXYETHYLDITHIO)-8-(AMINOMETHYLTHIO)OCTANOIC ACID	1417	2023-06-28 12:12:09	2023-06-28 13:02:02	/home/zeyad/ligprep_drugs	ligprep_drugs-out.maegz	3145	0	1.000	phase_screen_1			0.603	0.405				A(3) A(4) A(1) H(9) H(12) H(13)	1.144	1.144	0	TRUE	0	1.036
	6-(HYDROXYETHYLDITHIO)-8-(AMINOMETHYLTHIO)OCTANOIC ACID	1418	2023-06-28 12:12:09	2023-06-28 13:02:02	/home/zeyad/ligprep_drugs	ligprep_drugs-out.maegz	3146	0	1.000	phase_screen_1			0.603	0.405				A(3) A(4) A(1) H(9) H(12) H(13)	1.144	1.144	0	TRUE	0	1.036
	SIROLIMUS	1419	2023-06-28 12:12:09	2023-06-28 13:02:02	/home/zeyad/ligprep_drugs	ligprep_drugs-out.maegz	3284	0	1.000	phase_screen_1			0.720	0.253				A(9) A(10) A(7) H(19) H(18) H(25)	1.144	1.144	0	TRUE	0	0.995
	RAPAMUNE	1420	2023-06-28 12:12:09	2023-06-28 13:02:02	/home/zeyad/ligprep_drugs	ligprep_drugs-out.maegz	6175	0	1.000	phase_screen_1			0.720	0.253				A(9) A(10) A(7) H(19) H(18) H(25)	1.144	1.144	0	TRUE	0	0.995
	N'-(5-CHLORO-1,3-BENZODIOXOL-4-YL)-N-(3,4,5- TRIMETHOXYPHENYL)PYRIMIDINE-2,4-DIAMINE	1421	2023-06-28 12:12:09	2023-06-28 13:02:02	/home/zeyad/ligprep_drugs	ligprep_drugs-out.maegz	3738	0	1.000	phase_screen_1			0.624	0.300				A(1) A(5) A(2) H(11) H(13) H(12)	1.144	1.144	0	TRUE	0	0.937
	ligprep_drugbank.maegz:9931	1422	2023-06-28 12:12:09	2023-06-28 13:02:02	/home/zeyad/tonino/phase_screen_Drugbank	ligprep_drugbank-out.maegz	10201	0	1.000	phase_screen_1			0.526	0.329				A(3) A(2) A(1) H(4) H(7) H(12)	1.143	1.143	0	TRUE	0	0.854	DB14002	D-alpha-Tocopherol acetate	58-95-7	A7E6112E4N	(+)-alfa-tocopherol acetate; alpha-tocopheryl acetate, D-; D-alpha tocoferil acetate; D-alpha tocopheryl acetate; D-alpha-Tocopheryl acetate; RRR-alpha-tocopheryl acetate; Vitamin E acetate, D-	DBSALT001457
	ligprep_drugbank.maegz:11050	1423	2023-06-28 12:12:09	2023-06-28 13:02:02	/home/zeyad/tonino/phase_screen_Drugbank	ligprep_drugbank-out.maegz	11297	0	1.000	phase_screen_1			0.744	0.298				A(1) A(5) A(3) H(9) H(8) H(12)	1.142	1.142	0	TRUE	0	1.080	DB16098	Atogepant	1374248-81-3	7CRV8RR151	Atogepant
	2-(2,6-DIFLUOROPHENOXY)-N-(2-FLUOROPHENYL)-9-ISOPROPYL-9H-PURIN-8-AMINE	1424	2023-06-28 12:12:09	2023-06-28 13:02:02	/home/zeyad/ligprep_drugs	ligprep_drugs-out.maegz	6350	0	1.000	phase_screen_1			0.606	0.461				A(2) A(3) A(4) H(7) H(9) H(6)	1.141	1.141	0	TRUE	0	1.110
	ligprep_drugbank.maegz:2406	1425	2023-06-28 12:12:09	2023-06-28 13:02:02	/home/zeyad/tonino/phase_screen_Drugbank	ligprep_drugbank-out.maegz	2437	0	1.000	phase_screen_1			0.648	0.354				A(4) A(3) A(5) H(18) H(13) H(16)	1.141	1.141	0	TRUE	0	1.033	DB02691	Glycocholic acid	475-31-0	G59NX3I3RT	N-choloylglycine	EXPT01558
	ligprep_drugbank.maegz:2342	1426	2023-06-28 12:12:09	2023-06-28 13:02:02	/home/zeyad/tonino/phase_screen_Drugbank	ligprep_drugbank-out.maegz	2374	0	1.000	phase_screen_1			0.759	0.255				A(6) A(4) A(3) H(14) H(15) H(13)	1.141	1.141	0	TRUE	0	1.047	DB02620	3-(4-{2-[2-(2-bromo-acetylamino)-ethyldisulfanyl]-ethylcarbamoyl}-cyclohexylcarbamoyl)-pyrazine-2-carboxylic acid				EXPT00344
	MEDI-565	1427	2023-06-28 12:12:09	2023-06-28 13:02:02	/home/zeyad/ligprep_drugs	ligprep_drugs-out.maegz	518	0	1.000	phase_screen_1			0.671	0.266				A(4) A(2) A(5) H(10) H(13) H(12)	1.140	1.140	0	TRUE	0	0.956
	ligprep_drugbank.maegz:1699	1428	2023-06-28 12:12:09	2023-06-28 13:02:02	/home/zeyad/tonino/phase_screen_Drugbank	ligprep_drugbank-out.maegz	1718	0	1.000	phase_screen_1			0.836	0.193				A(5) A(3) A(4) H(21) H(25) H(26)	1.139	1.139	0	TRUE	0	1.068	DB01934	Arylomycin A2				EXPT00564
	Nicardipine	1429	2023-06-28 12:12:09	2023-06-28 13:02:02	/home/zeyad/tonino/phase_screen_Drugbank	ligprep_drugbank-out.maegz	515	0	1.000	phase_screen_1			0.843	0.349				A(2) A(3) A(4) H(9) H(6) H(8)	1.139	1.139	0	TRUE	0	1.264	DB00622	Nicardipine	55985-32-5	CZ5312222S	Nicardipine; Nicardipino; Nicardipinum	APRD00088
	FOSTAMATINIB	1430	2023-06-28 12:12:09	2023-06-28 13:02:02	/home/zeyad/ligprep_drugs	ligprep_drugs-out.maegz	1562	0	1.000	phase_screen_1			0.835	0.249				A(8) A(5) A(12) H(18) H(19) H(20)	1.138	1.138	0	TRUE	0	1.135
	ligprep_drugbank.maegz:2511	1431	2023-06-28 12:12:09	2023-06-28 13:02:02	/home/zeyad/tonino/phase_screen_Drugbank	ligprep_drugbank-out.maegz	2542	0	1.000	phase_screen_1			0.713	0.347				A(6) A(1) A(7) H(10) H(14) H(11)	1.138	1.138	0	TRUE	0	1.106	DB02808	Trifluorofurnesyl Diphosphate				EXPT01427
	ligprep_drugbank.maegz:10662	1432	2023-06-28 12:12:09	2023-06-28 13:02:02	/home/zeyad/tonino/phase_screen_Drugbank	ligprep_drugbank-out.maegz	10914	0	1.000	phase_screen_1			0.860	0.292				A(2) A(9) A(11) H(17) H(18) H(21)	1.137	1.137	0	TRUE	0	1.217	DB15371	MK-2748	1193902-95-2	7YM030A71C
	ligprep_drugbank.maegz:7213	1433	2023-06-28 12:12:09	2023-06-28 13:02:02	/home/zeyad/tonino/phase_screen_Drugbank	ligprep_drugbank-out.maegz	7444	0	1.000	phase_screen_1			0.715	0.405				A(2) A(1) A(6) H(15) H(11) H(17)	1.137	1.137	0	TRUE	0	1.180	DB08965	Fusafungine	1393-87-9	65DD690W0C	Fusafungina; Fusafungine
	ligprep_drugbank.maegz:2712	1434	2023-06-28 12:12:09	2023-06-28 13:02:02	/home/zeyad/tonino/phase_screen_Drugbank	ligprep_drugbank-out.maegz	2751	0	0.500	phase_screen_1			0.763	0.172				A(12) A(6) A(7) H(23) H(20) H(22)	1.137	1.137	0	TRUE	0	0.958	DB03021	Ulapualide A				EXPT03182
	N-[2-(CARBAMIMIDAMIDOOXY)ETHYL]-2-{6-CYANO-3-[(2,2-DIFLUORO-2-PYRIDIN-2-YLETHYL)AMINO]-2-FLUOROPHENYL}ACETAMIDE	1435	2023-06-28 12:12:09	2023-06-28 13:02:02	/home/zeyad/ligprep_drugs	ligprep_drugs-out.maegz	2504	0	1.000	phase_screen_1			0.818	0.377				A(4) A(2) A(5) H(12) H(15) H(14)	1.136	1.136	0	TRUE	0	1.270
	CAPSICUM OLEORESIN	1436	2023-06-28 12:12:09	2023-06-28 13:02:02	/home/zeyad/ligprep_drugs	ligprep_drugs-out.maegz	4633	0	1.000	phase_screen_1			0.831	0.205				A(2) A(1) A(3) H(12) H(10) H(13)	1.136	1.136	0	TRUE	0	1.081
	DESERPIDINE	1437	2023-06-28 12:12:09	2023-06-28 13:02:02	/home/zeyad/ligprep_drugs	ligprep_drugs-out.maegz	3231	0	1.000	phase_screen_1			0.690	0.254				A(1) A(6) A(8) H(12) H(11) H(10)	1.136	1.136	0	TRUE	0	0.971
	ligprep_drugbank.maegz:6311	1438	2023-06-28 12:12:09	2023-06-28 13:02:02	/home/zeyad/tonino/phase_screen_Drugbank	ligprep_drugbank-out.maegz	6499	0	1.000	phase_screen_1			0.615	0.370				A(2) A(3) A(1) H(14) H(12) H(11)	1.136	1.136	0	TRUE	0	1.019	DB07988	2-[3-(5-Mercapto-[1,3,4]thiadiazol-2yl)-ureido]-N-methyl-3-pentafluorophenyl-propionamide
	ligprep_drugbank.maegz:11486	1439	2023-06-28 12:12:09	2023-06-28 13:02:02	/home/zeyad/tonino/phase_screen_Drugbank	ligprep_drugbank-out.maegz	11750	0	1.000	phase_screen_1			0.511	0.313				A(1) A(3) A(4) H(8) H(10) H(12)	1.135	1.135	0	TRUE	0	0.827	DB17079	GDC-0134	1637394-01-4	4N6KQ7D685	2-pyridinamine, 3-(difluoromethoxy)-5-(2-(3,3-difluoro-1-pyrrolidinyl)-6-(1s,4s)-2-oxa-5-azabicyclo(2.2.1)hept-5-yl-4-pyrimidinyl)-
	CELLCEPT	1440	2023-06-28 12:12:09	2023-06-28 13:02:02	/home/zeyad/ligprep_drugs	ligprep_drugs-out.maegz	616	0	1.000	phase_screen_1			0.772	0.350				A(3) A(2) A(6) H(13) H(9) H(11)	1.135	1.135	0	TRUE	0	1.184
	ligprep_drugbank.maegz:5722	1441	2023-06-28 12:12:09	2023-06-28 13:02:02	/home/zeyad/tonino/phase_screen_Drugbank	ligprep_drugbank-out.maegz	5874	0	1.000	phase_screen_1			0.466	0.470				A(3) A(5) A(2) H(11) H(13) H(12)	1.134	1.134	0	TRUE	0	0.963	DB07370	(3Z,5S,6R,7S,8R,8aS)-3-(octylimino)hexahydro[1,3]thiazolo[3,4-a]pyridine-5,6,7,8-tetrol
	FERROHEME C	1442	2023-06-28 12:12:09	2023-06-28 13:02:02	/home/zeyad/ligprep_drugs	ligprep_drugs-out.maegz	6129	0	1.000	phase_screen_1			0.762	0.236				A(6) A(2) A(4) H(13) H(19) H(17)	1.133	1.133	0	TRUE	0	1.038
	RG-1530	1443	2023-06-28 12:12:09	2023-06-28 13:02:02	/home/zeyad/ligprep_drugs	ligprep_drugs-out.maegz	4132	0	1.000	phase_screen_1			0.761	0.454				A(1) A(3) A(2) H(10) H(7) H(9)	1.131	1.131	0	TRUE	0	1.301
	ligprep_drugbank.maegz:4275	1444	2023-06-28 12:12:09	2023-06-28 13:02:02	/home/zeyad/tonino/phase_screen_Drugbank	ligprep_drugbank-out.maegz	4361	0	1.000	phase_screen_1			0.588	0.394				A(1) A(2) A(4) H(14) H(12) H(11)	1.131	1.131	0	TRUE	0	1.022	DB04695	Farnesyl thiopyrophosphate			Farnesyl thiodiphosphate
	ligprep_drugbank.maegz:4181	1445	2023-06-28 12:12:09	2023-06-28 13:02:02	/home/zeyad/tonino/phase_screen_Drugbank	ligprep_drugbank-out.maegz	4265	0	1.000	phase_screen_1			0.744	0.325				A(4) A(6) A(3) H(17) H(19) H(16)	1.130	1.130	0	TRUE	0	1.127	DB04595	(E)-(4S,6S)-8-METHYL-6-((S)-3-METHYL-2-{(S)-2-[(5-METHYL-ISOXAZOLE-3-CARBONYL)-AMINO]-PROPIONYLAMINO}-BUTYRYLAMINO)-5-OXO-4-((R)-2-OXO-PYRROLIDIN-3-YLMETHYL)-NON-2-ENOIC ACID BENZYL ESTER
	ligprep_drugbank.maegz:5030	1446	2023-06-28 12:12:09	2023-06-28 13:02:02	/home/zeyad/tonino/phase_screen_Drugbank	ligprep_drugbank-out.maegz	5145	0	1.000	phase_screen_1			0.611	0.434				A(2) A(5) A(4) H(13) H(15) H(14)	1.130	1.130	0	TRUE	0	1.098	DB06614	Peramivir	330600-85-6	9ZS94HQO3B	Peramivir; Peramivir anhydrous	EXPT00645; DB03655
	ligprep_drugbank.maegz:4903	1447	2023-06-28 12:12:09	2023-06-28 13:02:02	/home/zeyad/tonino/phase_screen_Drugbank	ligprep_drugbank-out.maegz	5011	0	1.000	phase_screen_1			0.911	0.272				A(3) A(2) A(1) H(9) H(8) H(7)	1.130	1.130	0	TRUE	0	1.265	DB06311	Darapladib	356057-34-6	UI1U1MYH09	Darapladib
	ligprep_drugbank.maegz:4489	1448	2023-06-28 12:12:09	2023-06-28 13:02:02	/home/zeyad/tonino/phase_screen_Drugbank	ligprep_drugbank-out.maegz	4584	0	1.000	phase_screen_1			0.785	0.184				A(11) A(6) A(5) H(24) H(26) H(28)	1.129	1.129	0	TRUE	0	1.008	DB04934	Rifalazil	129791-92-0	S1976TE8QK	3'-hydroxy-5'-(4-isobutyl-1-piperazinyl)benzoxazinorifamycin; Rifalazil; Rifalazilo; Rifalazilum
	DB03137	1449	2023-06-28 12:12:09	2023-06-28 13:02:02	/home/zeyad/ligprep_drugs	ligprep_drugs-out.maegz	2393	0	1.000	phase_screen_1			0.653	0.325				A(2) A(5) A(3) H(12) H(13) H(11)	1.127	1.127	0	TRUE	0	1.020
	2-METHOXYESTRADIOL-3,17-O,O-BIS(SULFAMATE)	1450	2023-06-28 12:12:09	2023-06-28 13:02:02	/home/zeyad/ligprep_drugs	ligprep_drugs-out.maegz	1414	0	1.000	phase_screen_1			0.797	0.418				A(2) A(1) A(3) H(12) H(10) H(8)	1.126	1.126	0	TRUE	0	1.307
	Alizapride	1451	2023-06-28 12:12:09	2023-06-28 13:02:02	/home/zeyad/tonino/phase_screen_Drugbank	ligprep_drugbank-out.maegz	1249	0	0.461	phase_screen_1			0.619	0.504				A(2) A(4) A(1) H(7) H(8) H(9)	1.125	1.125	0	TRUE	0	1.197	DB01425	Alizapride	59338-93-1	P55703ZRZY	Alizaprida; Alizapride; Alizapridum
	AC1L9K4I	1452	2023-06-28 12:12:09	2023-06-28 13:02:02	/home/zeyad/ligprep_drugs	ligprep_drugs-out.maegz	359	0	1.000	phase_screen_1			0.769	0.159				A(11) A(9) A(21) H(31) H(34) H(33)	1.125	1.125	0	TRUE	0	0.963
	ligprep_drugbank.maegz:6215	1453	2023-06-28 12:12:09	2023-06-28 13:02:02	/home/zeyad/tonino/phase_screen_Drugbank	ligprep_drugbank-out.maegz	6399	0	1.000	phase_screen_1			0.590	0.294				A(3) A(5) A(2) H(8) H(9) H(10)	1.125	1.125	0	TRUE	0	0.911	DB07889	(2S)-1-(Dimethylamino)-3-(4-{[4-(2-methylimidazo[1,2-a]pyridin-3-yl)-2-pyrimidinyl]amino}phenoxy)-2-propanol
	MEPIRODIPINE	1454	2023-06-28 12:12:09	2023-06-28 13:02:02	/home/zeyad/ligprep_drugs	ligprep_drugs-out.maegz	2277	0	1.000	phase_screen_1			0.738	0.355				A(2) A(1) A(4) H(9) H(7) H(8)	1.124	1.124	0	TRUE	0	1.162
	BARNIDIPINE	1455	2023-06-28 12:12:09	2023-06-28 13:02:02	/home/zeyad/ligprep_drugs	ligprep_drugs-out.maegz	4528	0	1.000	phase_screen_1			0.738	0.355				A(2) A(1) A(4) H(9) H(7) H(8)	1.124	1.124	0	TRUE	0	1.162
	VINDESINE	1456	2023-06-28 12:12:09	2023-06-28 13:02:02	/home/zeyad/ligprep_drugs	ligprep_drugs-out.maegz	962	0	1.000	phase_screen_1			0.779	0.303				A(3) A(5) A(7) H(21) H(18) H(23)	1.124	1.124	0	TRUE	0	1.151
	ligprep_drugbank.maegz:3890	1457	2023-06-28 12:12:09	2023-06-28 13:02:02	/home/zeyad/tonino/phase_screen_Drugbank	ligprep_drugbank-out.maegz	3959	0	1.000	phase_screen_1			0.783	0.357				A(2) A(4) A(1) H(13) H(15) H(14)	1.124	1.124	0	TRUE	0	1.220	DB04278	2-[2-(2-Cyclohexyl-2-guanidino-acetylamino)-acetylamino]-N-(3-mercapto-propyl)-propionamide			N-{(2R)-2-Cyclohexyl-2-[(diaminomethylene)amino]acetyl}glycyl-N-(3-sulfanylpropyl)-L-alaninamide	EXPT02368
	ligprep_drugbank.maegz:8140	1458	2023-06-28 12:12:09	2023-06-28 13:02:02	/home/zeyad/tonino/phase_screen_Drugbank	ligprep_drugbank-out.maegz	8377	0	1.000	phase_screen_1			0.764	0.253				A(5) A(2) A(1) H(20) H(10) H(14)	1.123	1.123	0	TRUE	0	1.073	DB11860	Aramchol	246529-22-6	QE1Q24M65Y
	LUBIPROSTONE	1459	2023-06-28 12:12:09	2023-06-28 13:02:02	/home/zeyad/ligprep_drugs	ligprep_drugs-out.maegz	172	0	1.000	phase_screen_1			0.762	0.381				A(2) A(4) A(5) H(12) H(11) H(10)	1.123	1.123	0	TRUE	0	1.224
	ligprep_drugbank.maegz:757	1460	2023-06-28 12:12:09	2023-06-28 13:02:02	/home/zeyad/tonino/phase_screen_Drugbank	ligprep_drugbank-out.maegz	770	0	1.000	phase_screen_1			0.888	0.265				A(1) A(8) A(9) H(23) H(18) H(25)	1.121	1.121	0	TRUE	0	1.239	DB00877	Sirolimus	53123-88-9	W36ZG6FT64	(-)-Rapamycin; Rapamycin; Sirolimús; Sirolimus; Sirolimusum	APRD00178; DB02439
	ligprep_drugbank.maegz:203	1461	2023-06-28 12:12:09	2023-06-28 13:02:02	/home/zeyad/tonino/phase_screen_Drugbank	ligprep_drugbank-out.maegz	212	0	1.000	phase_screen_1			0.708	0.281				A(7) A(1) A(5) H(15) H(19) H(23)	1.121	1.121	0	TRUE	0	1.041	DB00309	Vindesine	53643-48-4	RSA8KO39WH	3-(aminocarbonyl)-O4-deacetyl-3-de(methoxycarbonyl)vincaleukoblastine; 3-carbamoyl-4-deacetyl-3-de(methoxycarbonyl)vincaleukoblastine; Desacetylvinblastine amide; Vindesina; Vindesine; Vindesinum	APRD00392
	ligprep_drugbank.maegz:7444	1462	2023-06-28 12:12:09	2023-06-28 13:02:02	/home/zeyad/tonino/phase_screen_Drugbank	ligprep_drugbank-out.maegz	7673	0	1.000	phase_screen_1			0.742	0.344				A(2) A(5) A(6) H(10) H(8) H(11)	1.119	1.119	0	TRUE	0	1.160	DB09240	Niludipine	22609-73-0	9844OS3B0J	Niludipine
	SC0	1463	2023-06-28 12:12:09	2023-06-28 13:02:02	/home/zeyad/tonino/phase_screen_Drugbank	ligprep_drugbank-out.maegz	7047	0	1.000	phase_screen_1			0.541	0.494				A(3) A(2) A(4) H(6) H(7) H(8)	1.119	1.119	0	TRUE	0	1.099	DB08529	(6E,11E)-HEPTADECA-6,11-DIENE-9,9-DIYLBIS(PHOSPHONIC ACID)
	(6E,11E)-HEPTADECA-6,11-DIENE-9,9-DIYLBIS(PHOSPHONIC ACID)	1464	2023-06-28 12:12:09	2023-06-28 13:02:02	/home/zeyad/ligprep_drugs	ligprep_drugs-out.maegz	3577	0	1.000	phase_screen_1			0.541	0.494				A(3) A(2) A(4) H(6) H(7) H(8)	1.119	1.119	0	TRUE	0	1.099
	Mycophenolic acid	1465	2023-06-28 12:12:09	2023-06-28 13:02:02	/home/zeyad/tonino/phase_screen_Drugbank	ligprep_drugbank-out.maegz	914	0	1.000	phase_screen_1			0.737	0.480				A(4) A(5) A(1) H(9) H(12) H(10)	1.118	1.118	0	TRUE	0	1.319	DB01024	Mycophenolic acid	24280-93-1	HU9DX48N0T	(e)-6-(4-Hydroxy-6-methoxy-7-methyl-3-oxo-5-phthalanyl)-4-methyl-4-hexenoic acid; Acide mycophenolique; Acido micofenolico; Acidum mycophenolicum; Micofenolico acido; Mycophenolate; Mycophenolic acid; Mycophenolsäure	APRD01603; EXPT02208
	EMD	1466	2023-06-28 12:12:09	2023-06-28 13:02:02	/home/zeyad/tonino/phase_screen_Drugbank	ligprep_drugbank-out.maegz	3639	0	1.000	phase_screen_1			0.658	0.279				A(3) A(1) A(2) H(9) H(8) H(11)	1.118	1.118	0	TRUE	0	0.984	DB03944	5-[1-(3,4-Dimethoxy-Benzoyl)-1,2,3,4-Tetrahydro-Quinolin-6-Yl]-6-Methyl-3,6-Dihydro-[1,3,4]Thiadiazin-2-One				EXPT01339
	TELAPRISTONE ACETATE	1467	2023-06-28 12:12:09	2023-06-28 13:02:02	/home/zeyad/ligprep_drugs	ligprep_drugs-out.maegz	5519	0	1.000	phase_screen_1			0.501	0.419				A(2) A(1) A(5) H(6) H(11) H(12)	1.118	1.118	0	TRUE	0	0.962
	COLFORSIN	1468	2023-06-28 12:12:09	2023-06-28 13:02:02	/home/zeyad/ligprep_drugs	ligprep_drugs-out.maegz	4786	0	1.000	phase_screen_1			0.638	0.448				A(6) A(5) A(2) H(13) H(14) H(15)	1.118	1.118	0	TRUE	0	1.161
	ligprep_drugbank.maegz:10757	1469	2023-06-28 12:12:09	2023-06-28 13:02:02	/home/zeyad/tonino/phase_screen_Drugbank	ligprep_drugbank-out.maegz	11006	0	1.000	phase_screen_1			0.731	0.288				A(4) A(2) A(1) H(8) H(11) H(10)	1.118	1.118	0	TRUE	0	1.082	DB15569	Sotorasib	2252403-56-6	2B2VM6UC8G	6-fluoro-7-(2-fluoro-6-hydroxyphenyl)-(1M)-1-[4-methyl-2-(propan-2-yl)pyridin-3-yl]-4-[(2S)-2- methyl-4-(prop-2-enoyl)piperazin-1-yl]pyrido[2,3-d]pyrimidin-2(1H)-one; Kras G12C inhibitor 9; Sotorasib
	ligprep_drugbank.maegz:9571	1470	2023-06-28 12:12:09	2023-06-28 13:02:02	/home/zeyad/tonino/phase_screen_Drugbank	ligprep_drugbank-out.maegz	9845	0	1.000	phase_screen_1			0.637	0.344				A(9) A(1) A(3) H(15) H(19) H(17)	1.117	1.117	0	TRUE	0	1.036	DB13575	Bietaserpine	53-18-9	0P5B94FVD5	Bietaserpine
	ligprep_drugbank.maegz:8264	1471	2023-06-28 12:12:09	2023-06-28 13:02:02	/home/zeyad/tonino/phase_screen_Drugbank	ligprep_drugbank-out.maegz	8504	0	1.000	phase_screen_1			0.625	0.343				A(1) A(4) A(2) H(12) H(13) H(10)	1.117	1.117	0	TRUE	0	1.021	DB12006	Osugacestat	1401066-79-2	DRL23N424R	(2R,3S)-N1-((S)-1-methyl-2-oxo-5-phenyl-2,3-dihydro-1H-benzo[e][1,4]diazepin-3-yl)-2,3-bis(3,3,3-trifluoropropyl)succinamide; Butanediamide, N1-((3S)-2,3-dihydro-1-methyl-2-oxo-5-phenyl-1H-1,4-benzodiazepin-3-yl)-2,3-bis(3,3,3-trifluorophenyl)-, (2R,3S)-
	TALADEGIB	1472	2023-06-28 12:12:09	2023-06-28 13:02:02	/home/zeyad/ligprep_drugs	ligprep_drugs-out.maegz	6142	0	1.000	phase_screen_1			0.705	0.423				A(2) A(4) A(3) H(8) H(5) H(7)	1.116	1.116	0	TRUE	0	1.214
	J91D5GN5AT	1473	2023-06-28 12:12:09	2023-06-28 13:02:02	/home/zeyad/ligprep_drugs	ligprep_drugs-out.maegz	5028	0	0.563	phase_screen_1			0.731	0.264				A(6) A(2) A(4) H(14) H(15) H(16)	1.114	1.114	0	TRUE	0	1.057
	ILH	1474	2023-06-28 12:12:09	2023-06-28 13:02:02	/home/zeyad/tonino/phase_screen_Drugbank	ligprep_drugbank-out.maegz	6490	0	1.000	phase_screen_1			0.753	0.321				A(1) A(4) A(3) H(12) H(7) H(8)	1.113	1.113	0	TRUE	0	1.153	DB07978	2-({[2,3,5,6-TETRAFLUORO-3'-(TRIFLUOROMETHOXY)BIPHENYL-4-YL]AMINO}CARBONYL)CYCLOPENTA-1,3-DIENE-1-CARBOXYLIC ACID
	ligprep_drugbank.maegz:3737	1475	2023-06-28 12:12:09	2023-06-28 13:02:02	/home/zeyad/tonino/phase_screen_Drugbank	ligprep_drugbank-out.maegz	3803	0	1.000	phase_screen_1			0.851	0.175				A(10) A(11) A(9) H(32) H(30) H(33)	1.112	1.112	0	TRUE	0	1.097	DB04117	4-(N,N-Dimethylamino)cinnamoyl-CoA				EXPT01108
	ligprep_drugbank.maegz:822	1476	2023-06-28 12:12:09	2023-06-28 13:02:02	/home/zeyad/tonino/phase_screen_Drugbank	ligprep_drugbank-out.maegz	837	0	1.000	phase_screen_1			0.823	0.276				A(1) A(4) A(3) H(7) H(6) H(9)	1.111	1.111	0	TRUE	0	1.185	DB00944	Demecarium	16505-84-3	ILP8XJ8R5K	Demecarium; Demecarium cation; Demecarium ion	APRD00905
	ATRASENTAN	1477	2023-06-28 12:12:09	2023-06-28 13:02:02	/home/zeyad/ligprep_drugs	ligprep_drugs-out.maegz	885	0	1.000	phase_screen_1			0.882	0.304				A(2) A(5) A(6) H(9) H(10) H(11)	1.111	1.111	0	TRUE	0	1.291
	ligprep_drugbank.maegz:7133	1478	2023-06-28 12:12:09	2023-06-28 13:02:02	/home/zeyad/tonino/phase_screen_Drugbank	ligprep_drugbank-out.maegz	7363	0	1.000	phase_screen_1			0.778	0.233				A(6) A(3) A(1) H(19) H(16) H(17)	1.111	1.111	0	TRUE	0	1.080	DB08861	DPDPE	88373-73-3		(D-Pen2,D-Pen5)-Enkephalin; [D-Pen2-D-Pen5]-enkephaline; 2,5-Pen-enkephalin; cyclo-[D-Pen2,5]-enkephalin; D-penicillamine-(2,5)-enkephalin; L-tyrosyl-3-mercapto-D-valylglycyl-L-phenylalanyl-3-mercapto-D-valine, cyclic (2-5)-disulfide
	ligprep_drugbank.maegz:8581	1479	2023-06-28 12:12:09	2023-06-28 13:02:02	/home/zeyad/tonino/phase_screen_Drugbank	ligprep_drugbank-out.maegz	8835	0	1.000	phase_screen_1			0.679	0.386				A(2) A(6) A(3) H(11) H(12) H(16)	1.111	1.111	0	TRUE	0	1.146	DB12391	Sagopilone	305841-29-6	KY72JU32FO	Sagopilone	DB05654
	DEXNIGULDIPINE	1480	2023-06-28 12:12:09	2023-06-28 13:02:02	/home/zeyad/ligprep_drugs	ligprep_drugs-out.maegz	1991	0	1.000	phase_screen_1			0.712	0.290				A(4) A(3) A(2) H(8) H(7) H(10)	1.110	1.110	0	TRUE	0	1.069
	(+)-NIGULDIPINE	1481	2023-06-28 12:12:09	2023-06-28 13:02:02	/home/zeyad/ligprep_drugs	ligprep_drugs-out.maegz	2809	0	1.000	phase_screen_1			0.712	0.290				A(4) A(3) A(2) H(8) H(7) H(10)	1.110	1.110	0	TRUE	0	1.069
	ligprep_drugbank.maegz:3340	1482	2023-06-28 12:12:09	2023-06-28 13:02:02	/home/zeyad/tonino/phase_screen_Drugbank	ligprep_drugbank-out.maegz	3402	0	1.000	phase_screen_1			0.892	0.191				A(19) A(11) A(6) H(32) H(31) H(34)	1.108	1.108	0	TRUE	0	1.170	DB03699	Succinyl-Coenzyme A	604-98-8	BSI27HW5EQ		EXPT02863
	NAXIFYLLINE	1483	2023-06-28 12:12:09	2023-06-28 13:02:02	/home/zeyad/ligprep_drugs	ligprep_drugs-out.maegz	6792	0	1.000	phase_screen_1			0.754	0.454				A(3) A(2) A(4) H(8) H(6) H(7)	1.108	1.108	0	TRUE	0	1.319
	ligprep_drugbank.maegz:1933	1484	2023-06-28 12:12:09	2023-06-28 13:02:02	/home/zeyad/tonino/phase_screen_Drugbank	ligprep_drugbank-out.maegz	1959	0	1.000	phase_screen_1			0.774	0.201				A(18) A(12) A(14) H(32) H(31) H(34)	1.107	1.107	0	TRUE	0	1.041	DB02180	Myristoyl-Coa	3130-72-1			EXPT02264
	LAPAQUISTAT ACETATE	1485	2023-06-28 12:12:09	2023-06-28 13:02:02	/home/zeyad/ligprep_drugs	ligprep_drugs-out.maegz	3729	0	1.000	phase_screen_1			0.898	0.295				A(9) A(1) A(3) H(14) H(17) H(16)	1.107	1.107	0	TRUE	0	1.304
	DB04642	1486	2023-06-28 12:12:09	2023-06-28 13:02:02	/home/zeyad/ligprep_drugs	ligprep_drugs-out.maegz	4808	0	1.000	phase_screen_1			0.812	0.258				A(2) A(1) A(5) H(13) H(12) H(11)	1.106	1.106	0	TRUE	0	1.156
	ligprep_drugbank.maegz:1901	1487	2023-06-28 12:12:09	2023-06-28 13:02:02	/home/zeyad/tonino/phase_screen_Drugbank	ligprep_drugbank-out.maegz	1928	0	1.000	phase_screen_1			0.576	0.262				A(7) A(4) A(6) H(26) H(25) H(22)	1.106	1.106	0	TRUE	0	0.878	DB02144	1,2-diacyl-sn-glycero-3-phosphoinositol				EXPT02597
	ligprep_drugbank.maegz:8600	1488	2023-06-28 12:12:09	2023-06-28 13:02:02	/home/zeyad/tonino/phase_screen_Drugbank	ligprep_drugbank-out.maegz	8854	0	1.000	phase_screen_1			0.766	0.379				A(1) A(4) A(2) H(11) H(12) H(9)	1.105	1.105	0	TRUE	0	1.248	DB12412	Gemigliptin	911637-19-9	5DHU18M5D6	Gemigliptin
	ACETOACETYL COA	1489	2023-06-28 12:12:09	2023-06-28 13:02:02	/home/zeyad/ligprep_drugs	ligprep_drugs-out.maegz	4780	0	1.000	phase_screen_1			0.467	0.221				A(18) A(11) A(15) H(30) H(29) H(32)	1.105	1.105	0	TRUE	0	0.699
	ligprep_drugbank.maegz:2307	1490	2023-06-28 12:12:09	2023-06-28 13:02:02	/home/zeyad/tonino/phase_screen_Drugbank	ligprep_drugbank-out.maegz	2339	0	1.000	phase_screen_1			0.748	0.352				A(2) A(3) A(5) H(18) H(17) H(16)	1.105	1.105	0	TRUE	0	1.193	DB02582	(6Z)-6-{[(1Z)-1-{[(1R)-1-Carboxy-2-methyl-2-propen-1-yl]imino}-1-hydroxy-3-sulfanyl-2-propanyl]imino}-6-hydroxynorleucine				EXPT00870
	AC1L9H1X	1491	2023-06-28 12:12:09	2023-06-28 13:02:02	/home/zeyad/ligprep_drugs	ligprep_drugs-out.maegz	2592	0	1.000	phase_screen_1			0.709	0.262				A(11) A(12) A(10) H(31) H(30) H(29)	1.104	1.104	0	TRUE	0	1.039
	DHG	1492	2023-06-28 12:12:09	2023-06-28 13:02:02	/home/zeyad/tonino/phase_screen_Drugbank	ligprep_drugbank-out.maegz	6162	0	1.000	phase_screen_1			0.696	0.264				A(2) A(4) A(5) H(9) H(10) H(13)	1.104	1.104	0	TRUE	0	1.028	DB07657	PHOSPHONIC ACID 2-DODECANOYLAMINO-HEXYL ESTER PROPYL ESTER
	MARAVIROC	1493	2023-06-28 12:12:09	2023-06-28 13:02:02	/home/zeyad/ligprep_drugs	ligprep_drugs-out.maegz	2272	0	1.000	phase_screen_1			0.656	0.363				A(1) A(3) A(2) H(11) H(8) H(12)	1.103	1.103	0	TRUE	0	1.100
	TIN MESOPORPHYRIN	1494	2023-06-28 12:12:09	2023-06-28 13:02:02	/home/zeyad/ligprep_drugs	ligprep_drugs-out.maegz	3071	0	1.000	phase_screen_1			0.678	0.280				A(6) A(1) A(4) H(13) H(15) H(14)	1.102	1.102	0	TRUE	0	1.027
	ligprep_drugbank.maegz:1513	1495	2023-06-28 12:12:09	2023-06-28 13:02:02	/home/zeyad/tonino/phase_screen_Drugbank	ligprep_drugbank-out.maegz	1531	0	1.000	phase_screen_1			0.719	0.229				A(2) A(8) A(1) H(11) H(12) H(15)	1.102	1.102	0	TRUE	0	1.016	DB01728	1,2-dihexadecanoyl-sn-glycero-3-phosphoethanolamine	923-61-5	4FWH120Z1Z	1,2-dipalmitoyl-sn-glycero-3-phosphoethanolamine; 2-aminoethyl (2R)-2,3-bis(hexadecanoyloxy)propyl hydrogen phosphate; 2-aminoethyl (2R)-2,3-bis(palmitoyloxy)propyl hydrogen phosphate; Dipalmitoyl phosphatidylethanolamine	EXPT02544
	ligprep_drugbank.maegz:11496	1496	2023-06-28 12:12:09	2023-06-28 13:02:02	/home/zeyad/tonino/phase_screen_Drugbank	ligprep_drugbank-out.maegz	11760	0	1.000	phase_screen_1			0.627	0.261				A(7) A(2) A(11) H(31) H(35) H(36)	1.102	1.102	0	TRUE	0	0.944	DB17103	Solasonine	19121-58-5	TR60638HXL	alpha-Solasonine; Purapurine; Solasonin; Tomatine solaradixine
	ligprep_drugbank.maegz:10171	1497	2023-06-28 12:12:09	2023-06-28 13:02:02	/home/zeyad/tonino/phase_screen_Drugbank	ligprep_drugbank-out.maegz	10415	0	1.000	phase_screen_1			0.733	0.228				A(5) A(6) A(2) H(8) H(10) H(11)	1.101	1.101	0	TRUE	0	1.032	DB14568	Ivosidenib	1448347-49-6	Q2PCN8MAM6	Ivosidenib
	MESOBILIVERDIN IV ALPHA	1498	2023-06-28 12:12:09	2023-06-28 13:02:02	/home/zeyad/ligprep_drugs	ligprep_drugs-out.maegz	1974	0	0.500	phase_screen_1			0.735	0.337				A(6) A(1) A(2) H(18) H(20) H(19)	1.101	1.101	0	TRUE	0	1.165
	ligprep_drugbank.maegz:4707	1499	2023-06-28 12:12:09	2023-06-28 13:02:02	/home/zeyad/tonino/phase_screen_Drugbank	ligprep_drugbank-out.maegz	4802	0	1.000	phase_screen_1			0.864	0.182				A(1) A(9) A(4) H(15) H(24) H(23)	1.099	1.099	0	TRUE	0	1.135	DB05710	Gantacurium	758669-50-0	N9VK9ZO25E
	ligprep_drugbank.maegz:7490	1500	2023-06-28 12:12:09	2023-06-28 13:02:02	/home/zeyad/tonino/phase_screen_Drugbank	ligprep_drugbank-out.maegz	7721	0	1.000	phase_screen_1			0.851	0.267				A(5) A(7) A(9) H(15) H(17) H(16)	1.098	1.098	0	TRUE	0	1.224	DB09297	Paritaprevir	1216941-48-8	OU2YM37K86	(2R,6S,12Z,13aR,14aR,16aS)-N-(cyclopropanesulfonyl)-6-[(5-methylpyrazine-2-carbonyl)amino]-5,16-dioxo-2-[(phenanthridin-6-yl)oxy]-1,2,3,6,7,8,9,10,11,13a,14,15,16,16a-tetradecahydrocyclopropa[e]pyrrolo[1,2-a][1,4]diazacyclopentadecine-14a(5H)-carboxamide; Paritaprevir; Veruprevir
	ligprep_drugbank.maegz:7442	1501	2023-06-28 12:12:09	2023-06-28 13:02:02	/home/zeyad/tonino/phase_screen_Drugbank	ligprep_drugbank-out.maegz	7671	0	1.000	phase_screen_1			0.794	0.290				A(1) A(2) A(3) H(9) H(7) H(8)	1.098	1.098	0	TRUE	0	1.183	DB09238	Manidipine	89226-50-6	6O4754US88	Manidipine; Manidipino
	ligprep_drugbank.maegz:810	1502	2023-06-28 12:12:09	2023-06-28 13:02:02	/home/zeyad/tonino/phase_screen_Drugbank	ligprep_drugbank-out.maegz	825	0	1.000	phase_screen_1			0.749	0.382				A(2) A(4) A(3) H(11) H(10) H(9)	1.098	1.098	0	TRUE	0	1.240	DB00932	Tipranavir	174484-41-4	ZZT404XD09	Tipranavir	APRD01306
	FII	1503	2023-06-28 12:12:09	2023-06-28 13:02:02	/home/zeyad/tonino/phase_screen_Drugbank	ligprep_drugbank-out.maegz	6272	0	1.000	phase_screen_1			0.504	0.365				A(2) A(3) A(1) H(12) H(10) H(6)	1.098	1.098	0	TRUE	0	0.926	DB07771	[(3,7,11-TRIMETHYL-DODECA-2,6,10-TRIENYLOXYCARBAMOYL)-METHYL]-PHOSPHONIC ACID
	FPT INHIBITOR II	1504	2023-06-28 12:12:09	2023-06-28 13:02:02	/home/zeyad/ligprep_drugs	ligprep_drugs-out.maegz	6829	0	1.000	phase_screen_1			0.504	0.365				A(2) A(3) A(1) H(12) H(10) H(6)	1.098	1.098	0	TRUE	0	0.926
	DB08614	1505	2023-06-28 12:12:09	2023-06-28 13:02:02	/home/zeyad/ligprep_drugs	ligprep_drugs-out.maegz	6649	0	1.000	phase_screen_1			0.789	0.317				A(2) A(4) A(1) H(9) H(11) H(10)	1.098	1.098	0	TRUE	0	1.211
	ligprep_drugbank.maegz:10310	1506	2023-06-28 12:12:09	2023-06-28 13:02:02	/home/zeyad/tonino/phase_screen_Drugbank	ligprep_drugbank-out.maegz	10552	0	1.000	phase_screen_1			0.738	0.310				A(3) A(5) A(2) H(11) H(10) H(7)	1.097	1.097	0	TRUE	0	1.142	DB14793	RO-5045337	939981-39-2	Q8MI0X869M
	ligprep_drugbank.maegz:893	1507	2023-06-28 12:12:09	2023-06-28 13:02:02	/home/zeyad/tonino/phase_screen_Drugbank	ligprep_drugbank-out.maegz	907	0	1.000	phase_screen_1			0.757	0.367				A(6) A(3) A(2) H(17) H(19) H(18)	1.095	1.095	0	TRUE	0	1.235	DB01017	Minocycline	10118-90-8	FYY3R43WGO	(4S,4aS,5aR,12aS)-4,7-bis(dimethylamino)-3,10,12,12a-tetrahydroxy-1,11-dioxo-1,4,4a,5,5a,6,11,12a-octahydrotetracene-2-carboxamide; 7-Dimethylamino-6-demethyl-6-deoxytetracycline; Minociclina; Minociclinum; Minocyclin; Minocycline; Minocyclinum; Minomycin	APRD00547
	ligprep_drugbank.maegz:8918	1508	2023-06-28 12:12:09	2023-06-28 13:02:02	/home/zeyad/tonino/phase_screen_Drugbank	ligprep_drugbank-out.maegz	9192	0	1.000	phase_screen_1			0.616	0.288				A(4) A(6) A(7) H(13) H(11) H(12)	1.095	1.095	0	TRUE	0	0.971	DB12800	CHF-6001	1239278-59-1	0984EU6E2F
	ligprep_drugbank.maegz:8740	1509	2023-06-28 12:12:09	2023-06-28 13:02:02	/home/zeyad/tonino/phase_screen_Drugbank	ligprep_drugbank-out.maegz	9002	0	1.000	phase_screen_1			0.714	0.443				A(5) A(3) A(8) H(13) H(10) H(11)	1.095	1.095	0	TRUE	0	1.274	DB12577	Fosbretabulin	222030-63-9	I5590ES2QZ	Combretastatin A-4 phosphate; Combretastatin A4 phosphate; Fosbretabulin; Phosbretabulin
	ID5	1510	2023-06-28 12:12:09	2023-06-28 13:02:02	/home/zeyad/tonino/phase_screen_Drugbank	ligprep_drugbank-out.maegz	2565	0	1.000	phase_screen_1			0.387	0.369				A(2) A(1) A(3) H(10) H(9) H(11)	1.092	1.092	0	TRUE	0	0.796	DB02834	IDD552				EXPT01836
	COBIPROSTONE	1511	2023-06-28 12:12:09	2023-06-28 13:02:02	/home/zeyad/ligprep_drugs	ligprep_drugs-out.maegz	4062	0	1.000	phase_screen_1			0.771	0.369				A(2) A(4) A(5) H(12) H(11) H(10)	1.092	1.092	0	TRUE	0	1.259
	Spironolactone	1512	2023-06-28 12:12:09	2023-06-28 13:02:02	/home/zeyad/tonino/phase_screen_Drugbank	ligprep_drugbank-out.maegz	318	0	1.000	phase_screen_1			0.655	0.378				A(2) A(4) A(1) H(6) H(7) H(11)	1.091	1.091	0	TRUE	0	1.129	DB00421	Spironolactone	52-01-7	27O7W4T232	Espironolactona; Spironolactone; Spironolactonum; Spironolattone	APRD01234
	MDL 101,146	1513	2023-06-28 12:12:09	2023-06-28 13:02:02	/home/zeyad/ligprep_drugs	ligprep_drugs-out.maegz	3550	0	1.000	phase_screen_1			0.735	0.273				A(5) A(2) A(4) H(14) H(11) H(10)	1.091	1.091	0	TRUE	0	1.100
	CANGRELOR	1514	2023-06-28 12:12:09	2023-06-28 13:02:02	/home/zeyad/ligprep_drugs	ligprep_drugs-out.maegz	856	0	1.000	phase_screen_1			0.695	0.297				A(10) A(1) A(8) H(20) H(26) H(23)	1.091	1.091	0	TRUE	0	1.082
	ligprep_drugbank.maegz:920	1515	2023-06-28 12:12:09	2023-06-28 13:02:02	/home/zeyad/tonino/phase_screen_Drugbank	ligprep_drugbank-out.maegz	935	0	1.000	phase_screen_1			0.626	0.395				A(5) A(1) A(4) H(11) H(9) H(8)	1.090	1.090	0	TRUE	0	1.117	DB01046	Lubiprostone	136790-76-6	7662KG2R6K	Lubiprostone	APRD01298
	ligprep_drugbank.maegz:1941	1516	2023-06-28 12:12:09	2023-06-28 13:02:02	/home/zeyad/tonino/phase_screen_Drugbank	ligprep_drugbank-out.maegz	1965	0	1.000	phase_screen_1			0.660	0.237				A(6) A(2) A(4) H(13) H(15) H(12)	1.090	1.090	0	TRUE	0	0.970	DB02188	N-Methylmesoporphyrin containing copper			3-[18-(2-Carboxyethyl)-7,12-diethyl-3,8,13,17,23-pentamethylporphyrin-21-id-2-yl]propanoic acid;copper(1+)	EXPT02216
	MOVANTIK	1517	2023-06-28 12:12:09	2023-06-28 13:02:02	/home/zeyad/ligprep_drugs	ligprep_drugs-out.maegz	6909	0	1.000	phase_screen_1			0.879	0.329				A(7) A(10) A(8) H(14) H(16) H(18)	1.088	1.088	0	TRUE	0	1.343
	ligprep_drugbank.maegz:921	1518	2023-06-28 12:12:09	2023-06-28 13:02:02	/home/zeyad/tonino/phase_screen_Drugbank	ligprep_drugbank-out.maegz	936	0	1.000	phase_screen_1			0.758	0.313				A(7) A(1) A(4) H(9) H(16) H(13)	1.088	1.088	0	TRUE	0	1.179	DB01047	Fluocinonide	356-12-7	2W4A77YPAN	Fluocinonida; Fluocinonide; Fluocinonido; Fluocinonidum	APRD00978
	3-Hydroxybutyryl-Coenzyme A	1519	2023-06-28 12:12:09	2023-06-28 13:02:02	/home/zeyad/tonino/phase_screen_Drugbank	ligprep_drugbank-out.maegz	3321	0	1.000	phase_screen_1			0.855	0.231				A(11) A(17) A(22) H(30) H(32) H(31)	1.088	1.088	0	TRUE	0	1.198	DB03612	3-Hydroxybutyryl-Coenzyme A				EXPT00172
	AMG-222	1520	2023-06-28 12:12:09	2023-06-28 13:02:02	/home/zeyad/ligprep_drugs	ligprep_drugs-out.maegz	6366	0	0.300	phase_screen_1			0.535	0.368				A(7) A(6) A(4) H(15) H(12) H(13)	1.087	1.087	0	TRUE	0	0.979
	ligprep_drugbank.maegz:10942	1521	2023-06-28 12:12:09	2023-06-28 13:02:02	/home/zeyad/tonino/phase_screen_Drugbank	ligprep_drugbank-out.maegz	11186	0	1.000	phase_screen_1			0.517	0.511				A(5) A(1) A(4) H(12) H(13) H(14)	1.086	1.086	0	TRUE	0	1.130	DB15973	Tauroselcholic acid	75018-71-2	H6630PU5ZJ	SeHCAT; Tauroselcholic acid
	ligprep_drugbank.maegz:6761	1522	2023-06-28 12:12:09	2023-06-28 13:02:02	/home/zeyad/tonino/phase_screen_Drugbank	ligprep_drugbank-out.maegz	6975	0	1.000	phase_screen_1			0.772	0.374				A(1) A(3) A(2) H(10) H(8) H(7)	1.083	1.083	0	TRUE	0	1.275	DB08456	S-[(1-Hydroxy-2,2,5,5-tetramethyl-4-phenyl-2,5-dihydro-1H-pyrrol-3-yl)methyl] methanesulfonothioate
	ligprep_drugbank.maegz:2567	1523	2023-06-28 12:12:09	2023-06-28 13:02:02	/home/zeyad/tonino/phase_screen_Drugbank	ligprep_drugbank-out.maegz	2599	0	1.000	phase_screen_1			0.904	0.273				A(7) A(1) A(4) H(18) H(16) H(21)	1.083	1.083	0	TRUE	0	1.314	DB02868	Deacetoxyvinzolidine	165659-77-8	6PBV11IO5E		EXPT01963
	N-OCTYL-BETA-D-THIOGLUCOSIDE	1524	2023-06-28 12:12:09	2023-06-28 13:02:02	/home/zeyad/ligprep_drugs	ligprep_drugs-out.maegz	6609	0	1.000	phase_screen_1			0.671	0.393				A(3) A(5) A(2) H(13) H(12) H(11)	1.082	1.082	0	TRUE	0	1.178
	ligprep_drugbank.maegz:11273	1525	2023-06-28 12:12:09	2023-06-28 13:02:02	/home/zeyad/tonino/phase_screen_Drugbank	ligprep_drugbank-out.maegz	11527	0	1.000	phase_screen_1			0.789	0.211				A(6) A(4) A(1) H(31) H(34) H(36)	1.082	1.082	0	TRUE	0	1.100	DB16687	Reltecimod	1447799-33-8	U00J02UY29	D-alanyl-L-seryl-L-prolyl-L-methionyl-L-leucyl-L-valyl-L-alanyl-L-tyrosyl-L-aspartyl-D-alanine
	ligprep_drugbank.maegz:8619	1526	2023-06-28 12:12:09	2023-06-28 13:02:02	/home/zeyad/tonino/phase_screen_Drugbank	ligprep_drugbank-out.maegz	8875	0	1.000	phase_screen_1			0.548	0.317				A(5) A(3) A(1) H(10) H(13) H(11)	1.080	1.080	0	TRUE	0	0.942	DB12435	Tipelukast	125961-82-2	08379P260O	Tipelukast
	ligprep_drugbank.maegz:3744	1527	2023-06-28 12:12:09	2023-06-28 13:02:02	/home/zeyad/tonino/phase_screen_Drugbank	ligprep_drugbank-out.maegz	3810	0	1.000	phase_screen_1			0.727	0.204				A(8) A(2) A(11) H(23) H(22) H(24)	1.080	1.080	0	TRUE	0	1.021	DB04124	Aurodox	12704-90-4	PGP5RZH64G	1-methylmocimycin; Goldinodox; Goldinomycin	EXPT02115
	ligprep_drugbank.maegz:4007	1528	2023-06-28 12:12:09	2023-06-28 13:02:02	/home/zeyad/tonino/phase_screen_Drugbank	ligprep_drugbank-out.maegz	4087	0	1.000	phase_screen_1			0.720	0.261				A(1) A(8) A(2) H(19) H(22) H(21)	1.078	1.078	0	TRUE	0	1.083	DB04408	Ncs-Chromophore	81604-85-5	2SJ8J82D90		EXPT00912
	ligprep_drugbank.maegz:933	1529	2023-06-28 12:12:09	2023-06-28 13:02:02	/home/zeyad/tonino/phase_screen_Drugbank	ligprep_drugbank-out.maegz	948	0	1.000	phase_screen_1			0.750	0.254				A(4) A(7) A(6) H(15) H(12) H(13)	1.078	1.078	0	TRUE	0	1.111	DB01061	Azlocillin	37091-66-0	HUM6H389W0	(2S,5R,6R)-3,3-dimethyl-7-oxo-6-{[(2R)-2-{[(2-oxoimidazolidin-1-yl)carbonyl]amino}-2-phenylacetyl]amino}-4-thia-1-azabicyclo[3.2.0]heptane-2-carboxylic acid; Azlocilina; Azlocillin; Azlocilline; Azlocillinum	APRD00814
	ligprep_drugbank.maegz:8318	1530	2023-06-28 12:12:09	2023-06-28 13:02:02	/home/zeyad/tonino/phase_screen_Drugbank	ligprep_drugbank-out.maegz	8560	0	1.000	phase_screen_1			0.819	0.289				A(6) A(9) A(7) H(14) H(13) H(17)	1.077	1.077	0	TRUE	0	1.236	DB12069	Sovaprevir	1001667-23-7	2ND9V3MN6O	Sovaprevir
	ligprep_drugbank.maegz:5118	1531	2023-06-28 12:12:09	2023-06-28 13:02:02	/home/zeyad/tonino/phase_screen_Drugbank	ligprep_drugbank-out.maegz	5234	0	1.000	phase_screen_1			0.784	0.352				A(1) A(3) A(2) H(10) H(7) H(6)	1.077	1.077	0	TRUE	0	1.271	DB06739	Seratrodast	112665-43-7	4U58JM421N	Seratrodast
	Orlistat	1532	2023-06-28 12:12:09	2023-06-28 13:02:02	/home/zeyad/tonino/phase_screen_Drugbank	ligprep_drugbank-out.maegz	970	0	1.000	phase_screen_1			0.653	0.321				A(1) A(2) A(3) H(10) H(12) H(9)	1.077	1.077	0	TRUE	0	1.076	DB01083	Orlistat	96829-58-2	95M8R751W8	(-)-Tetrahydrolipstatin; Orlipastat; Orlipastatum; Orlistat; Tetrahydrolipstatin	APRD00255
	MLN 8237	1533	2023-06-28 12:12:09	2023-06-28 13:02:02	/home/zeyad/ligprep_drugs	ligprep_drugs-out.maegz	5791	0	1.000	phase_screen_1			0.524	0.289				A(5) A(3) A(6) H(13) H(12) H(14)	1.076	1.076	0	TRUE	0	0.884
	ligprep_drugbank.maegz:7839	1534	2023-06-28 12:12:09	2023-06-28 13:02:02	/home/zeyad/tonino/phase_screen_Drugbank	ligprep_drugbank-out.maegz	8056	0	1.000	phase_screen_1			0.643	0.402				A(6) A(5) A(2) H(11) H(9) H(8)	1.076	1.076	0	TRUE	0	1.163	DB11457	Rotenone	83-79-4	03L9OT429T	(−)-cis-rotenone; (−)-rotenone; (12aS,6aS,2R)-8,9-dimethoxy-2-(1-methylvinyl)-1,2-dihydrochromano[3,4-b]furano [2,3-h]chroman-6-one; [2R-(2α,6aα,12aα)]-1,2,12,12a-tetrahydro-8,9-dimethoxy-2-(1-methylethenyl)[1]benzopyrano[3,4-b]furo[2,3-H][1]benzopyran-6(6aH)-one; 5'β-rotenone; Dactinol; Tubatoxin
	BH7	1535	2023-06-28 12:12:09	2023-06-28 13:02:02	/home/zeyad/tonino/phase_screen_Drugbank	ligprep_drugbank-out.maegz	2869	0	1.000	phase_screen_1			0.810	0.347				A(1) A(5) A(3) H(13) H(11) H(10)	1.076	1.076	0	TRUE	0	1.298	DB03139	6-[5-(2-Oxo-Hexahydro-Thieno[3,4-D]Imidazol-4-Yl)-Pentanoylamino]-Hexanoic Acid				EXPT00692
	1-DECYL-3-TRIFLUORO ETHYL-SN-GLYCERO-2-PHOSPHOMETHANOL	1536	2023-06-28 12:12:09	2023-06-28 13:02:02	/home/zeyad/ligprep_drugs	ligprep_drugs-out.maegz	1196	0	1.000	phase_screen_1			0.662	0.445				A(5) A(1) A(6) H(7) H(10) H(9)	1.072	1.072	0	TRUE	0	1.242
	IDD552	1537	2023-06-28 12:12:09	2023-06-28 13:02:02	/home/zeyad/ligprep_drugs	ligprep_drugs-out.maegz	2708	0	1.000	phase_screen_1			0.251	0.302				A(4) A(1) A(3) H(11) H(10) H(9)	1.071	1.071	0	TRUE	0	0.578
	PVC	1538	2023-06-28 12:12:09	2023-06-28 13:02:02	/home/zeyad/tonino/phase_screen_Drugbank	ligprep_drugbank-out.maegz	6956	0	1.000	phase_screen_1			0.379	0.368				A(7) A(1) A(5) H(14) H(15) H(16)	1.071	1.071	0	TRUE	0	0.811	DB08438	(2E,4R,5S)-2,3,4,5-TETRAHYDROXY-6-(PALMITOYLOXY)HEX-2-ENOIC ACID
	TAGRISSO	1539	2023-06-28 12:12:09	2023-06-28 13:02:02	/home/zeyad/ligprep_drugs	ligprep_drugs-out.maegz	1798	0	1.000	phase_screen_1			0.527	0.335				A(2) A(4) A(3) H(7) H(11) H(9)	1.070	1.070	0	TRUE	0	0.950
	OSIMERTINIB	1540	2023-06-28 12:12:09	2023-06-28 13:02:02	/home/zeyad/ligprep_drugs	ligprep_drugs-out.maegz	5960	0	1.000	phase_screen_1			0.527	0.335				A(2) A(4) A(3) H(7) H(11) H(9)	1.070	1.070	0	TRUE	0	0.950
	ligprep_drugbank.maegz:320	1541	2023-06-28 12:12:09	2023-06-28 13:02:02	/home/zeyad/tonino/phase_screen_Drugbank	ligprep_drugbank-out.maegz	327	0	0.999	phase_screen_1			0.729	0.342				A(6) A(2) A(9) H(18) H(20) H(19)	1.070	1.070	0	TRUE	0	1.201	DB00430	Cefpiramide	70797-11-4	P936YA152N	Cefpiramide; Cefpiramido; Cefpiramidum	APRD00856
	CID5288653	1542	2023-06-28 12:12:09	2023-06-28 13:02:02	/home/zeyad/ligprep_drugs	ligprep_drugs-out.maegz	258	0	0.500	phase_screen_1			0.937	0.250				A(9) A(12) A(11) H(23) H(20) H(24)	1.070	1.070	0	TRUE	0	1.340
	ligprep_drugbank.maegz:8651	1543	2023-06-28 12:12:09	2023-06-28 13:02:02	/home/zeyad/tonino/phase_screen_Drugbank	ligprep_drugbank-out.maegz	8908	0	1.000	phase_screen_1			0.802	0.350				A(6) A(1) A(7) H(13) H(16) H(19)	1.069	1.069	0	TRUE	0	1.300	DB12471	Ibrexafungerp	1207753-03-4	A92JFM5XNU	Ibrexafungerp
	ligprep_drugbank.maegz:4731	1544	2023-06-28 12:12:09	2023-06-28 13:02:02	/home/zeyad/tonino/phase_screen_Drugbank	ligprep_drugbank-out.maegz	4827	0	1.000	phase_screen_1			0.684	0.479				A(5) A(4) A(2) H(12) H(7) H(11)	1.067	1.067	0	TRUE	0	1.315	DB05806	Cositecan	203923-89-1	24R60NVC41	Cositecan; Karenitecin
	ligprep_drugbank.maegz:1273	1545	2023-06-28 12:12:09	2023-06-28 13:02:02	/home/zeyad/tonino/phase_screen_Drugbank	ligprep_drugbank-out.maegz	1290	0	1.000	phase_screen_1			0.750	0.505				A(3) A(2) A(5) H(8) H(9) H(13)	1.066	1.066	0	TRUE	0	1.426	DB01469	Acetorphine	25333-77-1	2OGQ81529L	7alpha-etorphine 3-acetate; Acetorfina; Acetorphine; Acetylpropylorvinol
	ligprep_drugbank.maegz:11487	1546	2023-06-28 12:12:09	2023-06-28 13:02:02	/home/zeyad/tonino/phase_screen_Drugbank	ligprep_drugbank-out.maegz	11751	0	1.000	phase_screen_1			0.436	0.360				A(5) A(2) A(7) H(12) H(13) H(11)	1.066	1.066	0	TRUE	0	0.875	DB17083	Linzagolix	935283-04-8	7CDW97HUEX	3-(5-((2,3-difluoro-6-methoxyphenyl)methoxy)-2-fluoro-4-methoxyphenyl)-2,4-dioxo-1,2,3,4-tetrahydrothieno(3,4-d)pyrimidine-5-carboxylic acid; Linzagolix; Thieno(3,4-d)pyrimidine-5-carboxylic acid, 3-(5-((2,3-difluoro-6-methoxyphenyl)methoxy)-2-fluoro-4-methoxyphenyl)-1,2,3,4-tetrahydro-2,4-dioxo-
	ligprep_drugbank.maegz:8015	1547	2023-06-28 12:12:09	2023-06-28 13:02:02	/home/zeyad/tonino/phase_screen_Drugbank	ligprep_drugbank-out.maegz	8243	0	0.500	phase_screen_1			0.782	0.211				A(4) A(8) A(7) H(36) H(35) H(39)	1.066	1.066	0	TRUE	0	1.112	DB11709	Acetyl hexapeptide-3	616204-22-9	L4EL31FWIL	Acetyl hexapeptide-3; Acetyl hexapeptide-8; Argireline; Argireline NP; Hexapeptide 3
	ligprep_drugbank.maegz:4059	1548	2023-06-28 12:12:09	2023-06-28 13:02:02	/home/zeyad/tonino/phase_screen_Drugbank	ligprep_drugbank-out.maegz	4139	0	1.000	phase_screen_1			0.795	0.326				A(1) A(4) A(6) H(12) H(13) H(14)	1.066	1.066	0	TRUE	0	1.266	DB04466	SR12813	126411-39-0	6Q7MN2PVB9		EXPT02953
	DB07249	1549	2023-06-28 12:12:09	2023-06-28 13:02:02	/home/zeyad/ligprep_drugs	ligprep_drugs-out.maegz	4788	0	1.000	phase_screen_1			0.513	0.487				A(5) A(3) A(4) H(8) H(10) H(11)	1.065	1.065	0	TRUE	0	1.123
	SERATRODAST	1550	2023-06-28 12:12:09	2023-06-28 13:02:02	/home/zeyad/ligprep_drugs	ligprep_drugs-out.maegz	2759	0	1.000	phase_screen_1			0.834	0.409				A(1) A(2) A(4) H(10) H(9) H(7)	1.065	1.065	0	TRUE	0	1.414
	ligprep_drugbank.maegz:3081	1551	2023-06-28 12:12:10	2023-06-28 13:02:02	/home/zeyad/tonino/phase_screen_Drugbank	ligprep_drugbank-out.maegz	3139	0	1.000	phase_screen_1			0.851	0.230				A(11) A(10) A(6) H(33) H(31) H(34)	1.065	1.065	0	TRUE	0	1.219	DB03415	3-thiaoctanoyl-CoA			3-thiaoctanoyl-coenzyme A	EXPT01029
	ligprep_drugbank.maegz:1530	1552	2023-06-28 12:12:10	2023-06-28 13:02:02	/home/zeyad/tonino/phase_screen_Drugbank	ligprep_drugbank-out.maegz	1548	0	1.000	phase_screen_1			0.648	0.294				A(4) A(10) A(9) H(26) H(25) H(23)	1.065	1.065	0	TRUE	0	1.053	DB01747	Coprogen	31418-71-0	9262JXU362		EXPT01001
	(2S,3S)-3-AMINO-4-[(3S)-3-FLUOROPYRROLIDIN-1-YL]-N,N-DIMETHYL-4-OXO-2-(TRANS-4-[1,2,4]TRIAZOLO[1,5-A]PYRIDIN-5-YLCYCLOHEXYL)BUTANAMIDE	1553	2023-06-28 12:12:10	2023-06-28 13:02:02	/home/zeyad/ligprep_drugs	ligprep_drugs-out.maegz	5564	0	1.000	phase_screen_1			0.825	0.330				A(1) A(3) A(2) H(11) H(8) H(7)	1.065	1.065	0	TRUE	0	1.308
	MRTX849	1554	2023-06-28 12:12:10	2023-06-28 13:02:02	/home/zeyad/ligprep_drugs	ligprep_drugs-out.maegz	2721	0	1.000	phase_screen_1			0.725	0.307				A(1) A(3) A(5) H(11) H(10) H(7)	1.065	1.065	0	TRUE	0	1.162
	DEACETOXYVINZOLIDINE	1555	2023-06-28 12:12:10	2023-06-28 13:02:02	/home/zeyad/ligprep_drugs	ligprep_drugs-out.maegz	4826	0	1.000	phase_screen_1			0.772	0.287				A(3) A(4) A(2) H(18) H(15) H(21)	1.064	1.064	0	TRUE	0	1.194
	ligprep_drugbank.maegz:4691	1556	2023-06-28 12:12:10	2023-06-28 13:02:02	/home/zeyad/tonino/phase_screen_Drugbank	ligprep_drugbank-out.maegz	4786	0	0.978	phase_screen_1			0.707	0.347				A(4) A(5) A(6) H(12) H(14) H(13)	1.064	1.064	0	TRUE	0	1.188	DB05644	KP-1461	815588-85-3	3PEN569TJP
	ligprep_drugbank.maegz:9838	1557	2023-06-28 12:12:10	2023-06-28 13:02:02	/home/zeyad/tonino/phase_screen_Drugbank	ligprep_drugbank-out.maegz	10112	0	1.000	phase_screen_1			0.845	0.293				A(1) A(2) A(4) H(9) H(13) H(12)	1.063	1.063	0	TRUE	0	1.290	DB13856	Fluclorolone	3693-38-7	036B9W83KK
	ligprep_drugbank.maegz:9625	1558	2023-06-28 12:12:10	2023-06-28 13:02:02	/home/zeyad/tonino/phase_screen_Drugbank	ligprep_drugbank-out.maegz	9899	0	1.000	phase_screen_1			0.874	0.278				A(9) A(2) A(4) H(17) H(16) H(15)	1.062	1.062	0	TRUE	0	1.308	DB13631	Methoserpidine	865-04-3	8F8C1JQH53	Methoserpidine
	ligprep_drugbank.maegz:9126	1559	2023-06-28 12:12:10	2023-06-28 13:02:02	/home/zeyad/tonino/phase_screen_Drugbank	ligprep_drugbank-out.maegz	9400	0	1.000	phase_screen_1			0.748	0.260				A(2) A(5) A(3) H(12) H(11) H(9)	1.062	1.062	0	TRUE	0	1.136	DB13055	Oteseconazole	1340593-59-0	VHH774W97N	(R)-2-(2,4-difluorophenyl)-1,1-difluoro-3-(1H-tetrazol-1-yl)-1(5-(4-(2,2,2-trifluoroethoxy)phenyl)pyridin-2-yl)propan-2-ol; 2-Pyridineethanol, α-(2,4difluorophenyl)-β β-difluoro- α-(1H-tetrazol-1-ylmethyl)-5-(4-(2,2,2-trifluoroethoxy)phenyl)-,(αR); Oteseconazole; VT-1161
	REMOGLIFLOZIN ETABONATE	1560	2023-06-28 12:12:10	2023-06-28 13:02:02	/home/zeyad/ligprep_drugs	ligprep_drugs-out.maegz	135	0	1.000	phase_screen_1			0.597	0.430				A(7) A(3) A(5) H(14) H(16) H(17)	1.062	1.062	0	TRUE	0	1.158
	AZD3409	1561	2023-06-28 12:12:10	2023-06-28 13:02:02	/home/zeyad/ligprep_drugs	ligprep_drugs-out.maegz	6081	0	0.500	phase_screen_1			0.543	0.242				A(3) A(6) A(4) H(10) H(14) H(11)	1.062	1.062	0	TRUE	0	0.868
	KLH-2109	1562	2023-06-28 12:12:10	2023-06-28 13:02:02	/home/zeyad/ligprep_drugs	ligprep_drugs-out.maegz	2005	0	1.000	phase_screen_1			0.435	0.359				A(6) A(2) A(5) H(12) H(14) H(10)	1.061	1.061	0	TRUE	0	0.880
	Vinflunine ditartrate	1563	2023-06-28 12:12:10	2023-06-28 13:02:02	/home/zeyad/ligprep_drugs	ligprep_drugs-out.maegz	3056	0	1.000	phase_screen_1			0.785	0.304				A(4) A(1) A(5) H(12) H(16) H(17)	1.060	1.060	0	TRUE	0	1.235
	VINFLUNINE	1564	2023-06-28 12:12:10	2023-06-28 13:02:02	/home/zeyad/ligprep_drugs	ligprep_drugs-out.maegz	5482	0	1.000	phase_screen_1			0.785	0.304				A(4) A(1) A(5) H(12) H(16) H(17)	1.060	1.060	0	TRUE	0	1.235
	N-(4-AMINO-5-CYANO-6-ETHOXYPYRIDIN-2-YL)-2-(4-BROMO-2,5-DIMETHOXYPHENYL)ACETAMIDE	1565	2023-06-28 12:12:10	2023-06-28 13:02:02	/home/zeyad/ligprep_drugs	ligprep_drugs-out.maegz	4122	0	1.000	phase_screen_1			0.606	0.277				A(6) A(5) A(4) H(12) H(10) H(11)	1.060	1.060	0	TRUE	0	0.988
	ligprep_drugbank.maegz:9375	1566	2023-06-28 12:12:10	2023-06-28 13:02:02	/home/zeyad/tonino/phase_screen_Drugbank	ligprep_drugbank-out.maegz	9650	0	1.000	phase_screen_1			0.428	0.481				A(7) A(2) A(4) H(10) H(8) H(11)	1.058	1.058	0	TRUE	0	1.021	DB13355	Visnadine	477-32-7	0RL4V0K263	Visnadine
	PRX-07034	1567	2023-06-28 12:12:10	2023-06-28 13:02:02	/home/zeyad/ligprep_drugs	ligprep_drugs-out.maegz	2660	0	1.000	phase_screen_1			0.675	0.285				A(1) A(4) A(2) H(7) H(9) H(8)	1.058	1.058	0	TRUE	0	1.082
	ALIZAPRIDE	1568	2023-06-28 12:12:10	2023-06-28 13:02:02	/home/zeyad/ligprep_drugs	ligprep_drugs-out.maegz	2181	0	0.461	phase_screen_1			0.414	0.518				A(2) A(4) A(1) H(7) H(8) H(9)	1.056	1.056	0	TRUE	0	1.052
	ligprep_drugbank.maegz:4727	1569	2023-06-28 12:12:10	2023-06-28 13:02:02	/home/zeyad/tonino/phase_screen_Drugbank	ligprep_drugbank-out.maegz	4823	0	1.000	phase_screen_1			0.908	0.300				A(5) A(4) A(3) H(9) H(11) H(12)	1.055	1.055	0	TRUE	0	1.383	DB05796	Daglutril	182821-27-8	KKV299446X	((3S)-3-{1-((2R)-2-Ethoxycarbonyl-4-phenylbutyl)cyclopentanecarboxamido}-2-oxo-2,3,4,5-tetrahydro-1H-1-benzazepin-1-yl)acetic acid; Daglutril	DB12995
	ligprep_drugbank.maegz:3262	1570	2023-06-28 12:12:10	2023-06-28 13:02:02	/home/zeyad/tonino/phase_screen_Drugbank	ligprep_drugbank-out.maegz	3322	0	1.000	phase_screen_1			0.723	0.203				A(10) A(11) A(9) H(32) H(30) H(33)	1.055	1.055	0	TRUE	0	1.045	DB03613	4-hydroxyphenacyl coenzyme A				EXPT00209
	ligprep_drugbank.maegz:8596	1571	2023-06-28 12:12:10	2023-06-28 13:02:02	/home/zeyad/tonino/phase_screen_Drugbank	ligprep_drugbank-out.maegz	8850	0	1.000	phase_screen_1			0.718	0.300				A(8) A(7) A(4) H(18) H(17) H(19)	1.052	1.052	0	TRUE	0	1.159	DB12407	Iobitridol	136949-58-1	182ECH14UH	Iobitridol
	ligprep_drugbank.maegz:3211	1572	2023-06-28 12:12:10	2023-06-28 13:02:02	/home/zeyad/tonino/phase_screen_Drugbank	ligprep_drugbank-out.maegz	3269	0	1.000	phase_screen_1			0.684	0.220				A(3) A(11) A(2) H(24) H(23) H(22)	1.051	1.051	0	TRUE	0	1.023	DB03557	4-[[(2S)-1-[[6-[(1-Amino-1-oxo-3-sulfanylpropan-2-yl)amino]-6-oxohexyl]amino]-3-[4-[difluoro(phosphono)methyl]phenyl]-1-oxopropan-2-yl]amino]-3-[[2-[4-[difluoro(phosphono)methyl]phenyl]acetyl]amino]-4-oxobutanoic acid				EXPT02927
	VALRUBICIN	1573	2023-06-28 12:12:10	2023-06-28 13:02:02	/home/zeyad/ligprep_drugs	ligprep_drugs-out.maegz	741	0	1.000	phase_screen_1			0.742	0.305				A(8) A(3) A(6) H(21) H(22) H(19)	1.051	1.051	0	TRUE	0	1.195
	ligprep_drugbank.maegz:11088	1574	2023-06-28 12:12:10	2023-06-28 13:02:02	/home/zeyad/tonino/phase_screen_Drugbank	ligprep_drugbank-out.maegz	11337	0	1.000	phase_screen_1			0.898	0.226				A(6) A(4) A(5) H(12) H(13) H(14)	1.051	1.051	0	TRUE	0	1.288	DB16147	Ebopiprant	2005486-31-5	Z1AVZ44TEJ	Ebopiprant
	ligprep_drugbank.maegz:1679	1575	2023-06-28 12:12:10	2023-06-28 13:02:02	/home/zeyad/tonino/phase_screen_Drugbank	ligprep_drugbank-out.maegz	1700	0	1.000	phase_screen_1			0.814	0.229				A(3) A(2) A(5) H(12) H(14) H(10)	1.050	1.050	0	TRUE	0	1.192	DB01911	N-Methylmesoporphyrin	142234-85-3			EXPT02198
	ligprep_drugbank.maegz:7605	1576	2023-06-28 12:12:10	2023-06-28 13:02:02	/home/zeyad/tonino/phase_screen_Drugbank	ligprep_drugbank-out.maegz	7824	0	1.000	phase_screen_1			0.751	0.344				A(6) A(2) A(5) H(19) H(17) H(18)	1.050	1.050	0	TRUE	0	1.255	DB09550	Tetracycline phosphate complex	1336-20-5	6B7BK5H33B	Tetracycline metaphosphate; Tetracycline phosphate complex
	LPC-ETHER	1577	2023-06-28 12:12:10	2023-06-28 13:02:02	/home/zeyad/ligprep_drugs	ligprep_drugs-out.maegz	5904	0	1.000	phase_screen_1			0.615	0.372				A(3) A(4) A(5) H(9) H(10) H(11)	1.049	1.049	0	TRUE	0	1.126
	SIBROTUZUMAB	1578	2023-06-28 12:12:10	2023-06-28 13:02:02	/home/zeyad/ligprep_drugs	ligprep_drugs-out.maegz	4687	0	1.000	phase_screen_1			0.483	0.379				A(1) A(3) A(5) H(9) H(11) H(10)	1.049	1.049	0	TRUE	0	0.976
	ligprep_drugbank.maegz:10258	1579	2023-06-28 12:12:10	2023-06-28 13:02:02	/home/zeyad/tonino/phase_screen_Drugbank	ligprep_drugbank-out.maegz	10497	0	1.000	phase_screen_1			0.693	0.264				A(5) A(1) A(3) H(13) H(14) H(15)	1.048	1.048	0	TRUE	0	1.091	DB14705	Ceramide AP	212070-45-6	F1X8L2B00J	Biomide 6; Ceramide 6; Ceramide 6 II; Ceramide VI; Cytomide VI; N-(2-hydroxyoctadecanoyl)-4-hydroxysphinganine; N-(2-hydroxyoctadecanoyl)-4R-hydroxysphinganine; N-(2-hydroxyoctadecanoyl)-hydroxysphinganine; N-(2-hydroxyoctadecanoyl)phytoceramide; N-(2-hydroxyoctadecanoyl)phytosphingosine; N-2-hydroxystearoyl-phytosphingosine; PHC-C 18:0/18:0; phytosphingosine-2-hydroxy-18:0
	ligprep_drugbank.maegz:6849	1580	2023-06-28 12:12:10	2023-06-28 13:02:02	/home/zeyad/tonino/phase_screen_Drugbank	ligprep_drugbank-out.maegz	7066	0	1.000	phase_screen_1			0.514	0.423				A(5) A(1) A(4) H(8) H(6) H(7)	1.048	1.048	0	TRUE	0	1.066	DB08548	[(4S)-2,2-dimethyl-1,3-dioxolan-4-yl]methyl hydrogen hex-5-enylphosphonate
	ligprep_drugbank.maegz:2563	1581	2023-06-28 12:12:10	2023-06-28 13:02:02	/home/zeyad/tonino/phase_screen_Drugbank	ligprep_drugbank-out.maegz	2595	0	0.500	phase_screen_1			0.750	0.317				A(3) A(6) A(5) H(19) H(18) H(15)	1.046	1.046	0	TRUE	0	1.225	DB02864	Biliverdin Ix Gamma Chromophore				EXPT00720
	Deserpidine	1582	2023-06-28 12:12:10	2023-06-28 13:02:02	/home/zeyad/tonino/phase_screen_Drugbank	ligprep_drugbank-out.maegz	976	0	1.000	phase_screen_1			0.662	0.254				A(2) A(4) A(8) H(11) H(12) H(10)	1.046	1.046	0	TRUE	0	1.043	DB01089	Deserpidine	131-01-1	9016E3VB47	(3β,16β,17α,18β,20α)-17-methoxy-18-[(3,4,5-trimethoxybenzoyl)oxy]yohimban-16-carboxylic acid methyl ester; 11-demethoxyreserpine; 11-desmethoxyreserpine; Canescine; Deserpidina; Deserpidine; Deserpidinum; Raunormine; Recanescine	APRD00906
	N,N-Bis(3-(D-gluconamido)propyl)deoxycholamide	1583	2023-06-28 12:12:10	2023-06-28 13:02:02	/home/zeyad/tonino/phase_screen_Drugbank	ligprep_drugbank-out.maegz	1683	0	1.000	phase_screen_1			0.412	0.286				A(6) A(12) A(15) H(36) H(30) H(33)	1.046	1.046	0	TRUE	0	0.783	DB01890	N,N-Bis(3-(D-gluconamido)propyl)deoxycholamide	86303-23-3	8A64ND3B39	D-Gluconamide, N,N'-((((3alpha,5beta,12alpha)-3,12-dihydroxy-24-oxocholan-24-yl)imino)di-3,1-propanediyl)bis-; Deoxy-bigchap; N,N-Bis(3-(D-gluconamido)propyl)deoxycholamide; N,N'-((((3alpha,5beta,12alpha)-3,12-Dihydroxy-24-oxocholan-24-yl)imino)di-3,1-propandiyl)bis-D-gluconamide	EXPT01003
	Cyclopropyl-{4-[5-(3,4-Dichlorophenyl)-2-[(1-Methyl)-Piperidin]-4-Yl-3-Propyl-3h-Imidazol-4-Yl]-Pyrimidin-2-Yl}Amine	1584	2023-06-28 12:12:10	2023-06-28 13:02:02	/home/zeyad/tonino/phase_screen_Drugbank	ligprep_drugbank-out.maegz	2812	0	1.000	phase_screen_1			0.364	0.436				A(2) A(1) A(3) H(10) H(9) H(5)	1.046	1.046	0	TRUE	0	0.905	DB03084	Cyclopropyl-{4-[5-(3,4-Dichlorophenyl)-2-[(1-Methyl)-Piperidin]-4-Yl-3-Propyl-3h-Imidazol-4-Yl]-Pyrimidin-2-Yl}Amine				EXPT00348
	12-PHENYLHEME	1585	2023-06-28 12:12:10	2023-06-28 13:02:02	/home/zeyad/ligprep_drugs	ligprep_drugs-out.maegz	5144	0	0.500	phase_screen_1			0.754	0.288				A(3) A(1) A(5) H(16) H(17) H(15)	1.046	1.046	0	TRUE	0	1.195
	ligprep_drugbank.maegz:4377	1586	2023-06-28 12:12:10	2023-06-28 13:02:02	/home/zeyad/tonino/phase_screen_Drugbank	ligprep_drugbank-out.maegz	4471	0	0.091	phase_screen_1			0.445	0.391				A(1) A(4) A(2) H(6) H(7) H(8)	1.045	1.045	0	TRUE	0	0.950	DB04799	6-Hydroxy-5-undecyl-4,7-benzothiazoledione	43152-58-5		5-n-undecyl-6-hydroxy-4,7-dioxobenzothiazole; 6-hydroxy-5-undecyl-1,3-benzothiazole-4,7-dione; 6-Hydroxy-5-undecyl-4,7-benzothiazoledione; UHDBT
	ligprep_drugbank.maegz:10775	1587	2023-06-28 12:12:10	2023-06-28 13:02:02	/home/zeyad/tonino/phase_screen_Drugbank	ligprep_drugbank-out.maegz	11024	0	1.000	phase_screen_1			0.819	0.291				A(1) A(5) A(7) H(9) H(8) H(10)	1.044	1.044	0	TRUE	0	1.278	DB15590	beta-Apopicropodophyllin	477-52-1		beta-Apopicropodophyllin; β-apopicropodophyllin
	ligprep_drugbank.maegz:9420	1588	2023-06-28 12:12:10	2023-06-28 13:02:02	/home/zeyad/tonino/phase_screen_Drugbank	ligprep_drugbank-out.maegz	9694	0	1.000	phase_screen_1			0.837	0.343				A(2) A(3) A(1) H(8) H(11) H(9)	1.044	1.044	0	TRUE	0	1.363	DB13405	Mefruside	7195-27-9	X1NS9SNS92	Mefruside
	R99	1589	2023-06-28 12:12:10	2023-06-28 13:02:02	/home/zeyad/tonino/phase_screen_Drugbank	ligprep_drugbank-out.maegz	3283	0	1.000	phase_screen_1			0.595	0.445				A(3) A(4) A(1) H(11) H(12) H(10)	1.044	1.044	0	TRUE	0	1.195	DB03573	WRR-99				EXPT02751
	Ivabradine	1590	2023-06-28 12:12:10	2023-06-28 13:02:02	/home/zeyad/tonino/phase_screen_Drugbank	ligprep_drugbank-out.maegz	7542	0	1.000	phase_screen_1			0.766	0.257				A(1) A(5) A(2) H(8) H(13) H(6)	1.043	1.043	0	TRUE	0	1.175	DB09083	Ivabradine	155974-00-8	3H48L0LPZQ	3-[3-({[(7S)-3,4-dimethoxybicyclo[4.2.0]octa-1,3,5-trien-7-yl]methyl}(methyl)amino)propyl]-7,8-dimethoxy-2,3,4,5-tetrahydro-1H-3-benzazepin-2-one; Ivabradin; Ivabradina; Ivabradine; Ivabradinum
	ligprep_drugbank.maegz:11559	1591	2023-06-28 12:12:10	2023-06-28 13:02:02	/home/zeyad/tonino/phase_screen_Drugbank	ligprep_drugbank-out.maegz	11825	0	1.000	phase_screen_1			0.689	0.221				A(2) A(6) A(3) H(24) H(21) H(20)	1.041	1.041	0	TRUE	0	1.042	DB17255	Etoposide toniribate	433304-61-1	A59HL2Q48U	((4rs)-2,2-dimethyl-1,3-dioxolan-4-yl)methyl4-((5r,5ar,8ar,9s)-9-((4,6-o-((1r)-ethane-1,1-diyl)-.beta.-d-glucopyranosyl)oxy)-6-oxo-5,5a,6,8,8a,9-hexahydro-2h-furo(3',4':6,7)naphtho(2,3-d)(1,3)dioxol-5-yl)-2,6-dimethoxyphenyl carbonate; Carbonic acid, (2,2-dimethyl-1,3-dioxolan-4-yl)methyl 4-((5r,5ar,8ar,9s)-9-((4,6-o-(1r)-ethylidene-.beta.-d-glucopyranosyl)oxy)-5,5a,6,8,8a,9-hexahydro-6-oxofuro(3…
	ligprep_drugbank.maegz:4775	1592	2023-06-28 12:12:10	2023-06-28 13:02:02	/home/zeyad/tonino/phase_screen_Drugbank	ligprep_drugbank-out.maegz	4876	0	1.000	phase_screen_1			0.690	0.282				A(1) A(3) A(2) H(7) H(8) H(9)	1.040	1.040	0	TRUE	0	1.117	DB05993	PRX-07034	903580-39-2	336H22ETCG
	ligprep_drugbank.maegz:8746	1593	2023-06-28 12:12:10	2023-06-28 13:02:02	/home/zeyad/tonino/phase_screen_Drugbank	ligprep_drugbank-out.maegz	9008	0	1.000	phase_screen_1			0.445	0.412				A(2) A(1) A(6) H(13) H(18) H(15)	1.040	1.040	0	TRUE	0	0.981	DB12586	Anhydrovinblastine	38390-45-3	5B622U08B3
	ligprep_drugbank.maegz:4910	1594	2023-06-28 12:12:10	2023-06-28 13:02:02	/home/zeyad/tonino/phase_screen_Drugbank	ligprep_drugbank-out.maegz	5019	0	1.000	phase_screen_1			0.552	0.399				A(3) A(1) A(2) H(12) H(13) H(15)	1.040	1.040	0	TRUE	0	1.092	DB06333	Trodusquemine	186139-09-3	KKC12PIF16	Trodusquemine
	ligprep_drugbank.maegz:4291	1595	2023-06-28 12:12:10	2023-06-28 13:02:02	/home/zeyad/tonino/phase_screen_Drugbank	ligprep_drugbank-out.maegz	4378	0	1.000	phase_screen_1			0.763	0.286				A(5) A(3) A(1) H(11) H(17) H(14)	1.040	1.040	0	TRUE	0	1.211	DB04711	Iodipamide	606-17-7	TKQ858A3VW	3,3'-(adipoyldiimino)bis(2,4,6-triiodobenzoic acid); Adipiodona; Adipiodone; Adipiodonum; Iodipamide
	AC1L9K3E	1596	2023-06-28 12:12:10	2023-06-28 13:02:02	/home/zeyad/ligprep_drugs	ligprep_drugs-out.maegz	4134	0	1.000	phase_screen_1			0.763	0.315				A(1) A(2) A(3) H(8) H(6) H(7)	1.039	1.039	0	TRUE	0	1.247
	TAMATINIB	1597	2023-06-28 12:12:10	2023-06-28 13:02:02	/home/zeyad/ligprep_drugs	ligprep_drugs-out.maegz	1139	0	1.000	phase_screen_1			0.641	0.270				A(6) A(8) A(5) H(17) H(13) H(12)	1.039	1.039	0	TRUE	0	1.046
	ligprep_drugbank.maegz:10403	1598	2023-06-28 12:12:10	2023-06-28 13:02:02	/home/zeyad/tonino/phase_screen_Drugbank	ligprep_drugbank-out.maegz	10649	0	0.569	phase_screen_1			0.794	0.300				A(3) A(6) A(2) H(11) H(12) H(13)	1.038	1.038	0	TRUE	0	1.266	DB14946	PCO-371	1613373-33-3	TE53TU0WSQ
	ligprep_drugbank.maegz:40	1599	2023-06-28 12:12:10	2023-06-28 13:02:02	/home/zeyad/tonino/phase_screen_Drugbank	ligprep_drugbank-out.maegz	42	0	1.000	phase_screen_1			0.634	0.260				A(8) A(10) A(5) H(18) H(19) H(20)	1.038	1.038	0	TRUE	0	1.026	DB00144	Phosphatidyl serine	1446756-47-3	394XK0IH40	Phosphatidyl serine; Phosphatidylserine; PS	NUTR00048
	ligprep_drugbank.maegz:4314	1600	2023-06-28 12:12:10	2023-06-28 13:02:02	/home/zeyad/tonino/phase_screen_Drugbank	ligprep_drugbank-out.maegz	4401	0	1.000	phase_screen_1			0.614	0.273				A(3) A(9) A(7) H(19) H(16) H(15)	1.037	1.037	0	TRUE	0	1.021	DB04735	MONOGALACTOSYL-DIACYLGLYCEROL
	BB1	1601	2023-06-28 12:12:10	2023-06-28 13:02:02	/home/zeyad/tonino/phase_screen_Drugbank	ligprep_drugbank-out.maegz	4052	0	1.000	phase_screen_1			0.795	0.384				A(1) A(4) A(3) H(9) H(7) H(8)	1.035	1.035	0	TRUE	0	1.371	DB04368	Bb-3497	235784-88-0			EXPT00629
	FERULOYL COENZYME A	1602	2023-06-28 12:12:10	2023-06-28 13:02:02	/home/zeyad/ligprep_drugs	ligprep_drugs-out.maegz	6436	0	1.000	phase_screen_1			0.865	0.199				A(16) A(12) A(10) H(36) H(34) H(37)	1.034	1.034	0	TRUE	0	1.236
	IXABEPILONE	1603	2023-06-28 12:12:10	2023-06-28 13:02:02	/home/zeyad/ligprep_drugs	ligprep_drugs-out.maegz	2341	0	1.000	phase_screen_1			0.718	0.408				A(3) A(5) A(6) H(17) H(18) H(16)	1.034	1.034	0	TRUE	0	1.311
	ligprep_drugbank.maegz:4272	1604	2023-06-28 12:12:10	2023-06-28 13:02:02	/home/zeyad/tonino/phase_screen_Drugbank	ligprep_drugbank-out.maegz	4358	0	1.000	phase_screen_1			0.849	0.357				A(1) A(4) A(6) H(14) H(12) H(15)	1.034	1.034	0	TRUE	0	1.407	DB04692	Ethyl (2E)-4-({(2S)-2-[(N-{[(2-methyl-2-propanyl)oxy]carbonyl}-L-valyl)amino]-2-phenylacetyl}amino)-5-[(3S)-2-oxo-3-pyrrolidinyl]-2-pentenoate
	SOG	1605	2023-06-28 12:12:10	2023-06-28 13:02:02	/home/zeyad/tonino/phase_screen_Drugbank	ligprep_drugbank-out.maegz	7076	0	1.000	phase_screen_1			0.635	0.432				A(2) A(5) A(1) H(13) H(11) H(12)	1.033	1.033	0	TRUE	0	1.240	DB08558	2-HYDROXYMETHYL-6-OCTYLSULFANYL-TETRAHYDRO-PYRAN-3,4,5-TRIOL
	ligprep_drugbank.maegz:4290	1606	2023-06-28 12:12:10	2023-06-28 13:02:02	/home/zeyad/tonino/phase_screen_Drugbank	ligprep_drugbank-out.maegz	4377	0	1.000	phase_screen_1			0.635	0.369				A(7) A(5) A(6) H(17) H(19) H(16)	1.033	1.033	0	TRUE	0	1.165	DB04710	(E)-(S)-4-[(S)-4-METHYL-2-((S)-3-METHYL-2{(S)-2-[(5-METHYL-ISOXAZOLE-3- CARBONYL)-AMINO]-PROPIONYLAMINO}-BUTYRYLAMINO)-PENTANOYLAMINO]-5-((S)-2- OXO-PYRROLIDIN-3-YL)-PENT-2-ENOIC ACID ETHYL ESTER
	DHP	1607	2023-06-28 12:12:10	2023-06-28 13:02:02	/home/zeyad/tonino/phase_screen_Drugbank	ligprep_drugbank-out.maegz	2791	0	0.018	phase_screen_1			0.404	0.406				A(2) A(3) A(1) H(6) H(7) H(8)	1.032	1.032	0	TRUE	0	0.933	DB03064	3-Decyl-2,5-Dioxo-4-Hydroxy-3-Pyrroline				EXPT01195
	ligprep_drugbank.maegz:9192	1608	2023-06-28 12:12:10	2023-06-28 13:02:02	/home/zeyad/tonino/phase_screen_Drugbank	ligprep_drugbank-out.maegz	9466	0	1.000	phase_screen_1			0.515	0.381				A(1) A(3) A(2) H(14) H(15) H(12)	1.032	1.032	0	TRUE	0	1.037	DB13126	BMS-986115	1584647-27-7	LSK1L593UU
	COSITECAN	1609	2023-06-28 12:12:10	2023-06-28 13:02:02	/home/zeyad/ligprep_drugs	ligprep_drugs-out.maegz	2867	0	1.000	phase_screen_1			0.983	0.366				A(2) A(5) A(4) H(9) H(7) H(11)	1.030	1.030	0	TRUE	0	1.584
	ligprep_drugbank.maegz:9108	1610	2023-06-28 12:12:10	2023-06-28 13:02:02	/home/zeyad/tonino/phase_screen_Drugbank	ligprep_drugbank-out.maegz	9381	0	1.000	phase_screen_1			0.550	0.274				A(8) A(9) A(7) H(28) H(25) H(27)	1.029	1.029	0	TRUE	0	0.953	DB13034	Foxy-5	881188-51-8	CBZ9UL0ARB
	ligprep_drugbank.maegz:4241	1611	2023-06-28 12:12:10	2023-06-28 13:02:02	/home/zeyad/tonino/phase_screen_Drugbank	ligprep_drugbank-out.maegz	4326	0	1.000	phase_screen_1			0.765	0.371				A(2) A(3) A(5) H(13) H(15) H(14)	1.029	1.029	0	TRUE	0	1.329	DB04659	(1S,2S,3R,4S,5S)-2,3,4-TRIHYDROXY-5-(HYDROXYMETHYL)CYCLOHEXYL (1E)-2-PHENYL-N-(SULFOOXY)ETHANIMIDOTHIOATE
	ligprep_drugbank.maegz:7720	1612	2023-06-28 12:12:10	2023-06-28 13:02:02	/home/zeyad/tonino/phase_screen_Drugbank	ligprep_drugbank-out.maegz	7931	0	1.000	phase_screen_1			0.556	0.406				A(2) A(5) A(3) H(13) H(9) H(12)	1.028	1.028	0	TRUE	0	1.120	DB11273	Dihydroergocornine	25447-65-8	IK4C1OC8NE	9,10-dihydroergocornine; Dihydroergocornine
	TRIMETREXATE	1613	2023-06-28 12:12:10	2023-06-28 13:02:02	/home/zeyad/ligprep_drugs	ligprep_drugs-out.maegz	369	0	1.000	phase_screen_1			0.846	0.316				A(2) A(4) A(1) H(11) H(12) H(13)	1.028	1.028	0	TRUE	0	1.361
	1,2-DIPALMITOYL-SN-GLYCERO-3-PHOSPHOETHANOLAMINE	1614	2023-06-28 12:12:10	2023-06-28 13:02:02	/home/zeyad/ligprep_drugs	ligprep_drugs-out.maegz	3323	0	1.000	phase_screen_1			0.440	0.280				A(1) A(8) A(5) H(16) H(15) H(12)	1.028	1.028	0	TRUE	0	0.831
	ligprep_drugbank.maegz:8268	1615	2023-06-28 12:12:10	2023-06-28 13:02:02	/home/zeyad/tonino/phase_screen_Drugbank	ligprep_drugbank-out.maegz	8509	0	1.000	phase_screen_1			0.702	0.243				A(4) A(6) A(10) H(18) H(19) H(20)	1.027	1.027	0	TRUE	0	1.101	DB12010	Fostamatinib	901119-35-5	SQ8A3S5101	Fostamatinib
	ligprep_drugbank.maegz:3660	1616	2023-06-28 12:12:10	2023-06-28 13:02:02	/home/zeyad/tonino/phase_screen_Drugbank	ligprep_drugbank-out.maegz	3724	0	1.000	phase_screen_1			0.889	0.188				A(17) A(11) A(8) H(27) H(26) H(29)	1.027	1.027	0	TRUE	0	1.259	DB04036	Coenzyme A persulfide	81918-99-2		CoA persulfide	EXPT00989
	ligprep_drugbank.maegz:4463	1617	2023-06-28 12:12:10	2023-06-28 13:02:02	/home/zeyad/tonino/phase_screen_Drugbank	ligprep_drugbank-out.maegz	4557	0	1.000	phase_screen_1			0.712	0.268				A(5) A(2) A(4) H(12) H(10) H(9)	1.024	1.024	0	TRUE	0	1.147	DB04886	Calanolide A	142632-32-4	S5A9TQN46W	(+)-calanolide A
	ligprep_drugbank.maegz:4569	1618	2023-06-28 12:12:10	2023-06-28 13:02:02	/home/zeyad/tonino/phase_screen_Drugbank	ligprep_drugbank-out.maegz	4662	0	1.000	phase_screen_1			0.719	0.328				A(7) A(2) A(4) H(12) H(10) H(14)	1.023	1.023	0	TRUE	0	1.229	DB05220	Alisertib	1028486-01-2	T66ES73M18	Alisertib
	SINAPOYL COENZYME A	1619	2023-06-28 12:12:10	2023-06-28 13:02:02	/home/zeyad/ligprep_drugs	ligprep_drugs-out.maegz	1618	0	1.000	phase_screen_1			0.776	0.184				A(6) A(13) A(7) H(32) H(37) H(36)	1.023	1.023	0	TRUE	0	1.125
	SINAPOYL COENZYME A	1620	2023-06-28 12:12:10	2023-06-28 13:02:02	/home/zeyad/ligprep_drugs	ligprep_drugs-out.maegz	1619	0	1.000	phase_screen_1			0.776	0.184				A(6) A(13) A(7) H(32) H(37) H(36)	1.023	1.023	0	TRUE	0	1.125
	ligprep_drugbank.maegz:2848	1621	2023-06-28 12:12:10	2023-06-28 13:02:02	/home/zeyad/tonino/phase_screen_Drugbank	ligprep_drugbank-out.maegz	2898	0	1.000	phase_screen_1			0.694	0.231				A(10) A(1) A(9) H(36) H(35) H(38)	1.023	1.023	0	TRUE	0	1.083	DB03169	(S)-Hmg-Coa				EXPT01758
	EXEL-7647	1622	2023-06-28 12:12:10	2023-06-28 13:02:02	/home/zeyad/ligprep_drugs	ligprep_drugs-out.maegz	802	0	1.000	phase_screen_1			0.671	0.281				A(1) A(4) A(2) H(7) H(8) H(9)	1.021	1.021	0	TRUE	0	1.117
	ligprep_drugbank.maegz:4112	1623	2023-06-28 12:12:10	2023-06-28 13:02:02	/home/zeyad/tonino/phase_screen_Drugbank	ligprep_drugbank-out.maegz	4192	0	1.000	phase_screen_1			0.744	0.287				A(4) A(6) A(8) H(19) H(20) H(17)	1.021	1.021	0	TRUE	0	1.212	DB04521	4-S-Glutathionyl-5-pentyl-tetrahydro-furan-2-ol			GSHNA	EXPT01689
	ligprep_drugbank.maegz:7270	1624	2023-06-28 12:12:10	2023-06-28 13:02:02	/home/zeyad/tonino/phase_screen_Drugbank	ligprep_drugbank-out.maegz	7501	0	0.500	phase_screen_1			0.372	0.237				A(4) A(2) A(8) H(21) H(18) H(15)	1.020	1.020	0	TRUE	0	0.706	DB09027	Ledipasvir	1256388-51-8	013TE6E4WV	Ledipasvir; Lédipasvir; Ledipasvirum
	ligprep_drugbank.maegz:7016	1625	2023-06-28 12:12:10	2023-06-28 13:02:02	/home/zeyad/tonino/phase_screen_Drugbank	ligprep_drugbank-out.maegz	7238	0	1.000	phase_screen_1			0.635	0.361				A(4) A(3) A(1) H(6) H(9) H(10)	1.020	1.020	0	TRUE	0	1.172	DB08727	3-Methyl-5-(7-{4-[(4R)-4-methyl-4,5-dihydro-1,3-oxazol-2-yl]phenoxy}heptyl)-1,2-oxazole	98524-87-9
	CEDIRANIB	1626	2023-06-28 12:12:10	2023-06-28 13:02:02	/home/zeyad/ligprep_drugs	ligprep_drugs-out.maegz	726	0	1.000	phase_screen_1			0.606	0.410				A(1) A(4) A(5) H(9) H(11) H(10)	1.019	1.019	0	TRUE	0	1.196
	ligprep_drugbank.maegz:7270	1627	2023-06-28 12:12:10	2023-06-28 13:02:02	/home/zeyad/tonino/phase_screen_Drugbank	ligprep_drugbank-out.maegz	7502	0	0.500	phase_screen_1			0.372	0.235				A(4) A(2) A(8) H(21) H(18) H(15)	1.019	1.019	0	TRUE	0	0.706	DB09027	Ledipasvir	1256388-51-8	013TE6E4WV	Ledipasvir; Lédipasvir; Ledipasvirum
	4-HYDROXYNONENAL-GLUTATHIONE CONJUGATE	1628	2023-06-28 12:12:10	2023-06-28 13:02:02	/home/zeyad/ligprep_drugs	ligprep_drugs-out.maegz	3455	0	1.000	phase_screen_1			0.691	0.318				A(5) A(9) A(3) H(17) H(19) H(18)	1.019	1.019	0	TRUE	0	1.188
	ligprep_drugbank.maegz:4535	1629	2023-06-28 12:12:10	2023-06-28 13:02:02	/home/zeyad/tonino/phase_screen_Drugbank	ligprep_drugbank-out.maegz	4629	0	1.000	phase_screen_1			0.688	0.291				A(1) A(4) A(3) H(5) H(7) H(6)	1.018	1.018	0	TRUE	0	1.153	DB05063	Mitoquinone	444890-41-9	47BYS17IY0	Mitoquinone cation; Mitoquinone ion
	RAPACURONIUM	1630	2023-06-28 12:12:10	2023-06-28 13:02:02	/home/zeyad/ligprep_drugs	ligprep_drugs-out.maegz	3350	0	1.000	phase_screen_1			0.807	0.313				A(3) A(4) A(1) H(5) H(10) H(11)	1.018	1.018	0	TRUE	0	1.322
	DCQ	1631	2023-06-28 12:12:10	2023-06-28 13:02:02	/home/zeyad/tonino/phase_screen_Drugbank	ligprep_drugbank-out.maegz	6146	0	1.000	phase_screen_1			0.273	0.453				A(1) A(4) A(3) H(5) H(6) H(8)	1.018	1.018	0	TRUE	0	0.849	DB07640	2-decyl-5,6-dimethoxy-3-methylcyclohexa-2,5-diene-1,4-dione		DP8EJ59CQN
	{[2-AMINO-4-OXO-6,7-DI(SULFANYL-ΚS)-3,5,5A,8,9A,10-HEXAHYDRO-4H-PYRANO[3,2-G]PTERIDIN-8-YL]METHYL DIHYDROGENATO(2-) PHOSPHATE}(DIOXO)SULFANYLMOLYBDENUM	1632	2023-06-28 12:12:10	2023-06-28 13:02:02	/home/zeyad/ligprep_drugs	ligprep_drugs-out.maegz	6192	0	0.500	phase_screen_1			0.765	0.423				A(1) A(5) A(4) H(15) H(14) H(16)	1.017	1.017	0	TRUE	0	1.406
	ligprep_drugbank.maegz:11016	1633	2023-06-28 12:12:10	2023-06-28 13:02:02	/home/zeyad/tonino/phase_screen_Drugbank	ligprep_drugbank-out.maegz	11262	0	1.000	phase_screen_1			0.616	0.294				A(1) A(3) A(2) H(9) H(7) H(8)	1.017	1.017	0	TRUE	0	1.072	DB16054	INCB-057643	1820889-23-3	87TZD0JEBS
	CAPECITABINE	1634	2023-06-28 12:12:10	2023-06-28 13:02:02	/home/zeyad/ligprep_drugs	ligprep_drugs-out.maegz	4308	0	1.000	phase_screen_1			0.649	0.384				A(7) A(2) A(1) H(12) H(14) H(13)	1.016	1.016	0	TRUE	0	1.220
	DIMETHYL PROPIONATE ESTER HEME	1635	2023-06-28 12:12:10	2023-06-28 13:02:02	/home/zeyad/ligprep_drugs	ligprep_drugs-out.maegz	229	0	1.000	phase_screen_1			0.391	0.319				A(4) A(1) A(2) H(13) H(15) H(14)	1.016	1.016	0	TRUE	0	0.833
	ligprep_drugbank.maegz:4612	1636	2023-06-28 12:12:10	2023-06-28 13:02:02	/home/zeyad/tonino/phase_screen_Drugbank	ligprep_drugbank-out.maegz	4705	0	1.000	phase_screen_1			0.504	0.268				A(7) A(1) A(2) H(14) H(13) H(12)	1.013	1.013	0	TRUE	0	0.911	DB05408	Emricasan	254750-02-2	P0GMS9N47Q	Emricasan; Emricasán; Emricasanum
	ETOPOSIDE PHOSPHATE	1637	2023-06-28 12:12:10	2023-06-28 13:02:02	/home/zeyad/ligprep_drugs	ligprep_drugs-out.maegz	4147	0	1.000	phase_screen_1			0.623	0.337				A(10) A(2) A(4) H(22) H(21) H(19)	1.012	1.012	0	TRUE	0	1.137
	ligprep_drugbank.maegz:457	1638	2023-06-28 12:12:10	2023-06-28 13:02:02	/home/zeyad/tonino/phase_screen_Drugbank	ligprep_drugbank-out.maegz	463	0	1.000	phase_screen_1			0.791	0.264				A(9) A(6) A(5) H(20) H(19) H(22)	1.012	1.012	0	TRUE	0	1.252	DB00570	Vinblastine	865-21-4	5V9KLZ54CY	Vinblastin; Vinblastina; Vinblastine; Vinblastinum; Vincaleukoblastine	APRD00708
	ligprep_drugbank.maegz:8790	1639	2023-06-28 12:12:10	2023-06-28 13:02:02	/home/zeyad/tonino/phase_screen_Drugbank	ligprep_drugbank-out.maegz	9056	0	1.000	phase_screen_1			0.632	0.250				A(2) A(4) A(1) H(11) H(10) H(13)	1.012	1.012	0	TRUE	0	1.044	DB12643	Nelivaptan	439687-69-1	3TY57MQ4OA	Nelivaptan
	UHDBT	1640	2023-06-28 12:12:10	2023-06-28 13:02:02	/home/zeyad/ligprep_drugs	ligprep_drugs-out.maegz	5909	0	0.818	phase_screen_1			0.522	0.379				A(2) A(4) A(3) H(7) H(6) H(5)	1.007	1.007	0	TRUE	0	1.072
	ligprep_drugbank.maegz:3993	1641	2023-06-28 12:12:10	2023-06-28 13:02:02	/home/zeyad/tonino/phase_screen_Drugbank	ligprep_drugbank-out.maegz	4074	0	1.000	phase_screen_1			0.727	0.368				A(3) A(5) A(6) H(20) H(17) H(18)	1.007	1.007	0	TRUE	0	1.307	DB04391	Aeruginosin 98-B				EXPT00444
	NBI 77860	1642	2023-06-28 12:12:10	2023-06-28 13:02:02	/home/zeyad/ligprep_drugs	ligprep_drugs-out.maegz	17	0	1.000	phase_screen_1			0.484	0.248				A(6) A(4) A(2) H(8) H(10) H(9)	1.006	1.006	0	TRUE	0	0.871
	ligprep_drugbank.maegz:10761	1643	2023-06-28 12:12:10	2023-06-28 13:02:02	/home/zeyad/tonino/phase_screen_Drugbank	ligprep_drugbank-out.maegz	11010	0	1.000	phase_screen_1			0.689	0.301				A(7) A(2) A(6) H(19) H(20) H(18)	1.006	1.006	0	TRUE	0	1.181	DB15575	Padeliporfin	759457-82-4	EEO29FZT86	Padeliporfin
	ligprep_drugbank.maegz:7212	1644	2023-06-28 12:12:10	2023-06-28 13:02:02	/home/zeyad/tonino/phase_screen_Drugbank	ligprep_drugbank-out.maegz	7443	0	1.000	phase_screen_1			0.622	0.338				A(1) A(3) A(4) H(11) H(12) H(10)	1.004	1.004	0	TRUE	0	1.148	DB08964	Gemeprost	64318-79-2	45KZB1FOLS	16,16-Dimethyl-trans-delta-2-PGE1 methyl ester; 16,16-Dimethyl-trans-delta(sup 2)-prostaglandin E1 methyl ester; Gemeprost; SC-37681
	ligprep_drugbank.maegz:11102	1645	2023-06-28 12:12:10	2023-06-28 13:02:02	/home/zeyad/tonino/phase_screen_Drugbank	ligprep_drugbank-out.maegz	11351	0	1.000	phase_screen_1			0.729	0.310				A(5) A(6) A(3) H(8) H(10) H(11)	1.002	1.002	0	TRUE	0	1.245	DB16169	Fonadelpar	515138-06-4	FK5ZAD810Z	Fonadelpar
	ligprep_drugbank.maegz:7367	1646	2023-06-28 12:12:10	2023-06-28 13:02:02	/home/zeyad/tonino/phase_screen_Drugbank	ligprep_drugbank-out.maegz	7596	0	1.000	phase_screen_1			0.891	0.307				A(4) A(7) A(5) H(16) H(15) H(17)	1.002	1.002	0	TRUE	0	1.435	DB09156	Iopromide	73334-07-3	712BAC33MZ	Iopromida; Iopromide; N,N'-bis(2,3-dihydroxypropyl)-2,4,6-triiodo-5-[(methoxyacetyl)amino]-N-methylisophthalamide
	ligprep_drugbank.maegz:8638	1647	2023-06-28 12:12:10	2023-06-28 13:02:02	/home/zeyad/tonino/phase_screen_Drugbank	ligprep_drugbank-out.maegz	8893	0	1.000	phase_screen_1			0.776	0.361				A(4) A(5) A(1) H(15) H(20) H(19)	1.002	1.002	0	TRUE	0	1.362	DB12455	Omadacycline	389139-89-3	090IP5RV8F	Amadacycline; Omadacycline
	Verapamil	1648	2023-06-28 12:12:10	2023-06-28 13:02:02	/home/zeyad/tonino/phase_screen_Drugbank	ligprep_drugbank-out.maegz	557	0	1.000	phase_screen_1			0.597	0.378				A(4) A(1) A(5) H(7) H(12) H(11)	1.001	1.001	0	TRUE	0	1.168	DB00661	Verapamil	52-53-9	CJ0O37KU29	Iproveratril; Vérapamil; Verapamil; Verapamilo; Verapamilum	APRD00335
	IPODATE	1649	2023-06-28 12:12:10	2023-06-28 13:02:02	/home/zeyad/ligprep_drugs	ligprep_drugs-out.maegz	1682	0	1.000	phase_screen_1			0.616	0.315				A(2) A(1) A(3) H(9) H(6) H(5)	1.001	1.001	0	TRUE	0	1.115
	VERNAKALANT	1650	2023-06-28 12:12:10	2023-06-28 13:02:02	/home/zeyad/ligprep_drugs	ligprep_drugs-out.maegz	1729	0	1.000	phase_screen_1			0.780	0.358				A(1) A(2) A(4) H(7) H(9) H(8)	1.001	1.001	0	TRUE	0	1.365
	Vernakalant hydrochloride	1651	2023-06-28 12:12:10	2023-06-28 13:02:02	/home/zeyad/ligprep_drugs	ligprep_drugs-out.maegz	5516	0	1.000	phase_screen_1			0.780	0.358				A(1) A(2) A(4) H(7) H(9) H(8)	1.001	1.001	0	TRUE	0	1.365
	Novobiocin	1652	2023-06-28 12:12:10	2023-06-28 13:02:02	/home/zeyad/tonino/phase_screen_Drugbank	ligprep_drugbank-out.maegz	939	0	1.000	phase_screen_1			0.693	0.270				A(10) A(2) A(9) H(18) H(19) H(20)	1.000	1.000	0	TRUE	0	1.155	DB01051	Novobiocin	303-81-1	17EC19951N	Albamycin; N-{7-[(3-O-carbamoyl-6-deoxy-5-methyl-4-O-methyl-β-D-gulopyranosyl)oxy]-4-hydroxy-8-methyl-2-oxo-2H-chromen-3-yl}-4-hydroxy-3-(3-methylbut-2-en-1-yl)benzamide; Novobiocin; Novobiocina; Novobiocine; Novobiocinum	APRD00694
	2-({[2,3,5,6-TETRAFLUORO-3'-(TRIFLUOROMETHOXY)BIPHENYL-4-YL]AMINO}CARBONYL)CYCLOPENTA-1,3-DIENE-1-CARBOXYLIC ACID	1653	2023-06-28 12:12:10	2023-06-28 13:02:02	/home/zeyad/ligprep_drugs	ligprep_drugs-out.maegz	5457	0	1.000	phase_screen_1			0.767	0.325				A(1) A(4) A(3) H(12) H(10) H(9)	1.000	1.000	0	TRUE	0	1.310
	PT2977	1654	2023-06-28 12:12:10	2023-06-28 13:02:02	/home/zeyad/ligprep_drugs	ligprep_drugs-out.maegz	6291	0	1.000	phase_screen_1			0.615	0.424				A(2) A(5) A(3) H(11) H(9) H(7)	0.999	0.999	0	TRUE	0	1.249
	Mupirocin	1655	2023-06-28 12:12:10	2023-06-28 13:02:02	/home/zeyad/tonino/phase_screen_Drugbank	ligprep_drugbank-out.maegz	307	0	1.000	phase_screen_1			0.583	0.342				A(1) A(5) A(3) H(14) H(15) H(16)	0.999	0.999	0	TRUE	0	1.111	DB00410	Mupirocin	12650-69-0	D0GX863OA5	9-[(E)-4-[(2S,3R,4R,5S)-3,4-dihydroxy-5-[[(2S,3S)-3- [(2S,3S)-3-hydroxybutan-2-yl]oxiran-2-yl]methyl] oxan-2-yl]-3-methylbut-2-enoyl]oxynonanoic acid; Mupirocin; Mupirocina; Mupirocine; Mupirocinum; Pseudomonic acid; Pseudomonic acid A	APRD00162
	ligprep_drugbank.maegz:7514	1656	2023-06-28 12:12:10	2023-06-28 13:02:02	/home/zeyad/tonino/phase_screen_Drugbank	ligprep_drugbank-out.maegz	7742	0	1.000	phase_screen_1			0.552	0.282				A(2) A(1) A(3) H(9) H(5) H(6)	0.998	0.998	0	TRUE	0	1.004	DB09333	Iopodic acid	5587-89-3	F604ZKI910	Ipodate
	ligprep_drugbank.maegz:11403	1657	2023-06-28 12:12:10	2023-06-28 13:02:02	/home/zeyad/tonino/phase_screen_Drugbank	ligprep_drugbank-out.maegz	11664	0	0.818	phase_screen_1			0.579	0.331				A(2) A(1) A(3) H(11) H(12) H(6)	0.998	0.998	0	TRUE	0	1.094	DB16933	EHP-102	1807652-43-2	FDH1SMY691	2-((2e)-3,7-dimethyl-2,6-octadien-1-yl)-6-(ethylamino)-3-hydroxy-5-pentyl-2,5-cyclohexadiene-1,4-dione; 2-(3,7-Dimethyl-Octa-2, 6-Dienyl)—6-Ethylamino-3-Hydroxy-5-Pentyl-[1,4]Benzoquinone; 2,5-cyclohexadiene-1,4-dione, 2-((2e)-3,7-dimethyl-2,6-octadien-1-yl)-6-(ethylamino)-3-hydroxy-5-pentyl-; EHP102
	S-4-NITROBUTYRYL-COA	1658	2023-06-28 12:12:10	2023-06-28 13:02:02	/home/zeyad/ligprep_drugs	ligprep_drugs-out.maegz	6743	0	1.000	phase_screen_1			0.753	0.225				A(9) A(11) A(10) H(30) H(31) H(28)	0.997	0.997	0	TRUE	0	1.177
	PINAVERIUM	1659	2023-06-28 12:12:10	2023-06-28 13:02:02	/home/zeyad/ligprep_drugs	ligprep_drugs-out.maegz	390	0	1.000	phase_screen_1			0.641	0.376				A(2) A(4) A(1) H(7) H(9) H(8)	0.997	0.997	0	TRUE	0	1.223
	GANTACURIUM	1660	2023-06-28 12:12:10	2023-06-28 13:02:02	/home/zeyad/ligprep_drugs	ligprep_drugs-out.maegz	888	0	1.000	phase_screen_1			0.763	0.225				A(14) A(11) A(7) H(27) H(20) H(21)	0.997	0.997	0	TRUE	0	1.189
	ligprep_drugbank.maegz:2245	1661	2023-06-28 12:12:10	2023-06-28 13:02:02	/home/zeyad/tonino/phase_screen_Drugbank	ligprep_drugbank-out.maegz	2275	0	1.000	phase_screen_1			0.663	0.245				A(10) A(12) A(11) H(33) H(31) H(32)	0.996	0.996	0	TRUE	0	1.094	DB02516	(R)-carnitinyl-CoA betaine			(R)-carnitinyl-CoA βine; L-carnitinyl-CoA betaine; R-carnitinyl-CoA inner salt	EXPT00863
	ligprep_drugbank.maegz:2399	1662	2023-06-28 12:12:10	2023-06-28 13:02:02	/home/zeyad/tonino/phase_screen_Drugbank	ligprep_drugbank-out.maegz	2430	0	1.000	phase_screen_1			0.643	0.214				A(12) A(3) A(10) H(22) H(23) H(21)	0.995	0.995	0	TRUE	0	1.035	DB02683	Inhibitor Bea428				EXPT00666
	OPIUM	1663	2023-06-28 12:12:10	2023-06-28 13:02:02	/home/zeyad/ligprep_drugs	ligprep_drugs-out.maegz	1249	0	1.000	phase_screen_1			0.623	0.286				A(4) A(5) A(3) H(9) H(6) H(7)	0.994	0.994	0	TRUE	0	1.098
	PAPAVERINE	1664	2023-06-28 12:12:10	2023-06-28 13:02:02	/home/zeyad/ligprep_drugs	ligprep_drugs-out.maegz	5495	0	1.000	phase_screen_1			0.623	0.286				A(4) A(5) A(3) H(9) H(6) H(7)	0.994	0.994	0	TRUE	0	1.098
	ligprep_drugbank.maegz:2607	1665	2023-06-28 12:12:10	2023-06-28 13:02:02	/home/zeyad/tonino/phase_screen_Drugbank	ligprep_drugbank-out.maegz	2642	0	1.000	phase_screen_1			0.679	0.243				A(21) A(11) A(10) H(29) H(31) H(32)	0.992	0.992	0	TRUE	0	1.117	DB02910	Octanoyl-Coenzyme A				EXPT00977
	ligprep_drugbank.maegz:11136	1666	2023-06-28 12:12:10	2023-06-28 13:02:02	/home/zeyad/tonino/phase_screen_Drugbank	ligprep_drugbank-out.maegz	11386	0	1.000	phase_screen_1			0.573	0.310				A(5) A(2) A(1) H(12) H(10) H(11)	0.991	0.991	0	TRUE	0	1.070	DB16228	Mavelertinib	1776112-90-3	YXX2180047	Egfr t790m inhibitor pf-06747775; Mavelertinib
	(7R,12R,13R)-13-FORMYL-12,14-DIHYDROXY-3,5,7-TRIMETHYLTETRADECA-2,4-DIENOIC ACID	1667	2023-06-28 12:12:10	2023-06-28 13:02:02	/home/zeyad/ligprep_drugs	ligprep_drugs-out.maegz	1382	0	1.000	phase_screen_1			0.759	0.333				A(3) A(2) A(5) H(9) H(12) H(10)	0.988	0.988	0	TRUE	0	1.325
	ATL 146E	1668	2023-06-28 12:12:10	2023-06-28 13:02:02	/home/zeyad/ligprep_drugs	ligprep_drugs-out.maegz	430	0	1.000	phase_screen_1			0.667	0.273				A(7) A(9) A(8) H(17) H(16) H(15)	0.988	0.988	0	TRUE	0	1.143
	ligprep_drugbank.maegz:1153	1669	2023-06-28 12:12:10	2023-06-28 13:02:02	/home/zeyad/tonino/phase_screen_Drugbank	ligprep_drugbank-out.maegz	1171	0	1.000	phase_screen_1			0.566	0.275				A(6) A(3) A(2) H(19) H(17) H(16)	0.988	0.988	0	TRUE	0	1.024	DB01301	Rolitetracycline	751-97-3	GH9IW85221	N-(1-Pyrrolidinylmethyl)-tetracycline; N-(Pyrrolidinomethyl)tetracycline; Pyrrolidino-methyl-tetracycline; Rolitetraciclina; Rolitetracycline; Rolitetracyclinum
	ligprep_drugbank.maegz:8339	1670	2023-06-28 12:12:10	2023-06-28 13:02:02	/home/zeyad/tonino/phase_screen_Drugbank	ligprep_drugbank-out.maegz	8580	0	1.000	phase_screen_1			0.354	0.207				A(8) A(10) A(4) H(32) H(33) H(34)	0.987	0.987	0	TRUE	0	0.689	DB12094	Semapimod	352513-83-8	9SGW2H1K8P	Semapimod
	17-(DIMETHYLAMINOETHYLAMINO)-17-DEMETHOXYGELDANAMYCIN	1671	2023-06-28 12:12:10	2023-06-28 13:02:02	/home/zeyad/ligprep_drugs	ligprep_drugs-out.maegz	8	0	1.000	phase_screen_1			0.527	0.286				A(7) A(6) A(5) H(14) H(21) H(18)	0.987	0.987	0	TRUE	0	0.991
	Alizapride	1672	2023-06-28 12:12:10	2023-06-28 13:02:02	/home/zeyad/tonino/phase_screen_Drugbank	ligprep_drugbank-out.maegz	1250	0	0.078	phase_screen_1			0.407	0.511				A(1) A(4) A(2) H(7) H(8) H(9)	0.986	0.986	0	TRUE	0	1.118	DB01425	Alizapride	59338-93-1	P55703ZRZY	Alizaprida; Alizapride; Alizapridum
	ALIZAPRIDE	1673	2023-06-28 12:12:10	2023-06-28 13:02:02	/home/zeyad/ligprep_drugs	ligprep_drugs-out.maegz	2183	0	0.078	phase_screen_1			0.407	0.511				A(2) A(4) A(1) H(7) H(8) H(9)	0.986	0.986	0	TRUE	0	1.118
	ligprep_drugbank.maegz:11129	1674	2023-06-28 12:12:10	2023-06-28 13:02:02	/home/zeyad/tonino/phase_screen_Drugbank	ligprep_drugbank-out.maegz	11379	0	1.000	phase_screen_1			0.648	0.427				A(3) A(1) A(2) H(10) H(7) H(8)	0.983	0.983	0	TRUE	0	1.310	DB16217	Leniolisib	1354690-24-6	L22772Z9CP	Cdz-173 free base; Cdz173 free base; Leniolisib
	ZIOPTAN	1675	2023-06-28 12:12:10	2023-06-28 13:02:02	/home/zeyad/ligprep_drugs	ligprep_drugs-out.maegz	5313	0	1.000	phase_screen_1			0.657	0.276				A(5) A(2) A(1) H(11) H(13) H(9)	0.982	0.982	0	TRUE	0	1.140
	ligprep_drugbank.maegz:10354	1676	2023-06-28 12:12:10	2023-06-28 13:02:02	/home/zeyad/tonino/phase_screen_Drugbank	ligprep_drugbank-out.maegz	10598	0	1.000	phase_screen_1			0.572	0.380				A(2) A(1) A(3) H(7) H(9) H(10)	0.981	0.981	0	TRUE	0	1.165	DB14875	AZD-4017	1024033-43-9	3JL137394Y
	BAY-1217389	1677	2023-06-28 12:12:10	2023-06-28 13:02:02	/home/zeyad/ligprep_drugs	ligprep_drugs-out.maegz	1731	0	1.000	phase_screen_1			0.708	0.213				A(2) A(3) A(5) H(9) H(10) H(11)	0.980	0.980	0	TRUE	0	1.129
	ligprep_drugbank.maegz:641	1678	2023-06-28 12:12:10	2023-06-28 13:02:02	/home/zeyad/tonino/phase_screen_Drugbank	ligprep_drugbank-out.maegz	653	0	1.000	phase_screen_1			0.526	0.307				A(6) A(3) A(2) H(19) H(18) H(17)	0.980	0.980	0	TRUE	0	1.024	DB00759	Tetracycline	60-54-8	F8VB5M810T	(4S,4aS,5aS,12aS)-4-(Dimethylamino)-1,4,4a,5,5a,6,11,12a-octahydro-3,6,10,12,12a-pentahydroxy-6-methyl-1,11-dioxo-2-naphthacenecarboxamide; Abramycin; Anhydrotetracycline; Deschlorobiomycin; Tetracyclin; Tétracycline; Tetracycline; Tetracyclinum; Tetrazyklin; Tsiklomitsin	APRD00572
	ligprep_drugbank.maegz:1132	1679	2023-06-28 12:12:10	2023-06-28 13:02:02	/home/zeyad/tonino/phase_screen_Drugbank	ligprep_drugbank-out.maegz	1150	0	1.000	phase_screen_1			0.749	0.417				A(3) A(4) A(1) H(14) H(12) H(13)	0.978	0.978	0	TRUE	0	1.426	DB01264	Darunavir	206361-99-1	YO603Y8113	(3R,3aS,6aR)-hexahydrofuro[2,3-b]furan-3-yl N-((1S,2R)-1-benzyl-2-hydroxy-3-(N1-isobutylsulfanilamido)propyl)carbamate; (3R,3aS,6aR)-tetrahydro-2H-furo[2,3-b]furan-3-yl (2S,3R)-4-(4-amino-N-isobutylphenylsulfonamido)-3-hydroxy-1-phenylbutan-2-ylcarbamate; (3R,3aS,6aR)-tetrahydro-2H-furo[2,3-b]furan-3-yl (2S,3R)-4-(4-amino-N-neopentylphenylsulfonamido)-3-hydroxy-1-phenylbutan-2-ylcarbamate; [(S)-3…	EXPT00002
	N,N'-DIMETHYL-N-(ACETYL)-N'-(7-NITROBENZ-2-OXA-1,3-DIAZOL-4-YL)ETHYLENEDIAMINE	1680	2023-06-28 12:12:10	2023-06-28 13:02:02	/home/zeyad/ligprep_drugs	ligprep_drugs-out.maegz	3452	0	1.000	phase_screen_1			0.617	0.362				A(1) A(3) A(4) H(6) H(7) H(5)	0.978	0.978	0	TRUE	0	1.202
	XY2	1681	2023-06-28 12:12:10	2023-06-28 13:02:02	/home/zeyad/tonino/phase_screen_Drugbank	ligprep_drugbank-out.maegz	7262	0	1.000	phase_screen_1			0.617	0.362				A(1) A(3) A(4) H(6) H(7) H(5)	0.978	0.978	0	TRUE	0	1.202	DB08751	N,N'-DIMETHYL-N-(ACETYL)-N'-(7-NITROBENZ-2-OXA-1,3-DIAZOL-4-YL)ETHYLENEDIAMINE
	ligprep_drugbank.maegz:11206	1682	2023-06-28 12:12:10	2023-06-28 13:02:02	/home/zeyad/tonino/phase_screen_Drugbank	ligprep_drugbank-out.maegz	11459	0	1.000	phase_screen_1			0.720	0.336				A(3) A(1) A(4) H(7) H(10) H(6)	0.977	0.977	0	TRUE	0	1.295	DB16332	Sodelglitazar	447406-78-2	6G973E04VI	Sodelglitazar
	ligprep_drugbank.maegz:614	1683	2023-06-28 12:12:10	2023-06-28 13:02:02	/home/zeyad/tonino/phase_screen_Drugbank	ligprep_drugbank-out.maegz	626	0	1.000	phase_screen_1			0.722	0.154				A(3) A(11) A(1) H(13) H(24) H(23)	0.977	0.977	0	TRUE	0	1.079	DB00732	Atracurium besylate	64228-81-5	40AX66P76P	Atracurium besilate; Atracurium besylate; Atracurium dibesylate; Besilate d'atracurium; Besilato de atracurio	APRD00806
	Malathion	1684	2023-06-28 12:12:10	2023-06-28 13:02:02	/home/zeyad/tonino/phase_screen_Drugbank	ligprep_drugbank-out.maegz	665	0	1.000	phase_screen_1			0.708	0.403				A(3) A(6) A(4) H(9) H(7) H(8)	0.975	0.975	0	TRUE	0	1.363	DB00772	Malathion	121-75-5	U5N7SU872W	[(dimethoxyphosphinothioyl)thio]butanedioic acid diethyl ester; Carbophos; diethyl (dimethoxyphosphinothioylthio)succinate; Karbofos; Malathion; Maldison; Mercaptothion; O,O-dimethyl S-(1,2-bis(ethoxycarbonyl)ethyl); O,O-dimethyl S-(1,2-dicarbethoxyethyl) dithiophosphate; O,O-dimethyl S-(1,2-dicarbethoxyethyl)phosphorodithioate; O,O-dimethyl S-1,2-di(ethoxycarbamyl)ethyl; O,O-dimethyldithiophosph…	APRD01081
	LYSOPHOSPHOTIDYLSERINE	1685	2023-06-28 12:12:10	2023-06-28 13:02:02	/home/zeyad/ligprep_drugs	ligprep_drugs-out.maegz	1147	0	1.000	phase_screen_1			0.588	0.277				A(1) A(5) A(2) H(18) H(17) H(16)	0.975	0.975	0	TRUE	0	1.068
	LYSOPHOSPHOTIDYLSERINE	1686	2023-06-28 12:12:10	2023-06-28 13:02:02	/home/zeyad/ligprep_drugs	ligprep_drugs-out.maegz	1148	0	1.000	phase_screen_1			0.588	0.277				A(1) A(5) A(2) H(18) H(17) H(16)	0.975	0.975	0	TRUE	0	1.068
	VERALIPRIDE	1687	2023-06-28 12:12:10	2023-06-28 13:02:02	/home/zeyad/ligprep_drugs	ligprep_drugs-out.maegz	3643	0	1.000	phase_screen_1			0.626	0.350				A(3) A(5) A(4) H(10) H(11) H(12)	0.975	0.975	0	TRUE	0	1.201
	R)-3-HYDROXYDECANOYL-COA	1688	2023-06-28 12:12:10	2023-06-28 13:02:02	/home/zeyad/ligprep_drugs	ligprep_drugs-out.maegz	966	0	1.000	phase_screen_1			0.820	0.175				A(14) A(12) A(4) H(33) H(32) H(35)	0.975	0.975	0	TRUE	0	1.224
	ligprep_drugbank.maegz:4115	1689	2023-06-28 12:12:10	2023-06-28 13:02:02	/home/zeyad/tonino/phase_screen_Drugbank	ligprep_drugbank-out.maegz	4195	0	1.000	phase_screen_1			0.735	0.217				A(6) A(11) A(12) H(33) H(31) H(34)	0.975	0.975	0	TRUE	0	1.172	DB04524	Malonyl-CoA	524-14-1		Coenzyme A, S-(hydrogen propanedioate); Malonyl coenzyme A; S-(Hydrogen malonyl)coenzyme A	EXPT02180
	ligprep_drugbank.maegz:8973	1690	2023-06-28 12:12:10	2023-06-28 13:02:03	/home/zeyad/tonino/phase_screen_Drugbank	ligprep_drugbank-out.maegz	9244	0	1.000	phase_screen_1			0.701	0.241				A(1) A(9) A(4) H(18) H(20) H(17)	0.974	0.974	0	TRUE	0	1.161	DB12876	GS-9256	1001094-46-7	8V42Y78HRU
	ligprep_drugbank.maegz:7140	1691	2023-06-28 12:12:10	2023-06-28 13:02:03	/home/zeyad/tonino/phase_screen_Drugbank	ligprep_drugbank-out.maegz	7370	0	1.000	phase_screen_1			0.685	0.377				A(5) A(2) A(3) H(14) H(13) H(12)	0.973	0.973	0	TRUE	0	1.305	DB08873	Boceprevir	394730-60-0	89BT58KELH	Boceprevir	DB05665
	S-TETRADECANOYL-COENZYME A	1692	2023-06-28 12:12:10	2023-06-28 13:02:03	/home/zeyad/ligprep_drugs	ligprep_drugs-out.maegz	322	0	1.000	phase_screen_1			0.873	0.185				A(4) A(10) A(16) H(30) H(34) H(31)	0.973	0.973	0	TRUE	0	1.302
	PD7	1693	2023-06-28 12:12:10	2023-06-28 13:02:03	/home/zeyad/tonino/phase_screen_Drugbank	ligprep_drugbank-out.maegz	6897	0	1.000	phase_screen_1			0.679	0.348				A(5) A(4) A(3) H(11) H(9) H(10)	0.971	0.971	0	TRUE	0	1.267	DB08376	(2R)-3-(phosphonooxy)propane-1,2-diyl diheptanoate
	ligprep_drugbank.maegz:4853	1694	2023-06-28 12:12:10	2023-06-28 13:02:03	/home/zeyad/tonino/phase_screen_Drugbank	ligprep_drugbank-out.maegz	4960	0	1.000	phase_screen_1			0.826	0.294				A(1) A(3) A(2) H(7) H(9) H(8)	0.970	0.970	0	TRUE	0	1.381	DB06217	Vernakalant	794466-70-9	9G468C8B13	(3R)-1-((1R,2R)-2-(2-(3,4-dimethoxyphenyl)ethoxy)cyclohexyl)pyrrolidin-3-ol; Vernakalant
	TAZEMETOSTAT	1695	2023-06-28 12:12:10	2023-06-28 13:02:03	/home/zeyad/ligprep_drugs	ligprep_drugs-out.maegz	4001	0	0.999	phase_screen_1			0.753	0.248				A(3) A(1) A(4) H(7) H(12) H(10)	0.969	0.969	0	TRUE	0	1.238
	TAZEMETOSTAT HYDROBROMIDE	1696	2023-06-28 12:12:10	2023-06-28 13:02:03	/home/zeyad/ligprep_drugs	ligprep_drugs-out.maegz	4180	0	0.999	phase_screen_1			0.753	0.248				A(3) A(1) A(4) H(7) H(12) H(10)	0.969	0.969	0	TRUE	0	1.238
	2-(3-AMINO-2,5,6-TRIMETHOXYPHENYL)ETHYL 5-CHLORO-2,4-DIHYDROXYBENZOATE	1697	2023-06-28 12:12:10	2023-06-28 13:02:03	/home/zeyad/ligprep_drugs	ligprep_drugs-out.maegz	5166	0	1.000	phase_screen_1			0.756	0.313				A(6) A(1) A(5) H(16) H(14) H(13)	0.969	0.969	0	TRUE	0	1.320
	ligprep_drugbank.maegz:4752	1698	2023-06-28 12:12:10	2023-06-28 13:02:03	/home/zeyad/tonino/phase_screen_Drugbank	ligprep_drugbank-out.maegz	4849	0	1.000	phase_screen_1			0.872	0.354				A(3) A(5) A(6) H(16) H(15) H(17)	0.969	0.969	0	TRUE	0	1.510	DB05903	KOS-1584	350493-61-7	82481G197K	(E)-9,10-Dehydroepothilone D; (E)-9,10-Didehydroepothilone D
	ligprep_drugbank.maegz:11010	1699	2023-06-28 12:12:10	2023-06-28 13:02:03	/home/zeyad/tonino/phase_screen_Drugbank	ligprep_drugbank-out.maegz	11256	0	1.000	phase_screen_1			0.527	0.428				A(1) A(3) A(4) H(6) H(11) H(10)	0.968	0.968	0	TRUE	0	1.185	DB16048	BTRX-246040	1307245-86-8	4I67US2V8Q
	LAURYL ALCOHOL DIPHOSPHONIC ACID	1700	2023-06-28 12:12:10	2023-06-28 13:02:03	/home/zeyad/ligprep_drugs	ligprep_drugs-out.maegz	5227	0	1.000	phase_screen_1			0.522	0.379				A(2) A(4) A(3) H(9) H(8) H(7)	0.967	0.967	0	TRUE	0	1.121
	H23	1701	2023-06-28 12:12:10	2023-06-28 13:02:03	/home/zeyad/tonino/phase_screen_Drugbank	ligprep_drugbank-out.maegz	6383	0	1.000	phase_screen_1			0.522	0.379				A(2) A(4) A(3) H(9) H(8) H(7)	0.967	0.967	0	TRUE	0	1.121	DB07873	Lauryl alcohol diphosphonic acid	16610-63-2	S888WM4024
	ligprep_drugbank.maegz:9875	1702	2023-06-28 12:12:10	2023-06-28 13:02:03	/home/zeyad/tonino/phase_screen_Drugbank	ligprep_drugbank-out.maegz	10149	0	1.000	phase_screen_1			0.622	0.381				A(7) A(5) A(1) H(12) H(14) H(13)	0.967	0.967	0	TRUE	0	1.243	DB13929	Relcovaptan	150375-75-0	C1GL8G6G0O	Relcovaptan
	ligprep_drugbank.maegz:8397	1703	2023-06-28 12:12:10	2023-06-28 13:02:03	/home/zeyad/tonino/phase_screen_Drugbank	ligprep_drugbank-out.maegz	8639	0	1.000	phase_screen_1			0.701	0.333				A(6) A(5) A(4) H(9) H(8) H(11)	0.966	0.966	0	TRUE	0	1.281	DB12163	Sarpogrelate	125926-17-2	19P708E787	Sarpogrelate
	SR 12813	1704	2023-06-28 12:12:10	2023-06-28 13:02:03	/home/zeyad/ligprep_drugs	ligprep_drugs-out.maegz	2475	0	1.000	phase_screen_1			0.675	0.294				A(2) A(4) A(7) H(13) H(11) H(14)	0.965	0.965	0	TRUE	0	1.205
	ligprep_drugbank.maegz:4617	1705	2023-06-28 12:12:10	2023-06-28 13:02:03	/home/zeyad/tonino/phase_screen_Drugbank	ligprep_drugbank-out.maegz	4710	0	1.000	phase_screen_1			0.648	0.307				A(3) A(1) A(4) H(7) H(9) H(6)	0.965	0.965	0	TRUE	0	1.188	DB05416	Cardarine	317318-70-0	7I2HA1NU22		DB13015
	ligprep_drugbank.maegz:494	1706	2023-06-28 12:12:10	2023-06-28 13:02:03	/home/zeyad/tonino/phase_screen_Drugbank	ligprep_drugbank-out.maegz	500	0	1.000	phase_screen_1			0.686	0.271				A(4) A(6) A(2) H(12) H(9) H(10)	0.964	0.964	0	TRUE	0	1.191	DB00607	Nafcillin	147-52-4	4CNZ27M7RV	(2-ethoxy-1-naphthalenyl)penicillin; (2-ethoxy-1-naphthyl)penicillin; (2S,5R,6R)-6-[(2-ethoxy-1-naphthoyl)amino]-3,3-dimethyl-7-oxo-4-thia-1-azabicyclo[3.2.0]heptane-2-carboxylic acid; 6-(2-ethoxy-1-naphthamido)penicillanic acid; Nafcilina; Nafcillin; Nafcilline; Nafcillinum; Naphcillin	APRD01130; DB08269
	ligprep_drugbank.maegz:7938	1707	2023-06-28 12:12:10	2023-06-28 13:02:03	/home/zeyad/tonino/phase_screen_Drugbank	ligprep_drugbank-out.maegz	8161	0	0.500	phase_screen_1			0.763	0.200				A(6) A(9) A(10) H(19) H(16) H(15)	0.964	0.964	0	TRUE	0	1.199	DB11613	Velpatasvir	1377049-84-7	KCU0C7RS7Z	Velpatasvir; Velpatasvirum
	ligprep_drugbank.maegz:7938	1708	2023-06-28 12:12:10	2023-06-28 13:02:03	/home/zeyad/tonino/phase_screen_Drugbank	ligprep_drugbank-out.maegz	8162	0	0.500	phase_screen_1			0.763	0.200				A(6) A(9) A(10) H(19) H(16) H(15)	0.964	0.964	0	TRUE	0	1.199	DB11613	Velpatasvir	1377049-84-7	KCU0C7RS7Z	Velpatasvir; Velpatasvirum
	AC1NRBU2	1709	2023-06-28 12:12:10	2023-06-28 13:02:03	/home/zeyad/ligprep_drugs	ligprep_drugs-out.maegz	3816	0	1.000	phase_screen_1			0.567	0.324				A(4) A(6) A(1) H(14) H(15) H(16)	0.963	0.963	0	TRUE	0	1.113
	ligprep_drugbank.maegz:9403	1710	2023-06-28 12:12:10	2023-06-28 13:02:03	/home/zeyad/tonino/phase_screen_Drugbank	ligprep_drugbank-out.maegz	9677	0	1.000	phase_screen_1			0.728	0.277				A(5) A(1) A(3) H(11) H(16) H(14)	0.963	0.963	0	TRUE	0	1.251	DB13387	Hematin	15489-90-4	0WP180G15G
	ligprep_drugbank.maegz:9864	1711	2023-06-28 12:12:10	2023-06-28 13:02:03	/home/zeyad/tonino/phase_screen_Drugbank	ligprep_drugbank-out.maegz	10137	0	1.000	phase_screen_1			0.826	0.190				A(20) A(10) A(18) H(32) H(37) H(36)	0.962	0.962	0	TRUE	0	1.266	DB13912	Coumermycin A1	4434-05-3	PCH9QZ1IIH	Coumamycin; Coumermycin; Notomycin A1
	N-(4-AMINO-5-CYANO-6-ETHOXYPYRIDIN-2-YL)-2-(4-BROMO-2,5-DIMETHOXYPHENYL)ACETAMIDE	1712	2023-06-28 12:12:10	2023-06-28 13:02:03	/home/zeyad/tonino/phase_screen_Drugbank	ligprep_drugbank-out.maegz	5774	0	1.000	phase_screen_1			0.506	0.275				A(6) A(3) A(4) H(11) H(10) H(12)	0.962	0.962	0	TRUE	0	0.983	DB07272	N-(4-AMINO-5-CYANO-6-ETHOXYPYRIDIN-2-YL)-2-(4-BROMO-2,5-DIMETHOXYPHENYL)ACETAMIDE
	CISATRACURIUM	1713	2023-06-28 12:12:10	2023-06-28 13:02:03	/home/zeyad/ligprep_drugs	ligprep_drugs-out.maegz	2679	0	1.000	phase_screen_1			0.806	0.246				A(6) A(10) A(12) H(22) H(18) H(17)	0.960	0.960	0	TRUE	0	1.311
	Atracurium besylate	1714	2023-06-28 12:12:10	2023-06-28 13:02:03	/home/zeyad/ligprep_drugs	ligprep_drugs-out.maegz	3110	0	1.000	phase_screen_1			0.806	0.246				A(6) A(10) A(12) H(22) H(18) H(17)	0.960	0.960	0	TRUE	0	1.311
	CISATRACURIUM BESILATE (CISATRACURIUM	1715	2023-06-28 12:12:10	2023-06-28 13:02:03	/home/zeyad/ligprep_drugs	ligprep_drugs-out.maegz	3375	0	1.000	phase_screen_1			0.806	0.246				A(6) A(10) A(12) H(22) H(18) H(17)	0.960	0.960	0	TRUE	0	1.311
	ATRACURIUM	1716	2023-06-28 12:12:10	2023-06-28 13:02:03	/home/zeyad/ligprep_drugs	ligprep_drugs-out.maegz	4218	0	1.000	phase_screen_1			0.806	0.246				A(6) A(10) A(12) H(22) H(18) H(17)	0.960	0.960	0	TRUE	0	1.311
	ligprep_drugbank.maegz:3593	1717	2023-06-28 12:12:10	2023-06-28 13:02:03	/home/zeyad/tonino/phase_screen_Drugbank	ligprep_drugbank-out.maegz	3660	0	1.000	phase_screen_1			0.692	0.250				A(10) A(3) A(9) H(22) H(18) H(17)	0.959	0.959	0	TRUE	0	1.180	DB03966	Clorobiocin	39868-96-7		Chlorobiocin	EXPT00847
	ligprep_drugbank.maegz:7727	1718	2023-06-28 12:12:10	2023-06-28 13:02:03	/home/zeyad/tonino/phase_screen_Drugbank	ligprep_drugbank-out.maegz	7938	0	1.000	phase_screen_1			0.596	0.249				A(5) A(8) A(2) H(9) H(10) H(13)	0.958	0.958	0	TRUE	0	1.064	DB11283	DL-dimyristoylphosphatidylcholine	18656-38-7	U86ZGC74V5	dimyristoyl phosphatidylcholine; dimyristoyl-phosphatidylcholine; Dimyristoylphosphatidylcholine; Dimyristoylphosphatidylcholine, DL-; DMPC; l-α-dimyristoylphosphatidylcholine	DBSALT001574
	5-(4-BENZYLOXYPHENYL)-4S-(7-PHENYLHEPTANOYLAMINO)PENTANOIC ACID	1719	2023-06-28 12:12:10	2023-06-28 13:02:03	/home/zeyad/ligprep_drugs	ligprep_drugs-out.maegz	4059	0	1.000	phase_screen_1			0.436	0.321				A(1) A(3) A(4) H(9) H(7) H(8)	0.957	0.957	0	TRUE	0	0.959
	ligprep_drugbank.maegz:3217	1720	2023-06-28 12:12:10	2023-06-28 13:02:03	/home/zeyad/tonino/phase_screen_Drugbank	ligprep_drugbank-out.maegz	3275	0	1.000	phase_screen_1			0.837	0.314				A(3) A(7) A(1) H(12) H(13) H(14)	0.957	0.957	0	TRUE	0	1.433	DB03565	1-O-Octyl-2-Heptylphosphonyl-Sn-Glycero-3-Phosphoethanolamine				EXPT01580
	ligprep_drugbank.maegz:10037	1721	2023-06-28 12:12:10	2023-06-28 13:02:03	/home/zeyad/tonino/phase_screen_Drugbank	ligprep_drugbank-out.maegz	10307	0	1.000	phase_screen_1			0.741	0.348				A(7) A(10) A(8) H(13) H(17) H(16)	0.957	0.957	0	TRUE	0	1.359	DB14146	Loxicodegol	1211231-76-3	J2WIV0JMML
	ligprep_drugbank.maegz:10434	1722	2023-06-28 12:12:10	2023-06-28 13:02:03	/home/zeyad/tonino/phase_screen_Drugbank	ligprep_drugbank-out.maegz	10681	0	1.000	phase_screen_1			0.603	0.441				A(3) A(4) A(2) H(10) H(8) H(7)	0.957	0.957	0	TRUE	0	1.305	DB15003	PF-06700841	1883299-62-4	3X8387Q25N
	Nisoldipine	1723	2023-06-28 12:12:10	2023-06-28 13:02:03	/home/zeyad/tonino/phase_screen_Drugbank	ligprep_drugbank-out.maegz	299	0	1.000	phase_screen_1			0.669	0.423				A(2) A(1) A(4) H(8) H(6) H(9)	0.956	0.956	0	TRUE	0	1.363	DB00401	Nisoldipine	63675-72-9	4I8HAB65SZ	isobutyl methyl 2,6-dimethyl-4-(2-nitrophenyl)-1,4-dihydropyridine-3,5-dicarboxylate; Nisoldipin; Nisoldipina; Nisoldipine; Nisoldipino; Nisoldipinum	APRD00635
	ligprep_drugbank.maegz:3331	1724	2023-06-28 12:12:10	2023-06-28 13:02:03	/home/zeyad/tonino/phase_screen_Drugbank	ligprep_drugbank-out.maegz	3393	0	1.000	phase_screen_1			0.822	0.250				A(4) A(8) A(6) H(13) H(15) H(16)	0.956	0.956	0	TRUE	0	1.339	DB03690	(Z,Z)-4-Hydroxy-N,N,N-Trimethyl-10-Oxo-7-[(1-Oxo-9-Octadecenyl)Oxy]-3,5,9-Trioxa-4-Phosphaheptacos-18-En-1-Aminium-4-Oxide				EXPT02526
	ligprep_drugbank.maegz:10349	1725	2023-06-28 12:12:10	2023-06-28 13:02:03	/home/zeyad/tonino/phase_screen_Drugbank	ligprep_drugbank-out.maegz	10593	0	1.000	phase_screen_1			0.360	0.416				A(3) A(4) A(2) H(11) H(10) H(12)	0.955	0.955	0	TRUE	0	0.984	DB14867	Parsaclisib	1426698-88-5	OS7097575K	INCB050465; Parsaclisib
	ligprep_drugbank.maegz:8388	1726	2023-06-28 12:12:10	2023-06-28 13:02:03	/home/zeyad/tonino/phase_screen_Drugbank	ligprep_drugbank-out.maegz	8630	0	1.000	phase_screen_1			0.580	0.332				A(3) A(8) A(2) H(16) H(12) H(13)	0.955	0.955	0	TRUE	0	1.149	DB12151	Brincidofovir	444805-28-1	6794O900AX	Brincidofovir; Cidofovir hexadecyloxypropyl ester	DB05176
	ligprep_drugbank.maegz:11277	1727	2023-06-28 12:12:10	2023-06-28 13:02:03	/home/zeyad/tonino/phase_screen_Drugbank	ligprep_drugbank-out.maegz	11531	0	1.000	phase_screen_1			0.605	0.334				A(2) A(3) A(1) H(9) H(8) H(10)	0.953	0.953	0	TRUE	0	1.182	DB16700	Runcaciguat	1402936-61-1	5EZ01YDT5S	Cyclopropylpropanoic acid; Runcaciguat
	ligprep_drugbank.maegz:8297	1728	2023-06-28 12:12:10	2023-06-28 13:02:03	/home/zeyad/tonino/phase_screen_Drugbank	ligprep_drugbank-out.maegz	8538	0	1.000	phase_screen_1			0.589	0.324				A(6) A(3) A(1) H(10) H(13) H(14)	0.953	0.953	0	TRUE	0	1.151	DB12046	Atopaxar	751475-53-3	HTI275SD2D	Atopaxar
	ligprep_drugbank.maegz:10580	1729	2023-06-28 12:12:10	2023-06-28 13:02:03	/home/zeyad/tonino/phase_screen_Drugbank	ligprep_drugbank-out.maegz	10826	0	1.000	phase_screen_1			0.703	0.307				A(6) A(5) A(4) H(14) H(15) H(11)	0.953	0.953	0	TRUE	0	1.268	DB15243	2-(1-Hexyloxyethyl)-2-devinyl pyropheophorbide-a	149402-51-7	DOB7Y3RSX0	HPPH
	ligprep_drugbank.maegz:10725	1730	2023-06-28 12:12:10	2023-06-28 13:02:03	/home/zeyad/tonino/phase_screen_Drugbank	ligprep_drugbank-out.maegz	10977	0	1.000	phase_screen_1			0.830	0.226				A(4) A(8) A(7) H(13) H(16) H(15)	0.951	0.951	0	TRUE	0	1.326	DB15469	Octyl triazone	88122-99-0	XQN8R9SAK4
	ligprep_drugbank.maegz:7582	1731	2023-06-28 12:12:10	2023-06-28 13:02:03	/home/zeyad/tonino/phase_screen_Drugbank	ligprep_drugbank-out.maegz	7804	0	1.000	phase_screen_1			0.782	0.137				A(10) A(18) A(2) H(39) H(36) H(42)	0.951	0.951	0	TRUE	0	1.162	DB09487	Iotrolan	79770-24-4	16FL47B687	Iotrolan; Iotrolanum; Iotrolum
	(5S)-4,5-DIFLUORO-6-[(2-FLUORO-4-IODOPHENYL)IMINO]-N-(2-HYDROXYETHOXY)CYCLOHEXA-1,3-DIENE-1-CARBOXAMIDE	1732	2023-06-28 12:12:10	2023-06-28 13:02:03	/home/zeyad/ligprep_drugs	ligprep_drugs-out.maegz	6272	0	1.000	phase_screen_1			0.802	0.298				A(2) A(1) A(3) H(7) H(10) H(9)	0.950	0.950	0	TRUE	0	1.380
	IVABRADINE	1733	2023-06-28 12:12:10	2023-06-28 13:02:03	/home/zeyad/ligprep_drugs	ligprep_drugs-out.maegz	5240	0	1.000	phase_screen_1			0.724	0.351				A(3) A(5) A(4) H(11) H(13) H(12)	0.948	0.948	0	TRUE	0	1.351
	MISOPROSTOL	1734	2023-06-28 12:12:10	2023-06-28 13:02:03	/home/zeyad/ligprep_drugs	ligprep_drugs-out.maegz	908	0	1.000	phase_screen_1			0.782	0.350				A(1) A(3) A(5) H(9) H(8) H(11)	0.948	0.948	0	TRUE	0	1.421
	ligprep_drugbank.maegz:3552	1735	2023-06-28 12:12:10	2023-06-28 13:02:03	/home/zeyad/tonino/phase_screen_Drugbank	ligprep_drugbank-out.maegz	3618	0	1.000	phase_screen_1			0.744	0.146				A(19) A(12) A(6) H(35) H(37) H(34)	0.948	0.948	0	TRUE	0	1.130	DB03923	Feruloyl Coenzyme A				EXPT01489
	E6C	1736	2023-06-28 12:12:10	2023-06-28 13:02:03	/home/zeyad/tonino/phase_screen_Drugbank	ligprep_drugbank-out.maegz	3812	0	1.000	phase_screen_1			0.573	0.368				A(2) A(4) A(5) H(11) H(10) H(12)	0.947	0.947	0	TRUE	0	1.193	DB04126	N-[1-Hydroxycarboxyethyl-Carbonyl]Leucylamino-2-Methyl-Butane				EXPT01318
	ligprep_drugbank.maegz:3664	1737	2023-06-28 12:12:10	2023-06-28 13:02:03	/home/zeyad/tonino/phase_screen_Drugbank	ligprep_drugbank-out.maegz	3729	0	1.000	phase_screen_1			0.627	0.309				A(2) A(9) A(1) H(15) H(17) H(16)	0.946	0.946	0	TRUE	0	1.187	DB04040	N-[1,3-Di(4-morpholinyl)-2-propanyl]-3-(α-D-galactopyranosyloxy)-5-nitrobenzamide				EXPT00072
	J91D5GN5AT	1738	2023-06-28 12:12:10	2023-06-28 13:02:03	/home/zeyad/ligprep_drugs	ligprep_drugs-out.maegz	5029	0	0.437	phase_screen_1			0.739	0.215				A(2) A(3) A(8) H(17) H(18) H(19)	0.946	0.946	0	TRUE	0	1.210
	ligprep_drugbank.maegz:1508	1739	2023-06-28 12:12:10	2023-06-28 13:02:03	/home/zeyad/tonino/phase_screen_Drugbank	ligprep_drugbank-out.maegz	1526	0	1.000	phase_screen_1			0.731	0.324				A(6) A(11) A(4) H(20) H(18) H(19)	0.945	0.945	0	TRUE	0	1.331	DB01723	{3-[3-(3,4-Dimethoxy-Phenyl)-1-(1-{1-[2-(3,4,5-Trimethoxy-Phenyl)-Butyryl]-Piperidin-2yl}-Vinyloxy)-Propyl]-Phenoxy}-Acetic Acid				EXPT00532
	ligprep_drugbank.maegz:9930	1740	2023-06-28 12:12:10	2023-06-28 13:02:03	/home/zeyad/tonino/phase_screen_Drugbank	ligprep_drugbank-out.maegz	10200	0	1.000	phase_screen_1			0.605	0.324				A(2) A(3) A(5) H(7) H(16) H(14)	0.945	0.945	0	TRUE	0	1.181	DB14001	alpha-Tocopherol succinate	4345-03-3	LU4B53JYVE	(+)-alpha-Tocopheryl succinate; alpha-Tocopheryl acid succinate; alpha-Tocopheryl succinate; alpha-Vitamin E succinate; d-alpha-Tocopherol acid succinate; Tocopheryl acid succinate,D-alpha; Vitamin E hemisuccinate; Vitamin E succinate	DBSALT001494
	DILTIAZEM	1741	2023-06-28 12:12:10	2023-06-28 13:02:03	/home/zeyad/ligprep_drugs	ligprep_drugs-out.maegz	3076	0	1.000	phase_screen_1			0.481	0.381				A(3) A(4) A(1) H(8) H(6) H(5)	0.944	0.944	0	TRUE	0	1.101
	JNJ-39393406	1742	2023-06-28 12:12:10	2023-06-28 13:02:03	/home/zeyad/ligprep_drugs	ligprep_drugs-out.maegz	3208	0	1.000	phase_screen_1			0.488	0.342				A(2) A(4) A(6) H(9) H(11) H(10)	0.943	0.943	0	TRUE	0	1.065
	ligprep_drugbank.maegz:8145	1743	2023-06-28 12:12:10	2023-06-28 13:02:03	/home/zeyad/tonino/phase_screen_Drugbank	ligprep_drugbank-out.maegz	8382	0	1.000	phase_screen_1			0.488	0.342				A(2) A(5) A(6) H(9) H(10) H(11)	0.943	0.943	0	TRUE	0	1.065	DB11867	JNJ-39393406	953428-73-4	T930SOU82P
	ligprep_drugbank.maegz:8580	1744	2023-06-28 12:12:10	2023-06-28 13:02:03	/home/zeyad/tonino/phase_screen_Drugbank	ligprep_drugbank-out.maegz	8834	0	1.000	phase_screen_1			0.697	0.376				A(5) A(1) A(4) H(7) H(11) H(9)	0.943	0.943	0	TRUE	0	1.356	DB12390	Seladelpar	851528-79-5	7C00L34NB9	Seladelpar
	ligprep_drugbank.maegz:2801	1745	2023-06-28 12:12:10	2023-06-28 13:02:03	/home/zeyad/tonino/phase_screen_Drugbank	ligprep_drugbank-out.maegz	2848	0	1.000	phase_screen_1			0.788	0.179				A(16) A(12) A(11) H(31) H(33) H(30)	0.941	0.941	0	TRUE	0	1.231	DB03117	2-carboxypropyl-coenzyme A				EXPT00110
	ligprep_drugbank.maegz:9365	1746	2023-06-28 12:12:10	2023-06-28 13:02:03	/home/zeyad/tonino/phase_screen_Drugbank	ligprep_drugbank-out.maegz	9640	0	1.000	phase_screen_1			0.693	0.279				A(2) A(3) A(1) H(13) H(12) H(9)	0.940	0.940	0	TRUE	0	1.237	DB13345	Dihydroergocristine	17479-19-5	05D48LUM4Z	9,10-dihydroergocristine; DHEC
	RDE	1747	2023-06-28 12:12:10	2023-06-28 13:02:03	/home/zeyad/tonino/phase_screen_Drugbank	ligprep_drugbank-out.maegz	6985	0	1.000	phase_screen_1			0.684	0.325				A(7) A(2) A(5) H(16) H(13) H(14)	0.940	0.940	0	TRUE	0	1.283	DB08465	2-(3-AMINO-2,5,6-TRIMETHOXYPHENYL)ETHYL 5-CHLORO-2,4-DIHYDROXYBENZOATE
	UHDBT	1748	2023-06-28 12:12:10	2023-06-28 13:02:03	/home/zeyad/ligprep_drugs	ligprep_drugs-out.maegz	5910	0	0.091	phase_screen_1			0.508	0.381				A(3) A(2) A(4) H(8) H(7) H(6)	0.940	0.940	0	TRUE	0	1.139
	ligprep_drugbank.maegz:7380	1749	2023-06-28 12:12:10	2023-06-28 13:02:03	/home/zeyad/tonino/phase_screen_Drugbank	ligprep_drugbank-out.maegz	7609	0	1.000	phase_screen_1			0.520	0.398				A(2) A(3) A(1) H(8) H(6) H(7)	0.937	0.937	0	TRUE	0	1.177	DB09172	Brifentanil	101345-71-5	6GDT77PQBW	Brifentanil
	ligprep_drugbank.maegz:7665	1750	2023-06-28 12:12:10	2023-06-28 13:02:03	/home/zeyad/tonino/phase_screen_Drugbank	ligprep_drugbank-out.maegz	7876	0	1.000	phase_screen_1			0.769	0.390				A(4) A(1) A(2) H(12) H(9) H(11)	0.937	0.937	0	TRUE	0	1.467	DB11164	Bicisate	121251-02-3	3JXF0Z0XOI
	ligprep_drugbank.maegz:2941	1751	2023-06-28 12:12:10	2023-06-28 13:02:03	/home/zeyad/tonino/phase_screen_Drugbank	ligprep_drugbank-out.maegz	2994	0	1.000	phase_screen_1			0.777	0.219				A(10) A(11) A(21) H(30) H(32) H(33)	0.935	0.935	0	TRUE	0	1.274	DB03264	Dodecyl-Coa				EXPT01131
	PEGAPTANIB SODIUM	1752	2023-06-28 12:12:10	2023-06-28 13:02:03	/home/zeyad/ligprep_drugs	ligprep_drugs-out.maegz	5928	0	1.000	phase_screen_1			0.673	0.259				A(6) A(10) A(2) H(16) H(14) H(15)	0.934	0.934	0	TRUE	0	1.197
	Misoprostol	1753	2023-06-28 12:12:10	2023-06-28 13:02:03	/home/zeyad/tonino/phase_screen_Drugbank	ligprep_drugbank-out.maegz	823	0	1.000	phase_screen_1			0.736	0.360				A(3) A(4) A(5) H(9) H(8) H(11)	0.933	0.933	0	TRUE	0	1.396	DB00929	Misoprostol	59122-46-2	0E43V0BB57	Misoprostol; Misoprostolum	APRD00037; DB05379
	L023324	1754	2023-06-28 12:12:10	2023-06-28 13:02:03	/home/zeyad/ligprep_drugs	ligprep_drugs-out.maegz	552	0	1.000	phase_screen_1			0.758	0.355				A(5) A(6) A(2) H(9) H(11) H(13)	0.933	0.933	0	TRUE	0	1.416
	ligprep_drugbank.maegz:3752	1755	2023-06-28 12:12:10	2023-06-28 13:02:03	/home/zeyad/tonino/phase_screen_Drugbank	ligprep_drugbank-out.maegz	3818	0	1.000	phase_screen_1			0.402	0.312				A(5) A(3) A(4) H(16) H(14) H(15)	0.931	0.931	0	TRUE	0	0.940	DB04132	S-Hexylglutathione	24425-56-7	M73SNN908F	Hexylglutathione; S-Hexyl-glutathione; S-Hexyl-L-glutathione	EXPT01664
	ligprep_drugbank.maegz:10347	1756	2023-06-28 12:12:10	2023-06-28 13:02:03	/home/zeyad/tonino/phase_screen_Drugbank	ligprep_drugbank-out.maegz	10591	0	1.000	phase_screen_1			0.554	0.343				A(7) A(9) A(8) H(14) H(13) H(12)	0.931	0.931	0	TRUE	0	1.159	DB14862	PF-06815345	1900686-46-5	4H9X9HO87K
	ligprep_drugbank.maegz:4884	1757	2023-06-28 12:12:10	2023-06-28 13:02:03	/home/zeyad/tonino/phase_screen_Drugbank	ligprep_drugbank-out.maegz	4992	0	1.000	phase_screen_1			0.494	0.406				A(3) A(1) A(4) H(9) H(13) H(11)	0.930	0.930	0	TRUE	0	1.164	DB06272	Maxacalcitol	103909-75-7	N2UJM5NBF6	Maxacalcitol
	HEXYLGLUTATHIONE	1758	2023-06-28 12:12:10	2023-06-28 13:02:03	/home/zeyad/ligprep_drugs	ligprep_drugs-out.maegz	3993	0	1.000	phase_screen_1			0.627	0.339				A(4) A(5) A(3) H(16) H(15) H(14)	0.930	0.930	0	TRUE	0	1.244
	ligprep_drugbank.maegz:8012	1759	2023-06-28 12:12:10	2023-06-28 13:02:03	/home/zeyad/tonino/phase_screen_Drugbank	ligprep_drugbank-out.maegz	8240	0	1.000	phase_screen_1			0.668	0.273				A(6) A(5) A(2) H(17) H(16) H(18)	0.928	0.928	0	TRUE	0	1.215	DB11705	Iomeprol	78649-41-9	17E17JBP8L	Iomeprol; Iomeprolum
	ligprep_drugbank.maegz:8714	1760	2023-06-28 12:12:10	2023-06-28 13:02:03	/home/zeyad/tonino/phase_screen_Drugbank	ligprep_drugbank-out.maegz	8976	0	1.000	phase_screen_1			0.647	0.270				A(6) A(7) A(1) H(11) H(9) H(10)	0.928	0.928	0	TRUE	0	1.187	DB12548	Sparsentan	254740-64-2	9242RO5URM	Sparsentan	DB05206
	ligprep_drugbank.maegz:10350	1761	2023-06-28 12:12:10	2023-06-28 13:02:03	/home/zeyad/tonino/phase_screen_Drugbank	ligprep_drugbank-out.maegz	10594	0	1.000	phase_screen_1			0.415	0.324				A(2) A(6) A(1) H(13) H(14) H(11)	0.927	0.927	0	TRUE	0	0.974	DB14868	AZD-8848	866269-28-5	322ZMR6920
	KADCYLA	1762	2023-06-28 12:12:10	2023-06-28 13:02:03	/home/zeyad/ligprep_drugs	ligprep_drugs-out.maegz	1988	0	1.000	phase_screen_1			0.798	0.301				A(2) A(8) A(9) H(10) H(12) H(11)	0.926	0.926	0	TRUE	0	1.408
	DEMECLOCYCLINE	1763	2023-06-28 12:12:10	2023-06-28 13:02:03	/home/zeyad/ligprep_drugs	ligprep_drugs-out.maegz	1199	0	1.000	phase_screen_1			0.631	0.360				A(8) A(4) A(3) H(19) H(17) H(16)	0.925	0.925	0	TRUE	0	1.280
	ligprep_drugbank.maegz:5515	1764	2023-06-28 12:12:10	2023-06-28 13:02:03	/home/zeyad/tonino/phase_screen_Drugbank	ligprep_drugbank-out.maegz	5656	0	1.000	phase_screen_1			0.499	0.212				A(7) A(4) A(5) H(15) H(13) H(12)	0.925	0.925	0	TRUE	0	0.944	DB07159	Tamatinib	841290-80-0	RC3A285J2G	6-({5-fluoro-2-[(3,4,5-trimethoxyphenyl)amino]pyrimidin-4-yl}amino)-2,2-dimethyl-2H-pyrido[3,2-b][1,4]oxazin-3(4H)-one	DB06646
	PARSABIV	1765	2023-06-28 12:12:10	2023-06-28 13:02:03	/home/zeyad/ligprep_drugs	ligprep_drugs-out.maegz	2983	0	1.000	phase_screen_1			0.826	0.176				A(11) A(12) A(10) H(45) H(47) H(48)	0.923	0.923	0	TRUE	0	1.295
	etelcalcetide hydrochloride	1766	2023-06-28 12:12:10	2023-06-28 13:02:03	/home/zeyad/ligprep_drugs	ligprep_drugs-out.maegz	4264	0	1.000	phase_screen_1			0.826	0.176				A(11) A(12) A(10) H(45) H(47) H(48)	0.923	0.923	0	TRUE	0	1.295
	ligprep_drugbank.maegz:8237	1767	2023-06-28 12:12:10	2023-06-28 13:02:03	/home/zeyad/tonino/phase_screen_Drugbank	ligprep_drugbank-out.maegz	8475	0	1.000	phase_screen_1			0.583	0.269				A(2) A(4) A(1) H(7) H(9) H(8)	0.922	0.922	0	TRUE	0	1.117	DB11973	Tesevatinib	781613-23-8	F6XM2TN5A1	Tesevatinib	DB05007
	REPAGLINIDE	1768	2023-06-28 12:12:10	2023-06-28 13:02:03	/home/zeyad/ligprep_drugs	ligprep_drugs-out.maegz	3065	0	1.000	phase_screen_1			0.711	0.299				A(4) A(3) A(1) H(9) H(10) H(8)	0.920	0.920	0	TRUE	0	1.308
	ligprep_drugbank.maegz:4345	1769	2023-06-28 12:12:10	2023-06-28 13:02:03	/home/zeyad/tonino/phase_screen_Drugbank	ligprep_drugbank-out.maegz	4435	0	1.000	phase_screen_1			0.642	0.218				A(4) A(6) A(3) H(17) H(16) H(18)	0.919	0.919	0	TRUE	0	1.130	DB04767	N-[1-(4-CARBAMIMIDOYL-BENZYLCARBAMOYL)-3-METHYLSULFANYL-PROPYL]-3-HYDROXY-2-PROPOXYAMINO-BUTYRAMID
	ligprep_drugbank.maegz:151	1770	2023-06-28 12:12:10	2023-06-28 13:02:03	/home/zeyad/tonino/phase_screen_Drugbank	ligprep_drugbank-out.maegz	156	0	1.000	phase_screen_1			0.646	0.324				A(10) A(5) A(6) H(21) H(23) H(22)	0.918	0.918	0	TRUE	0	1.261	DB00256	Lymecycline	992-21-2	7D6EM3S13P	(+)-N-(5-Amino-5-carboxypentylaminomethyl)-4-dimethylamino-1,4,4a,5,5a,6,11,12a-octahydro-3,6,10,12,12a-pentahydroxy-6-methyl-1,11-dioxonaphthacene-2-carboxamide; Limeciclina; Lymecycline; Lymecyclinum; N-Lysinomethyltetracycline; N2-(((+)-5-Amino-5-carboxypentylamino)methyl)tetracycline; N6-((4-(Dimethylamino)-1,4,4a,5,5a,6,11,12a-octahydro-3,6,10,12,12a-pentahydroxy-6-methyl-1,11-dioxo-2-naphth…	APRD00565; EXPT01049
	ligprep_drugbank.maegz:10642	1771	2023-06-28 12:12:10	2023-06-28 13:02:03	/home/zeyad/tonino/phase_screen_Drugbank	ligprep_drugbank-out.maegz	10893	0	1.000	phase_screen_1			0.525	0.234				A(10) A(1) A(4) H(24) H(17) H(21)	0.918	0.918	0	TRUE	0	1.010	DB15341	Dinalbuphine sebacate	311768-81-7	464OXX39Y6	Dinalbuphine sebacate; NALBUPHINE SEBACATE
	AT5	1772	2023-06-28 12:12:10	2023-06-28 13:02:03	/home/zeyad/tonino/phase_screen_Drugbank	ligprep_drugbank-out.maegz	4299	0	1.000	phase_screen_1			0.625	0.286				A(1) A(4) A(2) H(13) H(12) H(11)	0.917	0.917	0	TRUE	0	1.193	DB04631	Atpenin A5	119509-24-9		3-[(2S,4S,5R)-5,6-dichloro-2,4-dimethyl-1-oxohexyl]-4-hydroxy-5,6-dimethoxy-2(1H)-pyridinone
	ligprep_drugbank.maegz:11425	1773	2023-06-28 12:12:10	2023-06-28 13:02:03	/home/zeyad/tonino/phase_screen_Drugbank	ligprep_drugbank-out.maegz	11688	0	1.000	phase_screen_1			0.688	0.288				A(4) A(3) A(2) H(11) H(14) H(9)	0.916	0.916	0	TRUE	0	1.272	DB16963	Copper(II) dithiosemicarbazone	68341-09-3	0YDK1H9L3A	Atsm copper (ii); Copper, ((2,2'-(1,2-dimethyl-1,2-ethanediylidene)bis(n-methylhydrazinecarbothioamidato-.kappa.n2,.kappa.s))(2-))-, (sp-4-2)-; Copper(ii) diacetyl-di(n4-methyl)thiosemicarbazone; Cu-atsm; Cu(ii)atsm; Diacetyl(n(4)-methylthiosemicarbazonato) copper (ii)
	ligprep_drugbank.maegz:4659	1774	2023-06-28 12:12:10	2023-06-28 13:02:03	/home/zeyad/tonino/phase_screen_Drugbank	ligprep_drugbank-out.maegz	4754	0	0.999	phase_screen_1			0.576	0.332				A(2) A(1) A(4) H(12) H(11) H(7)	0.915	0.915	0	TRUE	0	1.191	DB05520	Mimopezil	180694-97-7	4MU6P880QL	Mimopezil; Mimopézil; Mimopezilo; Mimopezilum; N-(2-Hydroxy-3-methoxy-5-chlorobenzylidene)huperzine A
	REGRAMOSTIM	1775	2023-06-28 12:12:10	2023-06-28 13:02:03	/home/zeyad/ligprep_drugs	ligprep_drugs-out.maegz	6432	0	1.000	phase_screen_1			0.830	0.132				A(6) A(1) A(8) H(15) H(18) H(19)	0.915	0.915	0	TRUE	0	1.256
	AC1L9LC2	1776	2023-06-28 12:12:10	2023-06-28 13:02:03	/home/zeyad/ligprep_drugs	ligprep_drugs-out.maegz	2177	0	1.000	phase_screen_1			0.365	0.405				A(3) A(1) A(2) H(10) H(9) H(5)	0.915	0.915	0	TRUE	0	1.027
	7X1	1777	2023-06-28 12:12:10	2023-06-28 13:02:03	/home/zeyad/tonino/phase_screen_Drugbank	ligprep_drugbank-out.maegz	5749	0	1.000	phase_screen_1			0.487	0.456				A(5) A(3) A(4) H(8) H(10) H(11)	0.913	0.913	0	TRUE	0	1.236	DB07249	N-(5-chloro-1,3-benzodioxol-4-yl)-6-methoxy-7-(3-piperidin-1-ylpropoxy)quinazolin-4-amine
	CARBOXYMYCOBACTIN S	1778	2023-06-28 12:12:10	2023-06-28 13:02:03	/home/zeyad/ligprep_drugs	ligprep_drugs-out.maegz	2575	0	1.000	phase_screen_1			0.441	0.293				A(11) A(3) A(1) H(26) H(24) H(23)	0.910	0.910	0	TRUE	0	0.989
	ligprep_drugbank.maegz:774	1779	2023-06-28 12:12:10	2023-06-28 13:02:03	/home/zeyad/tonino/phase_screen_Drugbank	ligprep_drugbank-out.maegz	788	0	1.000	phase_screen_1			0.798	0.345				A(3) A(6) A(1) H(17) H(18) H(15)	0.907	0.907	0	TRUE	0	1.484	DB00895	Benzylpenicilloyl polylysine	31855-75-1	76479814OY	Benzyl penicilloyl-polylysine; Benzylpenicilloyl G polylysine; Benzylpenicilloyl polylysine; Benzylpenicilloyl-polylysine	APRD00822
	RIMEGEPANT	1780	2023-06-28 12:12:10	2023-06-28 13:02:03	/home/zeyad/ligprep_drugs	ligprep_drugs-out.maegz	2803	0	1.000	phase_screen_1			0.598	0.366				A(4) A(5) A(1) H(12) H(9) H(10)	0.906	0.906	0	TRUE	0	1.269
	ligprep_drugbank.maegz:7968	1781	2023-06-28 12:12:10	2023-06-28 13:02:03	/home/zeyad/tonino/phase_screen_Drugbank	ligprep_drugbank-out.maegz	8192	0	1.000	phase_screen_1			0.834	0.325				A(5) A(3) A(4) H(11) H(8) H(12)	0.906	0.906	0	TRUE	0	1.504	DB11655	Evacetrapib	1186486-62-3	51XWV9K850	Evacetrapib
	BOSUTINIB	1782	2023-06-28 12:12:10	2023-06-28 13:02:03	/home/zeyad/ligprep_drugs	ligprep_drugs-out.maegz	3374	0	1.000	phase_screen_1			0.585	0.208				A(3) A(4) A(5) H(10) H(8) H(11)	0.906	0.906	0	TRUE	0	1.065
	ligprep_drugbank.maegz:10821	1783	2023-06-28 12:12:10	2023-06-28 13:02:03	/home/zeyad/tonino/phase_screen_Drugbank	ligprep_drugbank-out.maegz	11068	0	1.000	phase_screen_1			0.825	0.225				A(8) A(2) A(1) H(20) H(19) H(18)	0.905	0.905	0	TRUE	0	1.373	DB15673	Lenacapavir	2189684-44-2	A9A0O6FB4H	Lenacapavir
	ligprep_drugbank.maegz:3133	1784	2023-06-28 12:12:10	2023-06-28 13:02:03	/home/zeyad/tonino/phase_screen_Drugbank	ligprep_drugbank-out.maegz	3189	0	1.000	phase_screen_1			0.743	0.314				A(1) A(2) A(3) H(8) H(6) H(7)	0.905	0.905	0	TRUE	0	1.382	DB03471	6-phenyl-4(R)-(7-phenyl-heptanoylamino)-hexanoic acid				EXPT00747
	ULAPUALIDE A	1785	2023-06-28 12:12:10	2023-06-28 13:02:03	/home/zeyad/ligprep_drugs	ligprep_drugs-out.maegz	5328	0	0.500	phase_screen_1			0.797	0.194				A(5) A(12) A(4) H(23) H(24) H(25)	0.904	0.904	0	TRUE	0	1.305
	Sri-9662	1786	2023-06-28 12:12:10	2023-06-28 13:02:03	/home/zeyad/tonino/phase_screen_Drugbank	ligprep_drugbank-out.maegz	2786	0	1.000	phase_screen_1			0.585	0.409				A(3) A(4) A(2) H(10) H(13) H(11)	0.904	0.904	0	TRUE	0	1.309	DB03060	Sri-9662				EXPT02032
	ligprep_drugbank.maegz:7316	1787	2023-06-28 12:12:10	2023-06-28 13:02:03	/home/zeyad/tonino/phase_screen_Drugbank	ligprep_drugbank-out.maegz	7549	0	1.000	phase_screen_1			0.465	0.323				A(4) A(1) A(3) H(8) H(11) H(12)	0.902	0.902	0	TRUE	0	1.064	DB09090	Pinaverium	59995-65-2	U2368VVE7O
	ligprep_drugbank.maegz:7987	1788	2023-06-28 12:12:10	2023-06-28 13:02:03	/home/zeyad/tonino/phase_screen_Drugbank	ligprep_drugbank-out.maegz	8213	0	1.000	phase_screen_1			0.433	0.408				A(2) A(4) A(6) H(12) H(8) H(7)	0.900	0.900	0	TRUE	0	1.130	DB11677	Triheptanoin	620-67-7	2P6O7CFW5K	Glycerol triheptanoate; Glyceryl triheptanoate; Trienanthoin; Triheptanoic glyceride; Triheptanoin; Triheptylin; Trioenanthoin
	ligprep_drugbank.maegz:11403	1789	2023-06-28 12:12:10	2023-06-28 13:02:03	/home/zeyad/tonino/phase_screen_Drugbank	ligprep_drugbank-out.maegz	11665	0	0.091	phase_screen_1			0.444	0.291				A(3) A(2) A(1) H(9) H(10) H(8)	0.899	0.899	0	TRUE	0	1.002	DB16933	EHP-102	1807652-43-2	FDH1SMY691	2-((2e)-3,7-dimethyl-2,6-octadien-1-yl)-6-(ethylamino)-3-hydroxy-5-pentyl-2,5-cyclohexadiene-1,4-dione; 2-(3,7-Dimethyl-Octa-2, 6-Dienyl)—6-Ethylamino-3-Hydroxy-5-Pentyl-[1,4]Benzoquinone; 2,5-cyclohexadiene-1,4-dione, 2-((2e)-3,7-dimethyl-2,6-octadien-1-yl)-6-(ethylamino)-3-hydroxy-5-pentyl-; EHP102
	ligprep_drugbank.maegz:1444	1790	2023-06-28 12:12:10	2023-06-28 13:02:03	/home/zeyad/tonino/phase_screen_Drugbank	ligprep_drugbank-out.maegz	1459	0	1.000	phase_screen_1			0.575	0.175				A(18) A(10) A(7) H(31) H(30) H(33)	0.899	0.899	0	TRUE	0	1.021	DB01652	4-hydroxybenzoyl-CoA	27718-41-8		4-hydroxybenzoyl coenzyme A; 4-hydroxybenzoyl-CoA; 4-hydroxybenzoyl-coenzyme A; p-hydroxybenzoyl-CoA; p-hydroxybenzoyl-coenzyme A	EXPT00637
	ligprep_drugbank.maegz:11494	1791	2023-06-28 12:12:10	2023-06-28 13:02:03	/home/zeyad/tonino/phase_screen_Drugbank	ligprep_drugbank-out.maegz	11758	0	1.000	phase_screen_1			0.547	0.338				A(5) A(3) A(4) H(13) H(11) H(12)	0.899	0.899	0	TRUE	0	1.183	DB17101	SC 41930	120072-59-5	EVH7O0422T	(+/-)-7-(3-(4-acetyl-3-methoxy-2-propylphenoxy)propoxy)-3,4-dihydro-8-propyl-2h-1-benzopyran-2-carboxylic acid; 2h-1-benzopyran-2-carboxylic acid, 7-(3-(4-acetyl-3-methoxy-2-propylphenoxy)propoxy)-3,4-dihydro-8-propyl-; 7-(3-(4-acetyl-3-methoxy-2-propyl-phenoxy)propoxyl-3,4-dihydro-8-propyl-2h-1-benzopyran-2-carboxylic acid
	3-AZAGERANYLGERANYL DIPHOSPHATE	1792	2023-06-28 12:12:10	2023-06-28 13:02:03	/home/zeyad/ligprep_drugs	ligprep_drugs-out.maegz	5706	0	1.000	phase_screen_1			0.552	0.421				A(2) A(7) A(1) H(15) H(10) H(14)	0.899	0.899	0	TRUE	0	1.289
	ligprep_drugbank.maegz:428	1793	2023-06-28 12:12:10	2023-06-28 13:02:03	/home/zeyad/tonino/phase_screen_Drugbank	ligprep_drugbank-out.maegz	434	0	1.000	phase_screen_1			0.722	0.285				A(6) A(5) A(4) H(20) H(19) H(22)	0.898	0.898	0	TRUE	0	1.331	DB00541	Vincristine	57-22-7	5J49Q6B70F	22-Oxovincaleukoblastin; 22-Oxovincaleukoblastine; Leurocristine; Vincristin; Vincristina; Vincristine; Vincristinum	APRD00495
	5'-{[4-(AMINOOXY)BUTYL](METHYL)AMINO}-5'-DEOXY-8-ETHENYLADENOSINE	1794	2023-06-28 12:12:10	2023-06-28 13:02:03	/home/zeyad/ligprep_drugs	ligprep_drugs-out.maegz	6929	0	1.000	phase_screen_1			0.532	0.426				A(3) A(5) A(1) H(16) H(14) H(15)	0.896	0.896	0	TRUE	0	1.273
	BUPRENORPHINE	1795	2023-06-28 12:12:10	2023-06-28 13:02:03	/home/zeyad/ligprep_drugs	ligprep_drugs-out.maegz	675	0	1.000	phase_screen_1			0.641	0.331				A(4) A(3) A(1) H(13) H(15) H(16)	0.895	0.895	0	TRUE	0	1.291
	SCHEMBL15820	1796	2023-06-28 12:12:10	2023-06-28 13:02:03	/home/zeyad/ligprep_drugs	ligprep_drugs-out.maegz	5329	0	1.000	phase_screen_1			0.641	0.331				A(4) A(3) A(1) H(13) H(15) H(16)	0.895	0.895	0	TRUE	0	1.291
	ligprep_drugbank.maegz:8169	1797	2023-06-28 12:12:10	2023-06-28 13:02:03	/home/zeyad/tonino/phase_screen_Drugbank	ligprep_drugbank-out.maegz	8406	0	1.000	phase_screen_1			0.571	0.399				A(6) A(5) A(2) H(9) H(12) H(11)	0.895	0.895	0	TRUE	0	1.290	DB11893	Avagacestat	1146699-66-2	TQ44WWY45Q	Avagacestat
	ZUCAPSAICIN	1798	2023-06-28 12:12:10	2023-06-28 13:02:03	/home/zeyad/ligprep_drugs	ligprep_drugs-out.maegz	4466	0	1.000	phase_screen_1			0.351	0.297				A(3) A(2) A(1) H(6) H(8) H(9)	0.894	0.894	0	TRUE	0	0.904
	CAPSAICIN	1799	2023-06-28 12:12:10	2023-06-28 13:02:03	/home/zeyad/ligprep_drugs	ligprep_drugs-out.maegz	5956	0	1.000	phase_screen_1			0.351	0.297				A(3) A(2) A(1) H(6) H(8) H(9)	0.894	0.894	0	TRUE	0	0.904
	ligprep_drugbank.maegz:4413	1800	2023-06-28 12:12:10	2023-06-28 13:02:03	/home/zeyad/tonino/phase_screen_Drugbank	ligprep_drugbank-out.maegz	4507	0	1.000	phase_screen_1			0.651	0.292				A(1) A(3) A(2) H(11) H(8) H(12)	0.892	0.892	0	TRUE	0	1.261	DB04835	Maraviroc	376348-65-1	MD6P741W8A	Maraviroc; Maravirocum
	1CX	1801	2023-06-28 12:12:10	2023-06-28 13:02:03	/home/zeyad/tonino/phase_screen_Drugbank	ligprep_drugbank-out.maegz	5375	0	1.000	phase_screen_1			0.639	0.383				A(3) A(1) A(2) H(11) H(10) H(7)	0.892	0.892	0	TRUE	0	1.356	DB06892	(5S)-4,5-difluoro-6-[(2-fluoro-4-iodophenyl)imino]-N-(2-hydroxyethoxy)cyclohexa-1,3-diene-1-carboxamide
	ligprep_drugbank.maegz:4622	1802	2023-06-28 12:12:10	2023-06-28 13:02:03	/home/zeyad/tonino/phase_screen_Drugbank	ligprep_drugbank-out.maegz	4715	0	1.000	phase_screen_1			0.832	0.325				A(2) A(3) A(1) H(6) H(7) H(11)	0.890	0.890	0	TRUE	0	1.520	DB05423	ORG-34517	189035-07-2	17VAN37K4Y
	RETASPIMYCIN	1803	2023-06-28 12:12:10	2023-06-28 13:02:03	/home/zeyad/ligprep_drugs	ligprep_drugs-out.maegz	3398	0	1.000	phase_screen_1			0.902	0.240				A(5) A(2) A(7) H(20) H(19) H(18)	0.889	0.889	0	TRUE	0	1.504
	ligprep_drugbank.maegz:3976	1804	2023-06-28 12:12:10	2023-06-28 13:02:03	/home/zeyad/tonino/phase_screen_Drugbank	ligprep_drugbank-out.maegz	4056	0	1.000	phase_screen_1			0.709	0.219				A(5) A(6) A(1) H(14) H(16) H(15)	0.889	0.889	0	TRUE	0	1.246	DB04372	L-Dilinoleoyllecithin	998-06-1	7L874P1M1O	(2R)-2,3-bis[(9Z,12Z)-octadeca-9,12-dienoyloxy]propyl 2-(trimethylammonio)ethyl phosphate; 1,2-di-(9Z,12Z-octadecadienoyl)-sn-glycero-3-phosphocholine; 1,2-di-O-linoleoyl-sn-glycero-3-phosphocholine; 1,2-dilinoleoyl-sn-glycero-3-phosphocholine; dilinoleoylphosphatidylcholine; DL-PC; DLNPC; DLPC; L-Dilinoleoyllecithin	EXPT01218
	ligprep_drugbank.maegz:5175	1805	2023-06-28 12:12:10	2023-06-28 13:02:03	/home/zeyad/tonino/phase_screen_Drugbank	ligprep_drugbank-out.maegz	5295	0	1.000	phase_screen_1			0.790	0.253				A(2) A(4) A(1) H(12) H(13) H(14)	0.887	0.887	0	TRUE	0	1.386	DB06811	Polidocanol	9002-92-0	0AWH8BFG9A	Aethoxy-sklerol; Laureth 9; Laureth-9; Macrogol 9 lauryl ether; Nonaethylene glycol monododecyl ether; Nonaethylene glycol monolauryl ether; PEG-9 lauryl ether; Polidocanol; Polydocanol; Polyethylene glycol 450 lauryl ether; Polyoxyl 9 lauryl ether
	ligprep_drugbank.maegz:10407	1806	2023-06-28 12:12:10	2023-06-28 13:02:03	/home/zeyad/tonino/phase_screen_Drugbank	ligprep_drugbank-out.maegz	10654	0	1.000	phase_screen_1			0.524	0.346				A(4) A(5) A(3) H(10) H(8) H(9)	0.887	0.887	0	TRUE	0	1.180	DB14955	PF-04634817	1228111-63-4	51M3FB9B9E
	(5E,14E)-11-OXOPROSTA-5,9,12,14-TETRAEN-1-OIC ACID	1807	2023-06-28 12:12:10	2023-06-28 13:02:03	/home/zeyad/ligprep_drugs	ligprep_drugs-out.maegz	4832	0	1.000	phase_screen_1			0.694	0.353				A(3) A(2) A(1) H(9) H(5) H(7)	0.885	0.885	0	TRUE	0	1.395
	PTG	1808	2023-06-28 12:12:10	2023-06-28 13:02:03	/home/zeyad/tonino/phase_screen_Drugbank	ligprep_drugbank-out.maegz	6953	0	1.000	phase_screen_1			0.694	0.353				A(3) A(2) A(1) H(9) H(5) H(7)	0.885	0.885	0	TRUE	0	1.395	DB08435	(5E,14E)-11-oxoprosta-5,9,12,14-tetraen-1-oic acid
	ULIMORELIN	1809	2023-06-28 12:12:10	2023-06-28 13:02:03	/home/zeyad/ligprep_drugs	ligprep_drugs-out.maegz	362	0	1.000	phase_screen_1			0.739	0.264				A(4) A(1) A(3) H(13) H(12) H(8)	0.883	0.883	0	TRUE	0	1.345
	AMYVID	1810	2023-06-28 12:12:10	2023-06-28 13:02:03	/home/zeyad/ligprep_drugs	ligprep_drugs-out.maegz	5464	0	1.000	phase_screen_1			0.492	0.353				A(2) A(4) A(1) H(8) H(9) H(7)	0.883	0.883	0	TRUE	0	1.155
	ligprep_drugbank.maegz:3796	1811	2023-06-28 12:12:10	2023-06-28 13:02:03	/home/zeyad/tonino/phase_screen_Drugbank	ligprep_drugbank-out.maegz	3864	0	1.000	phase_screen_1			0.589	0.252				A(1) A(7) A(6) H(16) H(15) H(12)	0.881	0.881	0	TRUE	0	1.152	DB04178	Di-Stearoyl-3-Sn-Phosphatidylcholine				EXPT02512
	ligprep_drugbank.maegz:8716	1812	2023-06-28 12:12:10	2023-06-28 13:02:03	/home/zeyad/tonino/phase_screen_Drugbank	ligprep_drugbank-out.maegz	8978	0	1.000	phase_screen_1			0.369	0.346				A(2) A(4) A(3) H(8) H(5) H(7)	0.880	0.880	0	TRUE	0	1.002	DB12550	Taladegib	1258861-20-9	QY8BWX1LJ5	Taladegib
	P1E	1813	2023-06-28 12:12:10	2023-06-28 13:02:03	/home/zeyad/tonino/phase_screen_Drugbank	ligprep_drugbank-out.maegz	6861	0	1.000	phase_screen_1			0.542	0.328				A(4) A(2) A(3) H(10) H(12) H(9)	0.880	0.880	0	TRUE	0	1.188	DB08341	4-{[4-{[(1R,2R)-2-(dimethylamino)cyclopentyl]amino}-5-(trifluoromethyl)pyrimidin-2-yl]amino}-N-methylbenzenesulfonamide
	ligprep_drugbank.maegz:11368	1814	2023-06-28 12:12:10	2023-06-28 13:02:03	/home/zeyad/tonino/phase_screen_Drugbank	ligprep_drugbank-out.maegz	11626	0	1.000	phase_screen_1			0.780	0.422				A(2) A(5) A(3) H(10) H(11) H(12)	0.876	0.876	0	TRUE	0	1.590	DB16877	Ampiroxicam	99464-64-9	0PV32JZB1J	Ampiroxicam
	ligprep_drugbank.maegz:9524	1815	2023-06-28 12:12:10	2023-06-28 13:02:03	/home/zeyad/tonino/phase_screen_Drugbank	ligprep_drugbank-out.maegz	9797	0	1.000	phase_screen_1			0.685	0.382				A(4) A(5) A(3) H(9) H(11) H(12)	0.876	0.876	0	TRUE	0	1.430	DB13523	Veralipride	66644-81-3	S7064109UD	Veraliprida; Veralipride; Veralipridum
	ligprep_drugbank.maegz:8138	1816	2023-06-28 12:12:10	2023-06-28 13:02:03	/home/zeyad/tonino/phase_screen_Drugbank	ligprep_drugbank-out.maegz	8375	0	1.000	phase_screen_1			0.676	0.282				A(7) A(3) A(2) H(17) H(16) H(15)	0.875	0.875	0	TRUE	0	1.300	DB11858	Leukotriene D4	73836-78-9	5FNY4416UE	(R-(R*,S*-(E,E,Z,Z)))-N-(S-(1-(4-Carboxy-1-hydroxybutyl)-2,4,6,9-pentadecatetraenyl)-L-cysteinyl)glycine; 5S-hydroxy-6R-(S-cysteinylglycinyl)-7E,9E,11E,14Z-eicosatetraenoic acid; LTD4; S-{(1R,2E,4E,6Z,9Z)-1-[(1S)-4-carboxy-1-hydroxybutyl]pentadeca-2,4,6,9-tetraen-1-yl}-L-cysteinylglycine
	SARPOGRELATE	1817	2023-06-28 12:12:10	2023-06-28 13:02:03	/home/zeyad/ligprep_drugs	ligprep_drugs-out.maegz	6355	0	1.000	phase_screen_1			0.426	0.272				A(4) A(3) A(6) H(10) H(9) H(8)	0.874	0.874	0	TRUE	0	0.989
	ligprep_drugbank.maegz:3957	1818	2023-06-28 12:12:10	2023-06-28 13:02:03	/home/zeyad/tonino/phase_screen_Drugbank	ligprep_drugbank-out.maegz	4036	0	0.032	phase_screen_1			0.644	0.384				A(1) A(10) A(8) H(23) H(22) H(21)	0.873	0.873	0	TRUE	0	1.385	DB04350	Argadin	289665-92-5			EXPT02785
	AC1L9IU3	1819	2023-06-28 12:12:10	2023-06-28 13:02:03	/home/zeyad/ligprep_drugs	ligprep_drugs-out.maegz	3927	0	1.000	phase_screen_1			0.503	0.296				A(2) A(4) A(1) H(11) H(9) H(8)	0.873	0.873	0	TRUE	0	1.112
	AC1L9IU0	1820	2023-06-28 12:12:10	2023-06-28 13:02:03	/home/zeyad/ligprep_drugs	ligprep_drugs-out.maegz	3995	0	1.000	phase_screen_1			0.503	0.296				A(2) A(4) A(1) H(11) H(9) H(8)	0.873	0.873	0	TRUE	0	1.112
	Virginiamycin M1	1821	2023-06-28 12:12:10	2023-06-28 13:02:03	/home/zeyad/tonino/phase_screen_Drugbank	ligprep_drugbank-out.maegz	1475	0	1.000	phase_screen_1			0.474	0.308				A(1) A(2) A(8) H(14) H(11) H(15)	0.870	0.870	0	TRUE	0	1.096	DB01669	Virginiamycin M1	21411-53-0	8W4UOL59AZ	Mikamycin A; Ostreogrycin A; Pristinamycin IIA; Streptogramin A; Virginiamycin factor M1; Virginiamycin M1	EXPT03225
	ligprep_drugbank.maegz:8750	1822	2023-06-28 12:12:10	2023-06-28 13:02:03	/home/zeyad/tonino/phase_screen_Drugbank	ligprep_drugbank-out.maegz	9013	0	1.000	phase_screen_1			0.419	0.373				A(2) A(3) A(1) H(9) H(6) H(11)	0.868	0.868	0	TRUE	0	1.110	DB12591	BMS-911543	1271022-90-2	7N03P021J8
	PANTOPRAZOLE	1823	2023-06-28 12:12:10	2023-06-28 13:02:03	/home/zeyad/ligprep_drugs	ligprep_drugs-out.maegz	5803	0	1.000	phase_screen_1			0.552	0.290				A(5) A(4) A(3) H(7) H(9) H(10)	0.865	0.865	0	TRUE	0	1.172
	BMS-911543	1824	2023-06-28 12:12:10	2023-06-28 13:02:03	/home/zeyad/ligprep_drugs	ligprep_drugs-out.maegz	3616	0	1.000	phase_screen_1			0.422	0.362				A(3) A(2) A(1) H(9) H(6) H(10)	0.865	0.865	0	TRUE	0	1.103
	TNX-650	1825	2023-06-28 12:12:10	2023-06-28 13:02:03	/home/zeyad/ligprep_drugs	ligprep_drugs-out.maegz	6827	0	1.000	phase_screen_1			0.683	0.335				A(7) A(10) A(6) H(14) H(12) H(13)	0.865	0.865	0	TRUE	0	1.384
	ligprep_drugbank.maegz:9331	1826	2023-06-28 12:12:10	2023-06-28 13:02:03	/home/zeyad/tonino/phase_screen_Drugbank	ligprep_drugbank-out.maegz	9606	0	1.000	phase_screen_1			0.578	0.400				A(5) A(3) A(2) H(8) H(10) H(9)	0.864	0.864	0	TRUE	0	1.336	DB13311	Trepibutone	41826-92-0	H1187LU49Q	Trepibutone
	ligprep_drugbank.maegz:11482	1827	2023-06-28 12:12:10	2023-06-28 13:02:03	/home/zeyad/tonino/phase_screen_Drugbank	ligprep_drugbank-out.maegz	11746	0	1.000	phase_screen_1			0.627	0.236				A(3) A(4) A(2) H(8) H(10) H(12)	0.863	0.863	0	TRUE	0	1.200	DB17071	Vocacapsaicin	1931116-86-7	KRJ8H9BOG7	1-piperidinecarboxylic acid, 2-((methylamino)methyl)-, 2-methoxy-4-((((6e)-8-methyl-1-oxo-6-nonen-1-yl)amino)methyl) phenyl ester; 2-methoxy-4-(((6e)-8-methylnon-6-enamido)methyl)phenyl (2rs)-2-((methylamino)methyl)piperidine-1-carboxylate
	ligprep_drugbank.maegz:1557	1828	2023-06-28 12:12:10	2023-06-28 13:02:03	/home/zeyad/tonino/phase_screen_Drugbank	ligprep_drugbank-out.maegz	1575	0	1.000	phase_screen_1			0.523	0.172				A(10) A(11) A(6) H(34) H(35) H(32)	0.862	0.862	0	TRUE	0	0.999	DB01777	CoA-S-trimethylene-acetyl-tryptamine				EXPT00818
	AQUILDA	1829	2023-06-28 12:12:10	2023-06-28 13:02:03	/home/zeyad/ligprep_drugs	ligprep_drugs-out.maegz	5014	0	1.000	phase_screen_1			0.661	0.349				A(1) A(3) A(7) H(11) H(12) H(14)	0.862	0.862	0	TRUE	0	1.378
	GANSTIGMINE	1830	2023-06-28 12:12:10	2023-06-28 13:02:03	/home/zeyad/ligprep_drugs	ligprep_drugs-out.maegz	5853	0	1.000	phase_screen_1			0.735	0.266				A(1) A(2) A(3) H(5) H(9) H(6)	0.861	0.861	0	TRUE	0	1.367
	ligprep_drugbank.maegz:10374	1831	2023-06-28 12:12:10	2023-06-28 13:02:03	/home/zeyad/tonino/phase_screen_Drugbank	ligprep_drugbank-out.maegz	10620	0	1.000	phase_screen_1			0.624	0.325				A(7) A(5) A(9) H(15) H(14) H(13)	0.861	0.861	0	TRUE	0	1.307	DB14903	Rovafovir etalafenamide	912809-27-9	U8S0IC8DY7	Rovafovir etalafenamide
	Naloxegol oxalate	1832	2023-06-28 12:12:10	2023-06-28 13:02:03	/home/zeyad/ligprep_drugs	ligprep_drugs-out.maegz	5269	0	1.000	phase_screen_1			0.329	0.343				A(5) A(10) A(7) H(14) H(16) H(18)	0.861	0.861	0	TRUE	0	0.974
	ligprep_drugbank.maegz:10539	1833	2023-06-28 12:12:10	2023-06-28 13:02:03	/home/zeyad/tonino/phase_screen_Drugbank	ligprep_drugbank-out.maegz	10786	0	1.000	phase_screen_1			0.473	0.296				A(2) A(4) A(3) H(12) H(10) H(9)	0.860	0.860	0	TRUE	0	1.090	DB15189	Birabresib	202590-98-5	X40LKS49S3	2-[(6S)-4-(4-chlorophenyl)-2,3,9-trimethyl-6H-thienol[3,2,-f]-[1,2,4]triazolo[4,3-a][1,4]diazepin-6-yl]-N-(4-hydroxyphenyl)-acetamide; Birabresib
	DB04683	1834	2023-06-28 12:12:10	2023-06-28 13:02:03	/home/zeyad/ligprep_drugs	ligprep_drugs-out.maegz	1085	0	1.000	phase_screen_1			0.497	0.281				A(1) A(10) A(6) H(17) H(18) H(19)	0.859	0.859	0	TRUE	0	1.102
	Argadin	1835	2023-06-28 12:12:10	2023-06-28 13:02:03	/home/zeyad/tonino/phase_screen_Drugbank	ligprep_drugbank-out.maegz	4034	0	0.218	phase_screen_1			0.643	0.377				A(1) A(10) A(8) H(23) H(22) H(21)	0.858	0.858	0	TRUE	0	1.395	DB04350	Argadin	289665-92-5			EXPT02785
	Meticillin	1836	2023-06-28 12:12:10	2023-06-28 13:02:03	/home/zeyad/tonino/phase_screen_Drugbank	ligprep_drugbank-out.maegz	1411	0	1.000	phase_screen_1			0.662	0.431				A(2) A(7) A(6) H(13) H(14) H(10)	0.858	0.858	0	TRUE	0	1.482	DB01603	Meticillin	61-32-5	Q91FH1328A	(2,6-Dimethoxyphenyl)penicillin; (2S,5R,6R)-6-[(2,6-dimethoxybenzoyl)amino]-3,3-dimethyl-7-oxo-4-thia-1-azabicyclo[3.2.0]heptane-2-carboxylic acid; 6-(2,6-Dimethoxybenzamido)penicillanic acid; 6β-(2,6-dimethoxybenzamido)penicillanic acid; Methicillin; Methicillinum; Methycillin; Meticilina; Meticillin; Meticillina; Meticilline; Meticillinum
	ligprep_drugbank.maegz:2766	1837	2023-06-28 12:12:10	2023-06-28 13:02:03	/home/zeyad/tonino/phase_screen_Drugbank	ligprep_drugbank-out.maegz	2809	0	1.000	phase_screen_1			0.657	0.328				A(6) A(5) A(8) H(17) H(15) H(16)	0.853	0.853	0	TRUE	0	1.359	DB03081	[N-[N-(4-Methoxy-2,3,6-trimethylphenylsulfonyl)-L-aspartyl]-D-(4-amidino-phenylalanyl)]-piperidine	146663-95-8			EXPT00864
	ligprep_drugbank.maegz:10002	1838	2023-06-28 12:12:10	2023-06-28 13:02:03	/home/zeyad/tonino/phase_screen_Drugbank	ligprep_drugbank-out.maegz	10272	0	1.000	phase_screen_1			0.696	0.186				A(9) A(1) A(10) H(16) H(17) H(22)	0.852	0.852	0	TRUE	0	1.236	DB14096	1,2-icosapentoyl-sn-glycero-3-phosphoserine		C3019D8IIA
	ligprep_drugbank.maegz:4656	1839	2023-06-28 12:12:10	2023-06-28 13:02:03	/home/zeyad/tonino/phase_screen_Drugbank	ligprep_drugbank-out.maegz	4751	0	1.000	phase_screen_1			0.559	0.303				A(2) A(1) A(5) H(13) H(8) H(9)	0.850	0.850	0	TRUE	0	1.214	DB05514	Cobiprostone	333963-42-1	IL870Q3Z8I	Cobiprostone
	ligprep_drugbank.maegz:1448	1840	2023-06-28 12:12:10	2023-06-28 13:02:03	/home/zeyad/tonino/phase_screen_Drugbank	ligprep_drugbank-out.maegz	1463	0	1.000	phase_screen_1			0.450	0.322				A(8) A(2) A(7) H(11) H(12) H(13)	0.849	0.849	0	TRUE	0	1.107	DB01658	1'-Deazo-Thiamin Diphosphate				EXPT02273
	RO-6870810	1841	2023-06-28 12:12:10	2023-06-28 13:02:03	/home/zeyad/ligprep_drugs	ligprep_drugs-out.maegz	3678	0	1.000	phase_screen_1			0.473	0.285				A(3) A(4) A(2) H(12) H(6) H(8)	0.849	0.849	0	TRUE	0	1.090
	ligprep_drugbank.maegz:4838	1842	2023-06-28 12:12:10	2023-06-28 13:02:03	/home/zeyad/tonino/phase_screen_Drugbank	ligprep_drugbank-out.maegz	4946	0	1.000	phase_screen_1			0.819	0.393				A(1) A(6) A(5) H(9) H(10) H(11)	0.849	0.849	0	TRUE	0	1.636	DB06199	Atrasentan	173937-91-2	V6D7VK2215	Atrasentan
	ligprep_drugbank.maegz:3265	1843	2023-06-28 12:12:10	2023-06-28 13:02:03	/home/zeyad/tonino/phase_screen_Drugbank	ligprep_drugbank-out.maegz	3324	0	0.500	phase_screen_1			0.624	0.194				A(6) A(8) A(11) H(23) H(25) H(28)	0.848	0.848	0	TRUE	0	1.163	DB03616	Kabiramide C				EXPT01959
	ligprep_drugbank.maegz:10707	1844	2023-06-28 12:12:10	2023-06-28 13:02:03	/home/zeyad/tonino/phase_screen_Drugbank	ligprep_drugbank-out.maegz	10959	0	1.000	phase_screen_1			0.553	0.301				A(3) A(7) A(1) H(11) H(9) H(10)	0.848	0.848	0	TRUE	0	1.208	DB15444	Elexacaftor	2216712-66-0	RRN67GMB0V	Elexacaftor
	ADENOSINE-5'-DITUNGSTATE	1845	2023-06-28 12:12:10	2023-06-28 13:02:03	/home/zeyad/ligprep_drugs	ligprep_drugs-out.maegz	5946	0	1.000	phase_screen_1			0.740	0.245				A(1) A(5) A(2) H(9) H(13) H(14)	0.847	0.847	0	TRUE	0	1.365
	Bosutinib	1846	2023-06-28 12:12:10	2023-06-28 13:02:03	/home/zeyad/tonino/phase_screen_Drugbank	ligprep_drugbank-out.maegz	5146	0	1.000	phase_screen_1			0.648	0.220				A(3) A(5) A(4) H(10) H(9) H(11)	0.846	0.846	0	TRUE	0	1.228	DB06616	Bosutinib	380843-75-4	5018V4AEZ0	4-((2,4-dichloro-5-methoxyphenyl)amino)-6-methoxy-7-(3-(4-methyl-1-piperazinyl)propoxy)-3-quinolinecarbonitrile; Bosutinib
	TMC-310911	1847	2023-06-28 12:12:10	2023-06-28 13:02:03	/home/zeyad/tonino/phase_screen_Drugbank	ligprep_drugbank-out.maegz	11037	0	1.000	phase_screen_1			0.505	0.291				A(2) A(5) A(4) H(16) H(12) H(13)	0.845	0.845	0	TRUE	0	1.141	DB15623	TMC-310911	1000287-05-7	0151W500HP
	ligprep_drugbank.maegz:9740	1848	2023-06-28 12:12:10	2023-06-28 13:02:03	/home/zeyad/tonino/phase_screen_Drugbank	ligprep_drugbank-out.maegz	10015	0	1.000	phase_screen_1			0.814	0.222				A(1) A(3) A(5) H(18) H(21) H(23)	0.844	0.844	0	TRUE	0	1.430	DB13755	Iocarmic acid	10397-75-8	82PB24K6TZ	Acido iocarmico; Acidum iocarmicum; Iocarmic acid
	ligprep_drugbank.maegz:10328	1849	2023-06-28 12:12:10	2023-06-28 13:02:03	/home/zeyad/tonino/phase_screen_Drugbank	ligprep_drugbank-out.maegz	10571	0	1.000	phase_screen_1			0.760	0.387				A(6) A(4) A(7) H(9) H(11) H(10)	0.843	0.843	0	TRUE	0	1.565	DB14826	Topramezone	210631-68-8	W4934JAQ65
	SX5	1850	2023-06-28 12:12:10	2023-06-28 13:02:03	/home/zeyad/tonino/phase_screen_Drugbank	ligprep_drugbank-out.maegz	7100	0	1.000	phase_screen_1			0.783	0.311				A(1) A(4) A(2) H(8) H(10) H(7)	0.840	0.840	0	TRUE	0	1.505	DB08581	4-[(4-bromo-2-{[(3R,5S)-3,5-dimethylpiperidin-1-yl]carbonyl}phenyl)amino]-4-oxobutanoic acid
	ligprep_drugbank.maegz:9479	1851	2023-06-28 12:12:10	2023-06-28 13:02:03	/home/zeyad/tonino/phase_screen_Drugbank	ligprep_drugbank-out.maegz	9752	0	1.000	phase_screen_1			0.665	0.305				A(10) A(4) A(5) H(17) H(19) H(18)	0.836	0.836	0	TRUE	0	1.361	DB13470	Cefodizime	69739-16-8	Z31298J4HQ	CDZM; Cefodizima; Cefodizime; Cefodizimum
	ligprep_drugbank.maegz:10523	1852	2023-06-28 12:12:10	2023-06-28 13:02:03	/home/zeyad/tonino/phase_screen_Drugbank	ligprep_drugbank-out.maegz	10769	0	1.000	phase_screen_1			0.550	0.408				A(2) A(4) A(3) H(12) H(13) H(11)	0.835	0.835	0	TRUE	0	1.348	DB15151	RO-6870810	1349719-98-7	TA3QN7788D
	GW 3965	1853	2023-06-28 12:12:10	2023-06-28 13:02:03	/home/zeyad/ligprep_drugs	ligprep_drugs-out.maegz	325	0	1.000	phase_screen_1			0.613	0.289				A(3) A(1) A(2) H(5) H(8) H(7)	0.835	0.835	0	TRUE	0	1.282
	ligprep_drugbank.maegz:3690	1854	2023-06-28 12:12:10	2023-06-28 13:02:03	/home/zeyad/tonino/phase_screen_Drugbank	ligprep_drugbank-out.maegz	3754	0	1.000	phase_screen_1			0.831	0.154				A(8) A(11) A(9) H(31) H(29) H(32)	0.835	0.835	0	TRUE	0	1.380	DB04067	4-hydroxybenzyl coenzyme A				EXPT00207
	ligprep_drugbank.maegz:1119	1855	2023-06-28 12:12:10	2023-06-28 13:02:03	/home/zeyad/tonino/phase_screen_Drugbank	ligprep_drugbank-out.maegz	1137	0	1.000	phase_screen_1			0.726	0.253				A(7) A(5) A(6) H(29) H(31) H(34)	0.831	0.831	0	TRUE	0	1.378	DB01249	Iodixanol	92339-11-2	HW8W27HTXX	5,5'-((2-hydroxytrimethylene)bis(acetylimino))bis(N,N'-bis(2,3-dihydroxypropyl)-2,4,6-triiodoisophthalamide); Indixanol; Iodixanol; Iodixanolum
	TFK	1856	2023-06-28 12:12:10	2023-06-28 13:02:03	/home/zeyad/tonino/phase_screen_Drugbank	ligprep_drugbank-out.maegz	7130	0	1.000	phase_screen_1			0.828	0.283				A(1) A(3) A(2) H(9) H(11) H(10)	0.830	0.830	0	TRUE	0	1.538	DB08614	3-[[(METHYLAMINO)SULFONYL]AMINO]-2-OXO-6-PHENYL-N-[3,3,3-TRIFLUORO-1-(1-METHYLETHYL)-2-OXOPHENYL]-1(2H)-PYRIDINE ACETAMIDE
	AC1L9JFX	1857	2023-06-28 12:12:10	2023-06-28 13:02:03	/home/zeyad/ligprep_drugs	ligprep_drugs-out.maegz	6556	0	1.000	phase_screen_1			0.502	0.267				A(2) A(1) A(3) H(9) H(8) H(11)	0.829	0.829	0	TRUE	0	1.128
	ligprep_drugbank.maegz:9007	1858	2023-06-28 12:12:10	2023-06-28 13:02:03	/home/zeyad/tonino/phase_screen_Drugbank	ligprep_drugbank-out.maegz	9278	0	1.000	phase_screen_1			0.690	0.310				A(6) A(4) A(7) H(15) H(13) H(16)	0.828	0.828	0	TRUE	0	1.406	DB12920	Pinometostat	1380288-87-8	8V9YR09EF3	Pinometostat
	ligprep_drugbank.maegz:5007	1859	2023-06-28 12:12:10	2023-06-28 13:02:03	/home/zeyad/tonino/phase_screen_Drugbank	ligprep_drugbank-out.maegz	5121	0	1.000	phase_screen_1			0.316	0.342				A(2) A(5) A(4) H(13) H(14) H(15)	0.820	0.820	0	TRUE	0	1.005	DB06575	Valomaciclovir	195157-34-7	F094Y61748	Valomaciclovir
[truncated: 203 more rows]
