# Supplementary material for: Integrative network analysis suggests prioritised drugs for atopic dermatitis
Source: J Transl Med. 2024 Jan 16;22:64. doi: 10.1186/s12967-024-04879-4 (PMC10792836; doi:10.1186/s12967-024-04879-4)
Supplement: Supplementary file 5 — Additional file 5. Adsorption, Distribution, Metabolism and Excretion (ADME) values of drugs identified through virtual screening. [file 12967_2024_4879_MOESM5_ESM.xlsx]

## Sheet: Sheet1
Title	Entry ID	Entry Name	Date Added	Date Modified	Source Path	Source File	Source File Index	source file	source file index	mmshare version	flags	tautomer probability	Force Field	Energy	Chiralities Consistent	Variant	Job Name	HypoID	HypoRole	RefCt	SiteTypes	Survival Score	Site Score	Vector Score	Volume Score	Selectivity Score	Num Matched	Inactive Score	Adjusted Score	RunName	BEDROC Score	ActiveTitles	HitsTitles	TotalDecoys	FeatureDefinitions	Sites	SitesWithProj	SiteMask	FeatureRadii	FeatureRules	MatchingTolerances	PhaseHypoScore	Imported Pharm Set	Imported Must Match	Imported Ligand Group	Ct Site Mask	energy	Unique SMILES	Ligand Group
FLUOCINONIDE	2063	drugs.5194	2023-06-28 13:08:53	2023-06-28 13:08:53	/home/zeyad/ligprep_drugs	ligprep_drugs-out.maegz	5372			59121	0	1.000	S-OPLS	39.505	TRUE	FLUOCINONIDE-1	A							0.985	0.888																						134.621
HALOPREDONE ACETATE	2064	drugs.1087	2023-06-28 13:08:53	2023-06-28 13:08:53	/home/zeyad/ligprep_drugs	ligprep_drugs-out.maegz	1127			59121	0	1.000	S-OPLS	50.415	TRUE	HALOPREDONE ACETATE-1	A							0.914	0.784																						611.282
NCX 1022	2065	open structures.4614	2023-06-28 13:08:53	2023-06-28 13:08:53	/home/zeyad/tonino/phase_screen_Drugbank	ligprep_drugbank-out.maegz	4707			59121	0	1.000	S-OPLS	71.029	TRUE	ligprep_drugbank.maegz:4614-1	A							0.995	0.570																						273.063
FLUPREDNISOLONE	2066	drugs.4105	2023-06-28 13:08:53	2023-06-28 13:08:53	/home/zeyad/ligprep_drugs	ligprep_drugs-out.maegz	4240			59121	0	1.000	S-OPLS	59.769	TRUE	FLUPREDNISOLONE-1	A							0.939	0.617																						303.709
FLUDROCORTISONE ACETATE	2067	drugs.6074	2023-06-28 13:08:53	2023-06-28 13:08:53	/home/zeyad/ligprep_drugs	ligprep_drugs-out.maegz	6283			59121	0	1.000	S-OPLS	53.635	TRUE	FLUDROCORTISONE ACETATE-1	A							0.828	0.746																						252.982
DESONIDE	2068	drugs.5973	2023-06-28 13:08:53	2023-06-28 13:08:53	/home/zeyad/ligprep_drugs	ligprep_drugs-out.maegz	6178			59121	0	1.000	S-OPLS	43.085	TRUE	DESONIDE-1	A							0.782	0.681																						133.511
PREDNISONE	2069	drugs.2278	2023-06-28 13:08:53	2023-06-28 13:08:53	/home/zeyad/ligprep_drugs	ligprep_drugs-out.maegz	2345			59121	0	1.000	S-OPLS	32.712	TRUE	PREDNISONE-1	A							0.853	0.618																						145.356
BECLOMETHASONE	2070	drugs.5348	2023-06-28 13:08:53	2023-06-28 13:08:53	/home/zeyad/ligprep_drugs	ligprep_drugs-out.maegz	5530			59121	0	1.000	S-OPLS	57.365	TRUE	BECLOMETHASONE-1	A							0.912	0.644																						227.069
AMCINONIDE	2071	drugs.6462	2023-06-28 13:08:53	2023-06-28 13:08:53	/home/zeyad/ligprep_drugs	ligprep_drugs-out.maegz	6685			59121	0	1.000	S-OPLS	48.500	TRUE	AMCINONIDE-1	A							0.952	0.629																						509.221
CORTISONE ACETATE	2072	drugs.2989	2023-06-28 13:08:53	2023-06-28 13:08:53	/home/zeyad/ligprep_drugs	ligprep_drugs-out.maegz	3093			59121	0	1.000	S-OPLS	45.256	TRUE	CORTISONE ACETATE-1	A							0.968	0.588																						144.392
DEXAMETHASONE	2073	drugs.5733	2023-06-28 13:08:53	2023-06-28 13:08:53	/home/zeyad/ligprep_drugs	ligprep_drugs-out.maegz	5934			59121	0	1.000	S-OPLS	55.010	TRUE	DEXAMETHASONE-1	A							0.907	0.630																						155.357
PARAMETHASONE	2074	drugs.4038	2023-06-28 13:08:53	2023-06-28 13:08:53	/home/zeyad/ligprep_drugs	ligprep_drugs-out.maegz	4169			59121	0	1.000	S-OPLS	61.622	TRUE	PARAMETHASONE-1	A							0.910	0.609																						408.986
PREDNISOLONE PHOSPHATE	2075	drugs.6706	2023-06-28 13:08:53	2023-06-28 13:08:53	/home/zeyad/ligprep_drugs	ligprep_drugs-out.maegz	6939			59121	0	1.000	S-OPLS	47.285	TRUE	PREDNISOLONE PHOSPHATE-1	A							0.970	0.629																						167.451
hydrocortisone acetate	2076	drugs.5027	2023-06-28 13:08:53	2023-06-28 13:08:53	/home/zeyad/ligprep_drugs	ligprep_drugs-out.maegz	5202			59121	0	1.000	S-OPLS	58.526	TRUE	hydrocortisone acetate-1	A							0.831	0.702																						1045.596
PREDNICARBATE	2077	drugs.1750	2023-06-28 13:08:53	2023-06-28 13:08:53	/home/zeyad/ligprep_drugs	ligprep_drugs-out.maegz	1803			59121	0	1.000	S-OPLS	56.734	TRUE	PREDNICARBATE-1	A							0.943	0.553																						2646.686
CHEBI:50854	2078	drugs.1687	2023-06-28 13:08:53	2023-06-28 13:08:53	/home/zeyad/ligprep_drugs	ligprep_drugs-out.maegz	1737			59121	0	1.000	S-OPLS	67.287	TRUE	CHEBI:50854-1	A							0.848	0.564																						356.684
HYDROCORTAMATE	2079	drugs.6318	2023-06-28 13:08:53	2023-06-28 13:08:53	/home/zeyad/ligprep_drugs	ligprep_drugs-out.maegz	6537			59121	0	1.000	S-OPLS	67.287	TRUE	HYDROCORTAMATE-1	A							0.848	0.564																						356.684
FLUNISOLIDE	2080	drugs.3683	2023-06-28 13:08:53	2023-06-28 13:08:53	/home/zeyad/ligprep_drugs	ligprep_drugs-out.maegz	3807			59121	0	1.000	S-OPLS	45.814	TRUE	FLUNISOLIDE-1	A							0.951	0.553																						197.958
TRIAMCINOLONE ACETONIDE	2081	drugs.485	2023-06-28 13:08:53	2023-06-28 13:08:53	/home/zeyad/ligprep_drugs	ligprep_drugs-out.maegz	501			59121	0	1.000	S-OPLS	36.594	TRUE	TRIAMCINOLONE ACETONIDE-1	A							0.870	0.650																						864.478
TRIAMCINOLONE	2082	drugs.3015	2023-06-28 13:08:53	2023-06-28 13:08:53	/home/zeyad/ligprep_drugs	ligprep_drugs-out.maegz	3121			59121	0	1.000	S-OPLS	60.375	TRUE	TRIAMCINOLONE-1	A							0.946	0.509																						245.659
BETAMETHASONE BENZOATE	2083	drugs.2320	2023-06-28 13:08:53	2023-06-28 13:08:53	/home/zeyad/ligprep_drugs	ligprep_drugs-out.maegz	2385			59121	0	1.000	S-OPLS	65.136	TRUE	BETAMETHASONE BENZOATE-1	A							0.953	0.553																						405.215
Diflorasone diacetate	2084	drugs.3874	2023-06-28 13:08:53	2023-06-28 13:08:53	/home/zeyad/ligprep_drugs	ligprep_drugs-out.maegz	4003			59121	0	1.000	S-OPLS	59.473	TRUE	Diflorasone diacetate-1	A							0.929	0.630																						874.735
ALCLOMETASONE	2085	drugs.2773	2023-06-28 13:08:53	2023-06-28 13:08:53	/home/zeyad/ligprep_drugs	ligprep_drugs-out.maegz	2864			59121	0	1.000	S-OPLS	72.698	TRUE	ALCLOMETASONE-1	A							0.900	0.609																						253.766
PREDNISOLONE ACETATE	2086	drugs.738	2023-06-28 13:08:53	2023-06-28 13:08:53	/home/zeyad/ligprep_drugs	ligprep_drugs-out.maegz	764			59121	0	1.000	S-OPLS	53.405	TRUE	PREDNISOLONE ACETATE-1	A							0.951	0.596																						126.347
FLUMETHASONE	2087	drugs.717	2023-06-28 13:08:53	2023-06-28 13:08:53	/home/zeyad/ligprep_drugs	ligprep_drugs-out.maegz	743			59121	0	1.000	S-OPLS	64.971	TRUE	FLUMETHASONE-1	A							0.760	0.671																						148.638
DIFLORASONE	2088	drugs.3571	2023-06-28 13:08:53	2023-06-28 13:08:53	/home/zeyad/ligprep_drugs	ligprep_drugs-out.maegz	3692			59121	0	1.000	S-OPLS	64.971	TRUE	DIFLORASONE-1	A							0.760	0.671																						148.638
CICLESONIDE	2089	drugs.3884	2023-06-28 13:08:53	2023-06-28 13:08:53	/home/zeyad/ligprep_drugs	ligprep_drugs-out.maegz	4013			59121	0	1.000	S-OPLS	55.189	TRUE	CICLESONIDE-1	A							0.923	0.522																						125.403
Ciclesonide	2090	drugs.5903	2023-06-28 13:08:53	2023-06-28 13:08:53	/home/zeyad/ligprep_drugs	ligprep_drugs-out.maegz	6106			59121	0	1.000	S-OPLS	55.189	TRUE	Ciclesonide-1	A							0.923	0.522																						125.403
BETAMETHASONE PHOSPHORIC ACID	2091	drugs.920	2023-06-28 13:08:53	2023-06-28 13:08:53	/home/zeyad/ligprep_drugs	ligprep_drugs-out.maegz	948			59121	0	1.000	S-OPLS	44.595	TRUE	BETAMETHASONE PHOSPHORIC ACID-1	A							0.898	0.594																						842.406
DEXAMETHASONE 21-PHOSPHATE	2092	drugs.2704	2023-06-28 13:08:53	2023-06-28 13:08:53	/home/zeyad/ligprep_drugs	ligprep_drugs-out.maegz	2793			59121	0	1.000	S-OPLS	44.595	TRUE	DEXAMETHASONE 21-PHOSPHATE-1	A							0.898	0.594																						842.406
DEXAMETHASONE ACETATE	2093	drugs.2443	2023-06-28 13:08:53	2023-06-28 13:08:53	/home/zeyad/ligprep_drugs	ligprep_drugs-out.maegz	2516			59121	0	1.000	S-OPLS	52.813	TRUE	DEXAMETHASONE ACETATE-1	A							0.892	0.598																						464.861
BETAMETHASONE ACETATE	2094	drugs.4179	2023-06-28 13:08:53	2023-06-28 13:08:53	/home/zeyad/ligprep_drugs	ligprep_drugs-out.maegz	4316			59121	0	1.000	S-OPLS	52.813	TRUE	BETAMETHASONE ACETATE-1	A							0.892	0.598																						464.861
BETAMETHASONE VALERATE	2095	drugs.3618	2023-06-28 13:08:53	2023-06-28 13:08:53	/home/zeyad/ligprep_drugs	ligprep_drugs-out.maegz	3739			59121	0	1.000	S-OPLS	52.704	TRUE	BETAMETHASONE VALERATE-1	A							0.812	0.724																						570.697
SCHEMBL13233	2096	drugs.5848	2023-06-28 13:08:53	2023-06-28 13:08:53	/home/zeyad/ligprep_drugs	ligprep_drugs-out.maegz	6050			59121	0	1.000	S-OPLS	59.495	TRUE	SCHEMBL13233-1	A							0.920	0.611																						878.310
METHYLPREDNISOLONE	2097	drugs.5916	2023-06-28 13:08:53	2023-06-28 13:08:53	/home/zeyad/ligprep_drugs	ligprep_drugs-out.maegz	6120			59121	0	1.000	S-OPLS	59.495	TRUE	METHYLPREDNISOLONE-1	A							0.920	0.611																						878.310
FLUMETHASONE PIVALATE	2098	drugs.6632	2023-06-28 13:08:53	2023-06-28 13:08:53	/home/zeyad/ligprep_drugs	ligprep_drugs-out.maegz	6861			59121	0	1.000	S-OPLS	57.168	TRUE	FLUMETHASONE PIVALATE-1	A							0.869	0.483																						647.535
Prednisolone (disodium phosphate)	2099	drugs.1981	2023-06-28 13:08:53	2023-06-28 13:08:53	/home/zeyad/ligprep_drugs	ligprep_drugs-out.maegz	2040			59121	0	1.000	S-OPLS	49.125	TRUE	Prednisolone (disodium phosphate)-1	A							0.941	0.616																						2051.938
CLOCORTOLONE	2100	drugs.172	2023-06-28 13:08:53	2023-06-28 13:08:53	/home/zeyad/ligprep_drugs	ligprep_drugs-out.maegz	182			59121	0	1.000	S-OPLS	53.528	TRUE	CLOCORTOLONE-1	A							0.855	0.655																						103.285
FLUOCINOLONE ACETONIDE	2101	drugs.3075	2023-06-28 13:08:53	2023-06-28 13:08:53	/home/zeyad/ligprep_drugs	ligprep_drugs-out.maegz	3183			59121	0	1.000	S-OPLS	53.607	TRUE	FLUOCINOLONE ACETONIDE-1	A							0.952	0.576																						588.282
FLURANDRENOLONE	2102	drugs.6195	2023-06-28 13:08:53	2023-06-28 13:08:53	/home/zeyad/ligprep_drugs	ligprep_drugs-out.maegz	6413			59121	0	1.000	S-OPLS	37.923	TRUE	FLURANDRENOLONE-1	A							0.914	0.552																						124.765
1869-92-7	2103	drugs.2094	2023-06-28 13:08:53	2023-06-28 13:08:53	/home/zeyad/ligprep_drugs	ligprep_drugs-out.maegz	2153			59121	0	1.000	S-OPLS	38.297	TRUE	1869-92-7-1	A							0.885	0.640																						596.993
FLUTICASONE FUROATE	2104	drugs.6454	2023-06-28 13:08:53	2023-06-28 13:08:53	/home/zeyad/ligprep_drugs	ligprep_drugs-out.maegz	6677			59121	0	1.000	S-OPLS	62.820	TRUE	FLUTICASONE FUROATE-1	A							0.955	0.524																						1058.194
TRIAMCINOLONE HEXACETONIDE	2105	drugs.2065	2023-06-28 13:08:53	2023-06-28 13:08:53	/home/zeyad/ligprep_drugs	ligprep_drugs-out.maegz	2124			59121	0	1.000	S-OPLS	37.040	TRUE	TRIAMCINOLONE HEXACETONIDE-1	A							0.839	0.521																						344.007
HYDROCORTISONE PHOSPHATE	2106	drugs.3477	2023-06-28 13:08:53	2023-06-28 13:08:53	/home/zeyad/ligprep_drugs	ligprep_drugs-out.maegz	3593			59121	0	1.000	S-OPLS	47.690	TRUE	HYDROCORTISONE PHOSPHATE-1	A							0.887	0.587																						1114.812
BUDESONIDE	2107	drugs.3002	2023-06-28 13:08:53	2023-06-28 13:08:53	/home/zeyad/ligprep_drugs	ligprep_drugs-out.maegz	3107			59121	0	1.000	S-OPLS	37.965	TRUE	BUDESONIDE-1	A							0.843	0.556																						399.516
METHYLPREDNISOLONE ACETATE	2108	drugs.6732	2023-06-28 13:08:53	2023-06-28 13:08:53	/home/zeyad/ligprep_drugs	ligprep_drugs-out.maegz	6965			59121	0	1.000	S-OPLS	53.686	TRUE	METHYLPREDNISOLONE ACETATE-1	A							0.957	0.598																						202.079
METHYLPREDNISOLONE SODIUM SUCCINATE	2109	drugs.4718	2023-06-28 13:08:53	2023-06-28 13:08:53	/home/zeyad/ligprep_drugs	ligprep_drugs-out.maegz	4878			59121	0	1.000	S-OPLS	51.506	TRUE	METHYLPREDNISOLONE SODIUM SUCCINATE-1	A							0.962	0.575																						250.006
DESOXIMETASONE	2110	drugs.2102	2023-06-28 13:08:53	2023-06-28 13:08:53	/home/zeyad/ligprep_drugs	ligprep_drugs-out.maegz	2161			59121	0	1.000	S-OPLS	39.495	TRUE	DESOXIMETASONE-1	A							0.919	0.596																						220.524
Fluprednidene	2111	open structures.7218	2023-06-28 13:08:53	2023-06-28 13:08:53	/home/zeyad/tonino/phase_screen_Drugbank	ligprep_drugbank-out.maegz	7449			59121	0	1.000	S-OPLS	53.350	TRUE	ligprep_drugbank.maegz:7218-1	A							0.852	0.562																						15020.334
CORTIVAZOL	2112	drugs.2008	2023-06-28 13:08:53	2023-06-28 13:08:53	/home/zeyad/ligprep_drugs	ligprep_drugs-out.maegz	2066			59121	0	1.000	S-OPLS	61.676	TRUE	CORTIVAZOL-1	A							0.895	0.552																						645.684
LOTEPREDNOL	2113	drugs.4743	2023-06-28 13:08:53	2023-06-28 13:08:53	/home/zeyad/ligprep_drugs	ligprep_drugs-out.maegz	4905			59121	0	1.000	S-OPLS	46.985	TRUE	LOTEPREDNOL-1	A							0.811	0.556																						160.694
Cortisone acetate	2114	open structures.1199	2023-06-28 13:08:53	2023-06-28 13:08:53	/home/zeyad/tonino/phase_screen_Drugbank	ligprep_drugbank-out.maegz	1213			59121	0	1.000	S-OPLS	37.198	TRUE	ligprep_drugbank.maegz:1199-1	A							0.949	0.571																						178.037
AC1L1LB8	2115	drugs.3735	2023-06-28 13:08:53	2023-06-28 13:08:53	/home/zeyad/ligprep_drugs	ligprep_drugs-out.maegz	3863			59121	0	1.000	S-OPLS	36.726	TRUE	AC1L1LB8-1	A							0.892	0.540																						152.489
CLODERM	2116	drugs.5355	2023-06-28 13:08:53	2023-06-28 13:08:53	/home/zeyad/ligprep_drugs	ligprep_drugs-out.maegz	5537			59121	0	1.000	S-OPLS	56.771	TRUE	CLODERM-1	A							0.874	0.603																						176.008
LOTEPREDNOL ETABONATE	2117	drugs.3376	2023-06-28 13:08:53	2023-06-28 13:08:53	/home/zeyad/ligprep_drugs	ligprep_drugs-out.maegz	3490			59121	0	1.000	S-OPLS	53.511	TRUE	LOTEPREDNOL ETABONATE-1	A							0.948	0.582																						1602.575
MOMETASONE FUROATE	2118	drugs.6795	2023-06-28 13:08:53	2023-06-28 13:08:53	/home/zeyad/ligprep_drugs	ligprep_drugs-out.maegz	7030			59121	0	1.000	S-OPLS	56.689	TRUE	MOMETASONE FUROATE-1	A							0.954	0.525																						1679.926
HYDROCORTISONE ACEPONATE	2119	drugs.213	2023-06-28 13:08:53	2023-06-28 13:08:53	/home/zeyad/ligprep_drugs	ligprep_drugs-out.maegz	225			59121	0	1.000	S-OPLS	47.312	TRUE	HYDROCORTISONE ACEPONATE-1	A							0.744	0.605																						206.521
DIFLUPREDNATE	2120	drugs.2500	2023-06-28 13:08:53	2023-06-28 13:08:53	/home/zeyad/ligprep_drugs	ligprep_drugs-out.maegz	2576			59121	0	1.000	S-OPLS	51.329	TRUE	DIFLUPREDNATE-1	A							0.959	0.507																						588.365
betamethasone	2121	drugs.230	2023-06-28 13:08:53	2023-06-28 13:08:53	/home/zeyad/ligprep_drugs	ligprep_drugs-out.maegz	242			59121	0	1.000	S-OPLS	56.557	TRUE	betamethasone-1	A							0.905	0.539																						1268.587
CLOBETASOL	2122	drugs.5982	2023-06-28 13:08:53	2023-06-28 13:08:53	/home/zeyad/ligprep_drugs	ligprep_drugs-out.maegz	6187			59121	0	1.000	S-OPLS	50.010	TRUE	CLOBETASOL-1	A							0.848	0.589																						1124.620
FLUTICASONE	2123	drugs.1804	2023-06-28 13:08:53	2023-06-28 13:08:53	/home/zeyad/ligprep_drugs	ligprep_drugs-out.maegz	1865			59121	0	1.000	S-OPLS	49.111	TRUE	FLUTICASONE-1	A							0.850	0.496																						554.409
ATL-2502	2124	open structures.4598	2023-06-28 13:08:53	2023-06-28 13:08:53	/home/zeyad/tonino/phase_screen_Drugbank	ligprep_drugbank-out.maegz	4691			59121	0	1.000	S-OPLS	69.988	TRUE	ligprep_drugbank.maegz:4598-1	A							0.837	0.512																						292.411
Formocortal	2125	open structures.9654	2023-06-28 13:08:53	2023-06-28 13:08:53	/home/zeyad/tonino/phase_screen_Drugbank	ligprep_drugbank-out.maegz	9927			59121	0	1.000	S-OPLS	47.300	TRUE	ligprep_drugbank.maegz:9654-1	A							0.820	0.521																						852.199
PREDNISOLONE TEBUTATE	2126	drugs.6650	2023-06-28 13:08:53	2023-06-28 13:08:53	/home/zeyad/ligprep_drugs	ligprep_drugs-out.maegz	6879			59121	0	1.000	S-OPLS	57.569	TRUE	PREDNISOLONE TEBUTATE-1	A							0.919	0.509																						247.984
MOMETASONE	2127	drugs.1913	2023-06-28 13:08:53	2023-06-28 13:08:53	/home/zeyad/ligprep_drugs	ligprep_drugs-out.maegz	1972			59121	0	1.000	S-OPLS	52.207	TRUE	MOMETASONE-1	A							0.875	0.577																						1554.771
HYDROCORTISONE ACETATE	2128	drugs.6637	2023-06-28 13:08:53	2023-06-28 13:08:53	/home/zeyad/ligprep_drugs	ligprep_drugs-out.maegz	6866			59121	0	1.000	S-OPLS	53.714	TRUE	HYDROCORTISONE ACETATE-1	A							0.875	0.564																						969.853
DESOXYMETHASONE	2129	drugs.3605	2023-06-28 13:08:53	2023-06-28 13:08:53	/home/zeyad/ligprep_drugs	ligprep_drugs-out.maegz	3726			59121	0	1.000	S-OPLS	38.348	TRUE	DESOXYMETHASONE-1	A							0.853	0.648																						628.107
MEPREDNISONE	2130	drugs.3485	2023-06-28 13:08:53	2023-06-28 13:08:53	/home/zeyad/ligprep_drugs	ligprep_drugs-out.maegz	3602			59121	0	1.000	S-OPLS	45.083	TRUE	MEPREDNISONE-1	A							0.874	0.607																						401.349
Cortisone	2131	open structures.10250	2023-06-28 13:08:53	2023-06-28 13:08:53	/home/zeyad/tonino/phase_screen_Drugbank	ligprep_drugbank-out.maegz	10489			59121	0	1.000	S-OPLS	38.968	TRUE	ligprep_drugbank.maegz:10250-1	A							0.947	0.527																						160.118
Chloroprednisone	2132	open structures.10940	2023-06-28 13:08:53	2023-06-28 13:08:53	/home/zeyad/tonino/phase_screen_Drugbank	ligprep_drugbank-out.maegz	11184			59121	0	1.000	S-OPLS	40.280	TRUE	ligprep_drugbank.maegz:10940-1	A							0.871	0.582																						138.157
DECTAN	2133	drugs.374	2023-06-28 13:08:53	2023-06-28 13:08:53	/home/zeyad/ligprep_drugs	ligprep_drugs-out.maegz	386			59121	0	1.000	S-OPLS	62.956	TRUE	DECTAN-1	A							0.805	0.559																						7339.482
PREDNISOLONE	2134	drugs.4525	2023-06-28 13:08:53	2023-06-28 13:08:53	/home/zeyad/ligprep_drugs	ligprep_drugs-out.maegz	4678			59121	0	1.000	S-OPLS	50.903	TRUE	PREDNISOLONE-1	A							0.864	0.548																						261.899
Aldosterone	2135	open structures.4213	2023-06-28 13:08:53	2023-06-28 13:08:53	/home/zeyad/tonino/phase_screen_Drugbank	ligprep_drugbank-out.maegz	4298			59121	0	1.000	S-OPLS	40.826	TRUE	ligprep_drugbank.maegz:4213-1	A							0.901	0.520																						639.649
BETAMETHASONE-17,21-DIPROPIONATE	2136	drugs.1409	2023-06-28 13:08:53	2023-06-28 13:08:53	/home/zeyad/ligprep_drugs	ligprep_drugs-out.maegz	1455			59121	0	1.000	S-OPLS	59.256	TRUE	BETAMETHASONE-17,21-DIPROPIONATE-1	A							0.817	0.526																						318.697
BETAMETHASONE	2137	drugs.5166	2023-06-28 13:08:53	2023-06-28 13:08:53	/home/zeyad/ligprep_drugs	ligprep_drugs-out.maegz	5345			59121	0	1.000	S-OPLS	59.256	TRUE	BETAMETHASONE-1	A							0.817	0.526																						318.697
DEFLAZACORT	2138	drugs.2974	2023-06-28 13:08:53	2023-06-28 13:08:53	/home/zeyad/ligprep_drugs	ligprep_drugs-out.maegz	3077			59121	0	1.000	S-OPLS	64.984	TRUE	DEFLAZACORT-1	A							0.849	0.548																						536.854
FLUOROMETHOLONE ACETATE	2139	drugs.2814	2023-06-28 13:08:53	2023-06-28 13:08:53	/home/zeyad/ligprep_drugs	ligprep_drugs-out.maegz	2906			59121	0	1.000	S-OPLS	63.253	TRUE	FLUOROMETHOLONE ACETATE-1	A							0.965	0.522																						1326.005
HYDROCORTISONE VALERATE	2140	drugs.78	2023-06-28 13:08:53	2023-06-28 13:08:53	/home/zeyad/ligprep_drugs	ligprep_drugs-out.maegz	82			59121	0	1.000	S-OPLS	50.950	TRUE	HYDROCORTISONE VALERATE-1	A							0.855	0.518																						1638.859
ETIPREDNOL DICLOACETATE	2141	drugs.2161	2023-06-28 13:08:53	2023-06-28 13:08:53	/home/zeyad/ligprep_drugs	ligprep_drugs-out.maegz	2224			59121	0	1.000	S-OPLS	56.969	TRUE	ETIPREDNOL DICLOACETATE-1	A							0.857	0.560																						634.222
Prednisone acetate	2142	open structures.10215	2023-06-28 13:08:53	2023-06-28 13:08:53	/home/zeyad/tonino/phase_screen_Drugbank	ligprep_drugbank-out.maegz	10454			59121	0	1.000	S-OPLS	34.452	TRUE	ligprep_drugbank.maegz:10215-1	A							0.851	0.517																						140.253
Methylprednisone	2143	open structures.9034	2023-06-28 13:08:53	2023-06-28 13:08:53	/home/zeyad/tonino/phase_screen_Drugbank	ligprep_drugbank-out.maegz	9307			59121	0	1.000	S-OPLS	39.188	TRUE	ligprep_drugbank.maegz:9034-1	A							0.917	0.530																						693.491
CLOBETASONA	2144	drugs.5896	2023-06-28 13:08:53	2023-06-28 13:08:53	/home/zeyad/ligprep_drugs	ligprep_drugs-out.maegz	6099			59121	0	1.000	S-OPLS	53.123	TRUE	CLOBETASONA-1	A							0.875	0.553																						1846.584
Prednisone	2145	open structures.522	2023-06-28 13:08:53	2023-06-28 13:08:53	/home/zeyad/tonino/phase_screen_Drugbank	ligprep_drugbank-out.maegz	530			59121	0	1.000	S-OPLS	36.417	TRUE	ligprep_drugbank.maegz:522-1	A							0.917	0.524																						678.481
Meprednisone	2146	open structures.7542	2023-06-28 13:08:53	2023-06-28 13:08:53	/home/zeyad/tonino/phase_screen_Drugbank	ligprep_drugbank-out.maegz	7768			59121	0	1.000	S-OPLS	37.973	TRUE	ligprep_drugbank.maegz:7542-1	A							0.883	0.553																						1248.257
BETAMETHASONE SODIUM PHOSPHATE	2147	drugs.1986	2023-06-28 13:08:53	2023-06-28 13:08:53	/home/zeyad/ligprep_drugs	ligprep_drugs-out.maegz	2046			59121	0	1.000	S-OPLS	47.663	TRUE	BETAMETHASONE SODIUM PHOSPHATE-1	A							0.834	0.597																						618.297
Cloprednol	2148	open structures.9825	2023-06-28 13:08:53	2023-06-28 13:08:53	/home/zeyad/tonino/phase_screen_Drugbank	ligprep_drugbank-out.maegz	10099			59121	0	1.000	S-OPLS	48.080	TRUE	ligprep_drugbank.maegz:9825-1	A							0.926	0.515																						11890.513
BECLOMETHASONE DIPROPIONATE	2149	drugs.3611	2023-06-28 13:08:53	2023-06-28 13:08:53	/home/zeyad/ligprep_drugs	ligprep_drugs-out.maegz	3732			59121	0	1.000	S-OPLS	61.683	TRUE	BECLOMETHASONE DIPROPIONATE-1	A							0.872	0.595																						381.920
BECLOMETHASONE DIPROPIONATE	2150	drugs.3612	2023-06-28 13:08:53	2023-06-28 13:08:53	/home/zeyad/ligprep_drugs	ligprep_drugs-out.maegz	3733			59121	0	1.000	S-OPLS	61.683	TRUE	BECLOMETHASONE DIPROPIONATE-1	A							0.872	0.595																						381.920
WRR-99	2151	drugs.53	2023-06-28 13:08:53	2023-06-28 13:08:53	/home/zeyad/ligprep_drugs	ligprep_drugs-out.maegz	57			59121	0	1.000	S-OPLS	12.509	TRUE	WRR-99-1	A							0.804	0.510																						173.791
WRR-112	2152	drugs.6597	2023-06-28 13:08:53	2023-06-28 13:08:53	/home/zeyad/ligprep_drugs	ligprep_drugs-out.maegz	6823			59121	0	1.000	S-OPLS	12.509	TRUE	WRR-112-1	A							0.804	0.510																						173.791
HYDROCORTISONE PHOSPHORIC ACID	2153	drugs.5221	2023-06-28 13:08:53	2023-06-28 13:08:53	/home/zeyad/ligprep_drugs	ligprep_drugs-out.maegz	5400			59121	0	1.000	S-OPLS	54.208	TRUE	HYDROCORTISONE PHOSPHORIC ACID-1	A							0.805	0.491																						1045.716
Clindamycin	2154	open structures.1061	2023-06-28 13:08:53	2023-06-28 13:08:53	/home/zeyad/tonino/phase_screen_Drugbank	ligprep_drugbank-out.maegz	1079			59121	0	1.000	S-OPLS	16.744	TRUE	ligprep_drugbank.maegz:1061-1	A							0.970	0.485																						1254.461
DIFLUOCORTOLONE	2155	drugs.2588	2023-06-28 13:08:53	2023-06-28 13:08:53	/home/zeyad/ligprep_drugs	ligprep_drugs-out.maegz	2668			59121	0	1.000	S-OPLS	53.617	TRUE	DIFLUOCORTOLONE-1	A							0.817	0.457																						290.990
CLOBETASONE BUTYRATE	2156	drugs.698	2023-06-28 13:08:53	2023-06-28 13:08:53	/home/zeyad/ligprep_drugs	ligprep_drugs-out.maegz	723			59121	0	1.000	S-OPLS	48.821	TRUE	CLOBETASONE BUTYRATE-1	A							0.811	0.621																						840.316
CHEMBL2308885	2157	drugs.3519	2023-06-28 13:08:53	2023-06-28 13:08:53	/home/zeyad/ligprep_drugs	ligprep_drugs-out.maegz	3638			59121	0	1.000	S-OPLS	48.821	TRUE	CHEMBL2308885-1	A							0.811	0.621																						840.316
Meprednisone acetate	2158	open structures.10194	2023-06-28 13:08:53	2023-06-28 13:08:53	/home/zeyad/tonino/phase_screen_Drugbank	ligprep_drugbank-out.maegz	10431			59121	0	1.000	S-OPLS	37.602	TRUE	ligprep_drugbank.maegz:10194-1	A							0.842	0.568																						1240.552
LATRUNCULIN A	2159	drugs.1870	2023-06-28 13:08:53	2023-06-28 13:08:53	/home/zeyad/ligprep_drugs	ligprep_drugs-out.maegz	1928			59121	0	1.000	S-OPLS	6.527	TRUE	LATRUNCULIN A-1	A							0.854	0.460																						221.772
HALCINONIDE	2160	drugs.387	2023-06-28 13:08:53	2023-06-28 13:08:53	/home/zeyad/ligprep_drugs	ligprep_drugs-out.maegz	399			59121	0	1.000	S-OPLS	40.511	TRUE	HALCINONIDE-1	A							0.894	0.575																						865.700
METHYLPREDNISOLONE HEMISUCCINATE	2161	drugs.1574	2023-06-28 13:08:53	2023-06-28 13:08:53	/home/zeyad/ligprep_drugs	ligprep_drugs-out.maegz	1625			59121	0	1.000	S-OPLS	60.587	TRUE	METHYLPREDNISOLONE HEMISUCCINATE-1	A							0.701	0.544																						347.491
ULTRAVATE	2162	drugs.3931	2023-06-28 13:08:53	2023-06-28 13:08:53	/home/zeyad/ligprep_drugs	ligprep_drugs-out.maegz	4060			59121	0	1.000	S-OPLS	64.635	TRUE	ULTRAVATE-1	A							0.915	0.556																						973.367
HYDROCORTISONE BUTEPRATE	2163	drugs.5779	2023-06-28 13:08:53	2023-06-28 13:08:53	/home/zeyad/ligprep_drugs	ligprep_drugs-out.maegz	5980			59121	0	1.000	S-OPLS	58.478	TRUE	HYDROCORTISONE BUTEPRATE-1	A							0.917	0.514																						4290.152
Azithromycin	2164	open structures.102	2023-06-28 13:08:53	2023-06-28 13:08:53	/home/zeyad/tonino/phase_screen_Drugbank	ligprep_drugbank-out.maegz	106			59121	0	1.000	S-OPLS	76.582	TRUE	ligprep_drugbank.maegz:102-1	A							0.916	0.288																						1924.677
CLOBETASOL PROPIONATE	2165	drugs.959	2023-06-28 13:08:53	2023-06-28 13:08:53	/home/zeyad/ligprep_drugs	ligprep_drugs-out.maegz	989			59121	0	1.000	S-OPLS	56.457	TRUE	CLOBETASOL PROPIONATE-1	A							0.800	0.603																						499.554
NIVOCASAN	2166	drugs.6406	2023-06-28 13:08:53	2023-06-28 13:08:53	/home/zeyad/ligprep_drugs	ligprep_drugs-out.maegz	6626			59121	0	1.000	S-OPLS	12.908	TRUE	NIVOCASAN-1	A							0.822	0.409																						205.840
Halometasone	2167	open structures.9715	2023-06-28 13:08:53	2023-06-28 13:08:53	/home/zeyad/tonino/phase_screen_Drugbank	ligprep_drugbank-out.maegz	9988			59121	0	1.000	S-OPLS	52.193	TRUE	ligprep_drugbank.maegz:9715-1	A							0.776	0.549																						186.925
4-demethyl-4-cholesteryloxycarbonylpenclomedine	2168	open structures.10478	2023-06-28 13:08:53	2023-06-28 13:08:53	/home/zeyad/tonino/phase_screen_Drugbank	ligprep_drugbank-out.maegz	10724			59121	0	1.000	S-OPLS	60.256	TRUE	ligprep_drugbank.maegz:10478-1	A							0.881	0.294																						1175.197
EPI-589	2169	open structures.11003	2023-06-28 13:08:53	2023-06-28 13:08:53	/home/zeyad/tonino/phase_screen_Drugbank	ligprep_drugbank-out.maegz	11249			59121	0	1.000	S-OPLS	20.766	TRUE	ligprep_drugbank.maegz:11003-1	A							0.861	0.451																						337.352
Cefotetan	2170	open structures.1165	2023-06-28 13:08:53	2023-06-28 13:08:53	/home/zeyad/tonino/phase_screen_Drugbank	ligprep_drugbank-out.maegz	1183			59121	0	1.000	S-OPLS	43.211	TRUE	ligprep_drugbank.maegz:1165-1	A							0.955	0.333																						99.983
SB-269970	2171	open structures.9919	2023-06-28 13:08:53	2023-06-28 13:08:53	/home/zeyad/tonino/phase_screen_Drugbank	ligprep_drugbank-out.maegz	10189			59121	0	1.000	S-OPLS	12.898	TRUE	ligprep_drugbank.maegz:9919-1	A							0.840	0.462																						494.149
TRIAMCINOLONE DIACETATE	2172	drugs.34	2023-06-28 13:08:53	2023-06-28 13:08:53	/home/zeyad/ligprep_drugs	ligprep_drugs-out.maegz	38			59121	0	1.000	S-OPLS	48.247	TRUE	TRIAMCINOLONE DIACETATE-1	A							0.527	0.536																						1697.192
Cefmetazole	2173	open structures.169	2023-06-28 13:08:53	2023-06-28 13:08:53	/home/zeyad/tonino/phase_screen_Drugbank	ligprep_drugbank-out.maegz	175			59121	0	1.000	S-OPLS	28.501	TRUE	274-1	A							0.873	0.361																						114.108
Flurithromycin	2174	open structures.9358	2023-06-28 13:08:53	2023-06-28 13:08:53	/home/zeyad/tonino/phase_screen_Drugbank	ligprep_drugbank-out.maegz	9633			59121	0	1.000	S-OPLS	60.699	TRUE	ligprep_drugbank.maegz:9358-1	A							0.938	0.398																						1997.257
Fusicoccin	2175	open structures.1560	2023-06-28 13:08:53	2023-06-28 13:08:53	/home/zeyad/tonino/phase_screen_Drugbank	ligprep_drugbank-out.maegz	1578			59121	0	1.000	S-OPLS	31.596	TRUE	ligprep_drugbank.maegz:1560-1	A							0.796	0.383																						793.422
ALDOSTERONE	2176	drugs.4035	2023-06-28 13:08:53	2023-06-28 13:08:53	/home/zeyad/ligprep_drugs	ligprep_drugs-out.maegz	4166			59121	0	1.000	S-OPLS	47.151	TRUE	ALDOSTERONE-1	A							0.710	0.517																						196.726
FLUDROCORTISONE	2177	drugs.1245	2023-06-28 13:08:53	2023-06-28 13:08:53	/home/zeyad/ligprep_drugs	ligprep_drugs-out.maegz	1291			59121	0	1.000	S-OPLS	55.282	TRUE	FLUDROCORTISONE-1	A							0.848	0.546																						706.760
ligprep_drugbank.maegz:9211	2178	open structures.9211	2023-06-28 13:08:53	2023-06-28 13:08:53	/home/zeyad/tonino/phase_screen_Drugbank	ligprep_drugbank-out.maegz	9485			59121	0	1.000	S-OPLS	42.164	TRUE	ligprep_drugbank.maegz:9211-1	A							0.796	0.558																						1211.127
ALCLOMETASONE DIPROPIONATE	2179	drugs.4606	2023-06-28 13:08:53	2023-06-28 13:08:53	/home/zeyad/ligprep_drugs	ligprep_drugs-out.maegz	4763			59121	0	1.000	S-OPLS	55.888	TRUE	ALCLOMETASONE DIPROPIONATE-1	A							0.878	0.465																						298.034
CORTICOSTERONE	2180	drugs.2621	2023-06-28 13:08:53	2023-06-28 13:08:53	/home/zeyad/ligprep_drugs	ligprep_drugs-out.maegz	2702			59121	0	1.000	S-OPLS	51.324	TRUE	CORTICOSTERONE-1	A							0.796	0.608																						1404.901
L-709,587	2181	open structures.3269	2023-06-28 13:08:53	2023-06-28 13:08:53	/home/zeyad/tonino/phase_screen_Drugbank	ligprep_drugbank-out.maegz	3328			59121	0	1.000	S-OPLS	61.369	TRUE	ligprep_drugbank.maegz:3269-1	A							0.731	0.259																						808.768
Talmapimod	2182	open structures.4615	2023-06-28 13:08:53	2023-06-28 13:08:53	/home/zeyad/tonino/phase_screen_Drugbank	ligprep_drugbank-out.maegz	4708			59121	0	1.000	S-OPLS	72.241	TRUE	ligprep_drugbank.maegz:4615-1	A							0.969	0.298																						359.522
FLUOROMETHOLONE	2183	drugs.4480	2023-06-28 13:08:53	2023-06-28 13:08:53	/home/zeyad/ligprep_drugs	ligprep_drugs-out.maegz	4632			59121	0	1.000	S-OPLS	56.162	TRUE	FLUOROMETHOLONE-1	A							0.863	0.602																						3220.076
URSODEOXYCHOLIC ACID	2184	drugs.1088	2023-06-28 13:08:53	2023-06-28 13:08:53	/home/zeyad/ligprep_drugs	ligprep_drugs-out.maegz	1128			59121	0	1.000	S-OPLS	56.117	TRUE	URSODEOXYCHOLIC ACID-1	A							0.760	0.465																						2267.982
Isradipine	2185	open structures.165	2023-06-28 13:08:53	2023-06-28 13:08:53	/home/zeyad/tonino/phase_screen_Drugbank	ligprep_drugbank-out.maegz	170			59121	0	1.000	S-OPLS	37.784	TRUE	270-1	A							0.869	0.476																						269.962
BAFILOMYCIN A1	2186	drugs.1001	2023-06-28 13:08:53	2023-06-28 13:08:53	/home/zeyad/ligprep_drugs	ligprep_drugs-out.maegz	1035			59121	0	1.000	S-OPLS	34.700	TRUE	BAFILOMYCIN A1-1	A							0.876	0.339																						747.526
Biliverdine IX Alpha	2187	open structures.1831	2023-06-28 13:08:53	2023-06-28 13:08:53	/home/zeyad/tonino/phase_screen_Drugbank	ligprep_drugbank-out.maegz	1857			59121	0	1.000	S-OPLS	28.827	TRUE	-1	A							0.903	0.367																						81.750
2-Iminobiotin	2188	open structures.3025	2023-06-28 13:08:53	2023-06-28 13:08:53	/home/zeyad/tonino/phase_screen_Drugbank	ligprep_drugbank-out.maegz	3080			59121	0	1.000	S-OPLS	-9.028	TRUE	ligprep_drugbank.maegz:3025-1	A							0.786	0.469																						29.135
CABAZITAXEL	2189	drugs.5689	2023-06-28 13:08:53	2023-06-28 13:08:53	/home/zeyad/ligprep_drugs	ligprep_drugs-out.maegz	5888			59121	0	1.000	S-OPLS	117.240	TRUE	CABAZITAXEL-1	A							0.900	0.336																						888.611
HALOBETASOL	2190	drugs.4458	2023-06-28 13:08:53	2023-06-28 13:08:53	/home/zeyad/ligprep_drugs	ligprep_drugs-out.maegz	4611			59121	0	1.000	S-OPLS	52.234	TRUE	HALOBETASOL-1	A							0.767	0.518																						661.313
Trimebutine	2191	open structures.7315	2023-06-28 13:08:53	2023-06-28 13:08:53	/home/zeyad/tonino/phase_screen_Drugbank	ligprep_drugbank-out.maegz	7548			59121	0	1.000	S-OPLS	53.011	TRUE	ligprep_drugbank.maegz:7315-1	A							0.913	0.475																						420.168
20-Hydroxyecdysone	2192	open structures.11404	2023-06-28 13:08:53	2023-06-28 13:08:53	/home/zeyad/tonino/phase_screen_Drugbank	ligprep_drugbank-out.maegz	11667			59121	0	1.000	S-OPLS	54.189	TRUE	ligprep_drugbank.maegz:11404-1	A							0.876	0.383																						881.184
Cefminox	2193	open structures.7291	2023-06-28 13:08:53	2023-06-28 13:08:53	/home/zeyad/tonino/phase_screen_Drugbank	ligprep_drugbank-out.maegz	7524			59121	0	1.000	S-OPLS	31.274	TRUE	ligprep_drugbank.maegz:7291-1	A							0.748	0.382																						136.184
Oleandomycin	2194	open structures.7826	2023-06-28 13:08:53	2023-06-28 13:08:53	/home/zeyad/tonino/phase_screen_Drugbank	ligprep_drugbank-out.maegz	8043			59121	0	1.000	S-OPLS	61.048	TRUE	ligprep_drugbank.maegz:7826-1	A							0.922	0.324																						6593.416
Darodipine	2195	open structures.7438	2023-06-28 13:08:53	2023-06-28 13:08:53	/home/zeyad/tonino/phase_screen_Drugbank	ligprep_drugbank-out.maegz	7667			59121	0	1.000	S-OPLS	39.721	TRUE	ligprep_drugbank.maegz:7438-1	A							0.902	0.488																						191.377
Ingenol mebutate	2196	open structures.4518	2023-06-28 13:08:53	2023-06-28 13:08:53	/home/zeyad/tonino/phase_screen_Drugbank	ligprep_drugbank-out.maegz	4613			59121	0	1.000	S-OPLS	54.213	TRUE	ligprep_drugbank.maegz:4518-1	A							0.781	0.453																						285.895
HYDROCORTISONE-17-BUTYRATE	2197	drugs.1195	2023-06-28 13:08:53	2023-06-28 13:08:53	/home/zeyad/ligprep_drugs	ligprep_drugs-out.maegz	1237			59121	0	1.000	S-OPLS	49.743	TRUE	HYDROCORTISONE-17-BUTYRATE-1	A							0.709	0.462																						862.767
Peridinin	2198	open structures.2693	2023-06-28 13:08:53	2023-06-28 13:08:53	/home/zeyad/tonino/phase_screen_Drugbank	ligprep_drugbank-out.maegz	2728			59121	0	1.000	S-OPLS	12.881	TRUE	ligprep_drugbank.maegz:2693-1	A							0.857	0.254																						210.892
Erythromycin	2199	open structures.94	2023-06-28 13:08:53	2023-06-28 13:08:53	/home/zeyad/tonino/phase_screen_Drugbank	ligprep_drugbank-out.maegz	99			59121	0	1.000	S-OPLS	66.083	TRUE	12560-1	A							0.905	0.319																						8117.311
Concanamycin A	2200	open structures.9972	2023-06-28 13:08:53	2023-06-28 13:08:53	/home/zeyad/tonino/phase_screen_Drugbank	ligprep_drugbank-out.maegz	10243			59121	0	1.000	S-OPLS	35.942	TRUE	ligprep_drugbank.maegz:9972-1	A							0.853	0.260																						1335.576
Paclitaxel ceribate	2201	open structures.11552	2023-06-28 13:08:53	2023-06-28 13:08:53	/home/zeyad/tonino/phase_screen_Drugbank	ligprep_drugbank-out.maegz	11818			59121	0	1.000	S-OPLS	104.156	TRUE	ligprep_drugbank.maegz:11552-1	A							0.947	0.299																						3583.824
PX-866	2202	drugs.1620	2023-06-28 13:08:53	2023-06-28 13:08:53	/home/zeyad/ligprep_drugs	ligprep_drugs-out.maegz	1672			59121	0	1.000	S-OPLS	56.969	TRUE	PX-866-1	A							0.853	0.471																						581.674
ligprep_drugbank.maegz:7900	2203	open structures.7900	2023-06-28 13:08:53	2023-06-28 13:08:53	/home/zeyad/tonino/phase_screen_Drugbank	ligprep_drugbank-out.maegz	8120			59121	0	1.000	S-OPLS	59.910	TRUE	ligprep_drugbank.maegz:7900-1	A							0.916	0.256																						4172.035
ligprep_drugbank.maegz:7979	2204	open structures.7979	2023-06-28 13:08:53	2023-06-28 13:08:53	/home/zeyad/tonino/phase_screen_Drugbank	ligprep_drugbank-out.maegz	8203			59121	0	1.000	S-OPLS	80.188	TRUE	ligprep_drugbank.maegz:7979-1	A							0.925	0.362																						1688.376
MITEMCINAL	2205	drugs.6339	2023-06-28 13:08:53	2023-06-28 13:08:53	/home/zeyad/ligprep_drugs	ligprep_drugs-out.maegz	6559			59121	0	1.000	S-OPLS	31.186	TRUE	MITEMCINAL-1	A							0.874	0.245																						1879.701
Betamethasone phosphate	2206	open structures.10238	2023-06-28 13:08:53	2023-06-28 13:08:53	/home/zeyad/tonino/phase_screen_Drugbank	ligprep_drugbank-out.maegz	10477			59121	0	1.000	S-OPLS	44.601	TRUE	ligprep_drugbank.maegz:10238-1	A							0.900	0.374																						313.120
(1S,7S,8S,8AR)-1,2,3,7,8,8A-HEXAHYDRO-7-METHYL-8-[2-[(2R,4R)-TETRAHYDRO-4-HY DROXY-6-OXO-2H-PYRAN-2-YL]ETHYL]-1-NAPHTHALENOL	2207	open structures.6542	2023-06-28 13:08:53	2023-06-28 13:08:53	/home/zeyad/tonino/phase_screen_Drugbank	ligprep_drugbank-out.maegz	6751			59121	0	1.000	S-OPLS	19.850	TRUE	MVB-1	A							0.879	0.458																						399.478
Lovastatin	2208	open structures.122	2023-06-28 13:08:53	2023-06-28 13:08:53	/home/zeyad/tonino/phase_screen_Drugbank	ligprep_drugbank-out.maegz	127			59121	0	1.000	S-OPLS	18.030	TRUE	227-1	A							0.837	0.437																						1118.088
Eplerenone	2209	open structures.585	2023-06-28 13:08:53	2023-06-28 13:08:53	/home/zeyad/tonino/phase_screen_Drugbank	ligprep_drugbank-out.maegz	597			59121	0	1.000	S-OPLS	45.832	TRUE	ligprep_drugbank.maegz:585-1	A							0.738	0.383																						98.414
Mitemcinal	2210	open structures.5015	2023-06-28 13:08:53	2023-06-28 13:08:53	/home/zeyad/tonino/phase_screen_Drugbank	ligprep_drugbank-out.maegz	5130			59121	0	1.000	S-OPLS	43.846	TRUE	ligprep_drugbank.maegz:5015-1	A							0.832	0.361																						1644.540
2-{(9as)-9a-[(1s)-1-Hydroxyethyl]-2,7-Dimethyl-9a,10-Dihydro-5h-Pyrimido[4,5-D][1,3]Thiazolo[3,2-a]Pyrimidin-8-Yl}Ethyl Trihydrogen Diphosphate	2211	open structures.3032	2023-06-28 13:08:53	2023-06-28 13:08:53	/home/zeyad/tonino/phase_screen_Drugbank	ligprep_drugbank-out.maegz	3088			59121	0	1.000	S-OPLS	1.368	TRUE	ligprep_drugbank.maegz:3032-1	A							0.776	0.491																						47.754
INSULIN DETEMIR	2212	drugs.6549	2023-06-28 13:08:53	2023-06-28 13:08:53	/home/zeyad/ligprep_drugs	ligprep_drugs-out.maegz	6773			59121	0	1.000	S-OPLS	55.898	TRUE	INSULIN DETEMIR-1	A							0.908	0.405																						387.767
Stevioside	2213	open structures.11373	2023-06-28 13:08:53	2023-06-28 13:08:53	/home/zeyad/tonino/phase_screen_Drugbank	ligprep_drugbank-out.maegz	11632			59121	0	1.000	S-OPLS	99.475	TRUE	ligprep_drugbank.maegz:11373-1	A							0.819	0.321																						1917.996
Anamorelin	2214	open structures.5050	2023-06-28 13:08:53	2023-06-28 13:08:53	/home/zeyad/tonino/phase_screen_Drugbank	ligprep_drugbank-out.maegz	5165			59121	0	1.000	S-OPLS	49.295	TRUE	ligprep_drugbank.maegz:5050-1	A							0.813	0.331																						2696.489
Tenivastatin	2215	open structures.10261	2023-06-28 13:08:53	2023-06-28 13:08:53	/home/zeyad/tonino/phase_screen_Drugbank	ligprep_drugbank-out.maegz	10500			59121	0	1.000	S-OPLS	17.814	TRUE	ligprep_drugbank.maegz:10261-1	A							0.830	0.388																						700.453
ETEPLIRSEN	2216	drugs.2750	2023-06-28 13:08:53	2023-06-28 13:08:53	/home/zeyad/ligprep_drugs	ligprep_drugs-out.maegz	2842			59121	0	1.000	S-OPLS	79.717	TRUE	ETEPLIRSEN-1	A							0.813	0.250																						278.385
CARBENOXOLONE	2217	drugs.1896	2023-06-28 13:08:53	2023-06-28 13:08:53	/home/zeyad/ligprep_drugs	ligprep_drugs-out.maegz	1955			59121	0	1.000	S-OPLS	121.581	TRUE	CARBENOXOLONE-1	A							0.917	0.445																						5521.830
Padsevonil	2218	open structures.10420	2023-06-28 13:08:53	2023-06-28 13:08:53	/home/zeyad/tonino/phase_screen_Drugbank	ligprep_drugbank-out.maegz	10667			59121	0	1.000	S-OPLS	-1.912	TRUE	ligprep_drugbank.maegz:10420-1	A							0.870	0.435																						173.950
TRIMEBUTINE	2219	drugs.2988	2023-06-28 13:08:53	2023-06-28 13:08:53	/home/zeyad/ligprep_drugs	ligprep_drugs-out.maegz	3092			59121	0	1.000	S-OPLS	53.541	TRUE	TRIMEBUTINE-1	A							0.863	0.484																						420.153
LY-2811376	2220	open structures.9135	2023-06-28 13:08:53	2023-06-28 13:08:53	/home/zeyad/tonino/phase_screen_Drugbank	ligprep_drugbank-out.maegz	9409			59121	0	1.000	S-OPLS	28.256	TRUE	ligprep_drugbank.maegz:9135-1	A							0.805	0.482																						190.808
PPI-2458	2221	open structures.4744	2023-06-28 13:08:53	2023-06-28 13:08:53	/home/zeyad/tonino/phase_screen_Drugbank	ligprep_drugbank-out.maegz	4841			59121	0	1.000	S-OPLS	24.347	TRUE	ligprep_drugbank.maegz:4744-1	A							0.877	0.410																						681.928
PROSTAGLANDIN G2	2222	drugs.338	2023-06-28 13:08:53	2023-06-28 13:08:53	/home/zeyad/ligprep_drugs	ligprep_drugs-out.maegz	351			59121	0	1.000	S-OPLS	10.751	TRUE	PROSTAGLANDIN G2-1	A							0.885	0.347																						150.360
EPLERENONE	2223	drugs.5969	2023-06-28 13:08:53	2023-06-28 13:08:53	/home/zeyad/ligprep_drugs	ligprep_drugs-out.maegz	6174			59121	0	1.000	S-OPLS	41.501	TRUE	EPLERENONE-1	A							0.668	0.498																						134.335
TROLEANDOMYCIN	2224	drugs.6235	2023-06-28 13:08:53	2023-06-28 13:08:53	/home/zeyad/ligprep_drugs	ligprep_drugs-out.maegz	6452			59121	0	1.000	S-OPLS	37.094	TRUE	TROLEANDOMYCIN-1	A							0.881	0.268																						5216.417
S-(2-{[N-(2-HYDROXY-4-{[HYDROXY(OXIDO)PHOSPHINO]OXY}-3,3-DIMETHYLBUTANOYL)-BETA-ALANYL]AMINO}ETHYL) HEXANETHIOATE	2225	open structures.6713	2023-06-28 13:08:53	2023-06-28 13:08:53	/home/zeyad/tonino/phase_screen_Drugbank	ligprep_drugbank-out.maegz	6925			59121	0	1.000	S-OPLS	2.438	TRUE	PM4-1	A							0.910	0.368																						169.670
Nivocasan	2226	open structures.8856	2023-06-28 13:08:53	2023-06-28 13:08:53	/home/zeyad/tonino/phase_screen_Drugbank	ligprep_drugbank-out.maegz	9125			59121	0	1.000	S-OPLS	15.984	TRUE	ligprep_drugbank.maegz:8856-1	A							0.823	0.425																						271.517
7-((Carboxy(4-Hydroxyphenyl)Acetyl)Amino)-7-Methoxy-(3-((1-Methyl-1h-Tetrazol-5-Yl)Thio)Methyl)-8-Oxo-5-Oxa-1-Azabicyclo[4.2.0]Oct-2-Ene-2-Carboxylic Acid	2227	open structures.3950	2023-06-28 13:08:53	2023-06-28 13:08:53	/home/zeyad/tonino/phase_screen_Drugbank	ligprep_drugbank-out.maegz	4026			59121	0	1.000	S-OPLS	47.769	TRUE	ligprep_drugbank.maegz:3950-1	A							0.949	0.367																						204.564
Latamoxef	2228	open structures.4157	2023-06-28 13:08:53	2023-06-28 13:08:53	/home/zeyad/tonino/phase_screen_Drugbank	ligprep_drugbank-out.maegz	4239			59121	0	1.000	S-OPLS	48.486	TRUE	ligprep_drugbank.maegz:4157-1	A							0.949	0.367																						204.563
6-Deoxyerythronolide B	2229	open structures.3693	2023-06-28 13:08:53	2023-06-28 13:08:53	/home/zeyad/tonino/phase_screen_Drugbank	ligprep_drugbank-out.maegz	3757			59121	0	1.000	S-OPLS	27.105	TRUE	DEB-1	A							0.794	0.359																						7961.725
CLARITHROMYCIN	2230	drugs.4401	2023-06-28 13:08:53	2023-06-28 13:08:53	/home/zeyad/ligprep_drugs	ligprep_drugs-out.maegz	4554			59121	0	1.000	S-OPLS	51.066	TRUE	CLARITHROMYCIN-1	A							0.946	0.397																						3247.346
NVP-LEQ-506	2231	open structures.8957	2023-06-28 13:08:53	2023-06-28 13:08:53	/home/zeyad/tonino/phase_screen_Drugbank	ligprep_drugbank-out.maegz	9230			59121	0	1.000	S-OPLS	65.362	TRUE	ligprep_drugbank.maegz:8957-1	A							0.975	0.318																						550.708
Clarithromycin	2232	open structures.1082	2023-06-28 13:08:53	2023-06-28 13:08:53	/home/zeyad/tonino/phase_screen_Drugbank	ligprep_drugbank-out.maegz	1100			59121	0	1.000	S-OPLS	69.349	TRUE	-1	A							0.888	0.353																						7301.466
CANTUZUMAB RAVTANSINE	2233	drugs.5224	2023-06-28 13:08:53	2023-06-28 13:08:53	/home/zeyad/ligprep_drugs	ligprep_drugs-out.maegz	5403			59121	0	1.000	S-OPLS	56.638	TRUE	CANTUZUMAB RAVTANSINE-1	A							0.702	0.403																						1966.969
Lacidipine	2234	open structures.7440	2023-06-28 13:08:53	2023-06-28 13:08:53	/home/zeyad/tonino/phase_screen_Drugbank	ligprep_drugbank-out.maegz	7669			59121	0	1.000	S-OPLS	41.615	TRUE	ligprep_drugbank.maegz:7440-1	A							0.833	0.408																						640.057
EPOTHILONE B	2235	drugs.5287	2023-06-28 13:08:53	2023-06-28 13:08:53	/home/zeyad/ligprep_drugs	ligprep_drugs-out.maegz	5469			59121	0	1.000	S-OPLS	42.286	TRUE	EPOTHILONE B-1	A							0.829	0.358																						994.202
DB04126	2236	drugs.1354	2023-06-28 13:08:53	2023-06-28 13:08:53	/home/zeyad/ligprep_drugs	ligprep_drugs-out.maegz	1399			59121	0	1.000	S-OPLS	3.184	TRUE	DB04126-1	A							0.684	0.473																						171.201
TACROLIMUS	2237	drugs.4195	2023-06-28 13:08:53	2023-06-28 13:08:53	/home/zeyad/ligprep_drugs	ligprep_drugs-out.maegz	4334			59121	0	1.000	S-OPLS	51.217	TRUE	TACROLIMUS-1	A							0.883	0.280																						708.649
SCIO-469	2238	drugs.5526	2023-06-28 13:08:53	2023-06-28 13:08:53	/home/zeyad/ligprep_drugs	ligprep_drugs-out.maegz	5715			59121	0	1.000	S-OPLS	70.601	TRUE	SCIO-469-1	A							0.974	0.297																						213.622
Acetyl simvastatin	2239	open structures.10217	2023-06-28 13:08:53	2023-06-28 13:08:53	/home/zeyad/tonino/phase_screen_Drugbank	ligprep_drugbank-out.maegz	10456			59121	0	1.000	S-OPLS	21.653	TRUE	ligprep_drugbank.maegz:10217-1	A							0.778	0.410																						1373.359
Faropenem medoxomil	2240	open structures.4695	2023-06-28 13:08:53	2023-06-28 13:08:53	/home/zeyad/tonino/phase_screen_Drugbank	ligprep_drugbank-out.maegz	4791			59121	0	1.000	S-OPLS	12.802	TRUE	ligprep_drugbank.maegz:4695-1	A							0.882	0.368																						48.296
docetaxel	2241	drugs.1952	2023-06-28 13:08:53	2023-06-28 13:08:53	/home/zeyad/ligprep_drugs	ligprep_drugs-out.maegz	2010			59121	0	1.000	S-OPLS	121.292	TRUE	docetaxel-1	A							0.933	0.254																						2233.682
DOCETAXEL	2242	drugs.5981	2023-06-28 13:08:53	2023-06-28 13:08:53	/home/zeyad/ligprep_drugs	ligprep_drugs-out.maegz	6186			59121	0	1.000	S-OPLS	121.292	TRUE	DOCETAXEL-1	A							0.933	0.254																						2233.682
Glycyrrhizic acid	2243	open structures.9736	2023-06-28 13:08:53	2023-06-28 13:08:53	/home/zeyad/tonino/phase_screen_Drugbank	ligprep_drugbank-out.maegz	10011			59121	0	1.000	S-OPLS	111.020	TRUE	ligprep_drugbank.maegz:9736-1	A							0.722	0.339																						15465.598
Resiniferatoxin	2244	open structures.4984	2023-06-28 13:08:53	2023-06-28 13:08:53	/home/zeyad/tonino/phase_screen_Drugbank	ligprep_drugbank-out.maegz	5096			59121	0	1.000	S-OPLS	40.075	TRUE	ligprep_drugbank.maegz:4984-1	A							0.807	0.391																						546.459
Tacrolimus	2245	open structures.744	2023-06-28 13:08:53	2023-06-28 13:08:53	/home/zeyad/tonino/phase_screen_Drugbank	ligprep_drugbank-out.maegz	756			59121	0	1.000	S-OPLS	47.090	TRUE	-1	A							0.904	0.302																						450.544
BIIB021	2246	open structures.8555	2023-06-28 13:08:53	2023-06-28 13:08:53	/home/zeyad/tonino/phase_screen_Drugbank	ligprep_drugbank-out.maegz	8808			59121	0	1.000	S-OPLS	22.618	TRUE	ligprep_drugbank.maegz:8555-1	A							0.886	0.372																						8064.962
AZITHROMYCIN	2247	drugs.501	2023-06-28 13:08:53	2023-06-28 13:08:53	/home/zeyad/ligprep_drugs	ligprep_drugs-out.maegz	519			59121	0	1.000	S-OPLS	83.129	TRUE	AZITHROMYCIN-1	A							0.900	0.208																						1273.674
HYDROCORTISONE HEMISUCCINATE	2248	drugs.6369	2023-06-28 13:08:53	2023-06-28 13:08:53	/home/zeyad/ligprep_drugs	ligprep_drugs-out.maegz	6588			59121	0	1.000	S-OPLS	55.845	TRUE	HYDROCORTISONE HEMISUCCINATE-1	A							0.736	0.567																						1644.162
ETHACRYNIC ACID	2249	drugs.6693	2023-06-28 13:08:53	2023-06-28 13:08:53	/home/zeyad/ligprep_drugs	ligprep_drugs-out.maegz	6926			59121	0	1.000	S-OPLS	20.146	TRUE	ETHACRYNIC ACID-1	A							0.867	0.435																						149.903
OXI-4503	2250	open structures.4555	2023-06-28 13:08:53	2023-06-28 13:08:53	/home/zeyad/tonino/phase_screen_Drugbank	ligprep_drugbank-out.maegz	4648			59121	0	1.000	S-OPLS	34.196	TRUE	ligprep_drugbank.maegz:4555-1	A							0.840	0.446																						267.405
Troleandomycin	2251	open structures.9225	2023-06-28 13:08:53	2023-06-28 13:08:53	/home/zeyad/tonino/phase_screen_Drugbank	ligprep_drugbank-out.maegz	9499			59121	0	1.000	S-OPLS	49.947	TRUE	ligprep_drugbank.maegz:9225-1	A							0.897	0.279																						7290.762
Perindopril	2252	open structures.671	2023-06-28 13:08:53	2023-06-28 13:08:53	/home/zeyad/tonino/phase_screen_Drugbank	ligprep_drugbank-out.maegz	682			59121	0	1.000	S-OPLS	20.558	TRUE	ligprep_drugbank.maegz:671-1	A							0.796	0.480																						1457.630
Hydrogenobyrinic acid	2253	open structures.2193	2023-06-28 13:08:53	2023-06-28 13:08:53	/home/zeyad/tonino/phase_screen_Drugbank	ligprep_drugbank-out.maegz	2225			59121	0	1.000	S-OPLS	72.952	TRUE	ligprep_drugbank.maegz:2193-1	A							0.732	0.329																						1790.189
Felodipine	2254	open structures.899	2023-06-28 13:08:53	2023-06-28 13:08:53	/home/zeyad/tonino/phase_screen_Drugbank	ligprep_drugbank-out.maegz	913			59121	0	1.000	S-OPLS	45.700	TRUE	ligprep_drugbank.maegz:899-1	A							0.864	0.443																						213.767
Bafilomycin A1	2255	open structures.5112	2023-06-28 13:08:53	2023-06-28 13:08:53	/home/zeyad/tonino/phase_screen_Drugbank	ligprep_drugbank-out.maegz	5228			59121	0	1.000	S-OPLS	36.271	TRUE	ligprep_drugbank.maegz:5112-1	A							0.915	0.318																						369.423
WRR-112	2256	open structures.3332	2023-06-28 13:08:53	2023-06-28 13:08:53	/home/zeyad/tonino/phase_screen_Drugbank	ligprep_drugbank-out.maegz	3394			59121	0	1.000	S-OPLS	12.360	TRUE	RL2-1	A							0.923	0.462																						217.242
Rebimastat	2257	open structures.5006	2023-06-28 13:08:53	2023-06-28 13:08:53	/home/zeyad/tonino/phase_screen_Drugbank	ligprep_drugbank-out.maegz	5120			59121	0	1.000	S-OPLS	4.885	TRUE	ligprep_drugbank.maegz:5006-1	A							0.792	0.352																						367.295
Efonidipine	2258	open structures.7439	2023-06-28 13:08:53	2023-06-28 13:08:53	/home/zeyad/tonino/phase_screen_Drugbank	ligprep_drugbank-out.maegz	7668			59121	0	1.000	S-OPLS	67.579	TRUE	ligprep_drugbank.maegz:7439-1	A							0.789	0.362																						319.091
Carboxyatractyloside	2259	open structures.2162	2023-06-28 13:08:53	2023-06-28 13:08:53	/home/zeyad/tonino/phase_screen_Drugbank	ligprep_drugbank-out.maegz	2195			59121	0	1.000	S-OPLS	58.124	TRUE	ligprep_drugbank.maegz:2162-1	A							0.879	0.345																						1336.340
MOTUPORIN	2260	drugs.3745	2023-06-28 13:08:53	2023-06-28 13:08:53	/home/zeyad/ligprep_drugs	ligprep_drugs-out.maegz	3873			59121	0	1.000	S-OPLS	61.732	TRUE	MOTUPORIN-1	A							0.796	0.287																						377.595
cis-Diamminechlorocholylglycinateplatinum(II)	2261	open structures.7131	2023-06-28 13:08:53	2023-06-28 13:08:53	/home/zeyad/tonino/phase_screen_Drugbank	ligprep_drugbank-out.maegz	7361			59121	0	1.000	S-OPLS	51.830	TRUE	ligprep_drugbank.maegz:7131-1	A							0.779	0.503																						1083.147
BMS-275183	2262	open structures.8381	2023-06-28 13:08:53	2023-06-28 13:08:53	/home/zeyad/tonino/phase_screen_Drugbank	ligprep_drugbank-out.maegz	8623			59121	0	1.000	S-OPLS	74.564	TRUE	ligprep_drugbank.maegz:8381-1	A							0.811	0.329																						3993.091
C-1027 Aromatized chromophore	2263	open structures.3562	2023-06-28 13:08:53	2023-06-28 13:08:53	/home/zeyad/tonino/phase_screen_Drugbank	ligprep_drugbank-out.maegz	3628			59121	0	1.000	S-OPLS	91.621	TRUE	ligprep_drugbank.maegz:3562-1	A							0.842	0.312																						1126.994
Cefotiam	2264	open structures.124	2023-06-28 13:08:53	2023-06-28 13:08:53	/home/zeyad/tonino/phase_screen_Drugbank	ligprep_drugbank-out.maegz	129			59121	0	1.000	S-OPLS	29.375	TRUE	229-1	A							0.753	0.401																						107.706
EFONIDIPINE	2265	drugs.3847	2023-06-28 13:08:53	2023-06-28 13:08:53	/home/zeyad/ligprep_drugs	ligprep_drugs-out.maegz	3975			59121	0	1.000	S-OPLS	63.066	TRUE	EFONIDIPINE-1	A							0.849	0.337																						440.544
2-(6-CHLORO-3-{[2,2-DIFLUORO-2-(2-PYRIDINYL)ETHYL]AMINO}-2-OXO-1(2H)-PYRAZINYL)-N-[(2-FLUORO-3-METHYL-6-PYRIDINYL)METHYL]ACETAMIDE	2266	drugs.3671	2023-06-28 13:08:53	2023-06-28 13:08:53	/home/zeyad/ligprep_drugs	ligprep_drugs-out.maegz	3793			59121	0	1.000	S-OPLS	61.696	TRUE	2-(6-CHLORO-3-{[2,2-DIFLUORO-2-(2-PYRIDINYL)ETHYL]AMINO}-2-OXO-1(2H)-PYRAZINYL)-N-[(2-FLUORO-3-METHYL-6-PYRIDINYL)METHYL]ACETAMIDE-1	A							0.935	0.280																						75.546
LATRUNCULIN B	2267	drugs.2127	2023-06-28 13:08:53	2023-06-28 13:08:53	/home/zeyad/ligprep_drugs	ligprep_drugs-out.maegz	2187			59121	0	1.000	S-OPLS	5.499	TRUE	LATRUNCULIN B-1	A							0.866	0.462																						235.672
NILVADIPINE	2268	drugs.603	2023-06-28 13:08:53	2023-06-28 13:08:53	/home/zeyad/ligprep_drugs	ligprep_drugs-out.maegz	625			59121	0	1.000	S-OPLS	44.181	TRUE	NILVADIPINE-1	A							0.826	0.461																						170.878
Cefmenoxime	2269	open structures.162	2023-06-28 13:08:53	2023-06-28 13:08:53	/home/zeyad/tonino/phase_screen_Drugbank	ligprep_drugbank-out.maegz	167			59121	0	1.000	S-OPLS	53.668	TRUE	ligprep_drugbank.maegz:162-1	A							0.891	0.360																						115.382
Trabectedin	2270	open structures.4547	2023-06-28 13:08:53	2023-06-28 13:08:53	/home/zeyad/tonino/phase_screen_Drugbank	ligprep_drugbank-out.maegz	4640			59121	0	1.000	S-OPLS	110.874	TRUE	ligprep_drugbank.maegz:4547-1	A							0.802	0.344																						960.474
Tiamulin	2271	open structures.7849	2023-06-28 13:08:53	2023-06-28 13:08:53	/home/zeyad/tonino/phase_screen_Drugbank	ligprep_drugbank-out.maegz	8066			59121	0	1.000	S-OPLS	57.041	TRUE	ligprep_drugbank.maegz:7849-1	A							0.805	0.391																						900.878
ERYTHROMYCIN	2272	drugs.2639	2023-06-28 13:08:53	2023-06-28 13:08:53	/home/zeyad/ligprep_drugs	ligprep_drugs-out.maegz	2724			59121	0	1.000	S-OPLS	55.382	TRUE	ERYTHROMYCIN-1	A							0.858	0.327																						3080.324
PIMECROLIMUS	2273	drugs.4300	2023-06-28 13:08:53	2023-06-28 13:08:53	/home/zeyad/ligprep_drugs	ligprep_drugs-out.maegz	4450			59121	0	1.000	S-OPLS	59.650	TRUE	PIMECROLIMUS-1	A							0.899	0.271																						869.559
Isosteviol	2274	open structures.11361	2023-06-28 13:08:53	2023-06-28 13:08:53	/home/zeyad/tonino/phase_screen_Drugbank	ligprep_drugbank-out.maegz	11618			59121	0	1.000	S-OPLS	49.407	TRUE	ligprep_drugbank.maegz:11361-1	A							0.868	0.513																						644.570
GINSENOSIDE RG1	2275	drugs.252	2023-06-28 13:08:53	2023-06-28 13:08:53	/home/zeyad/ligprep_drugs	ligprep_drugs-out.maegz	264			59121	0	1.000	S-OPLS	96.422	TRUE	GINSENOSIDE RG1-1	A							0.814	0.325																						3383.973
Sonolisib	2276	open structures.8757	2023-06-28 13:08:53	2023-06-28 13:08:53	/home/zeyad/tonino/phase_screen_Drugbank	ligprep_drugbank-out.maegz	9021			59121	0	1.000	S-OPLS	61.805	TRUE	ligprep_drugbank.maegz:8757-1	A							0.693	0.432																						2387.357
Phorbol 12-myristate 13-acetate diester	2277	open structures.11460	2023-06-28 13:08:53	2023-06-28 13:08:53	/home/zeyad/tonino/phase_screen_Drugbank	ligprep_drugbank-out.maegz	11724			59121	0	1.000	S-OPLS	47.368	TRUE	ligprep_drugbank.maegz:11460-1	A							0.908	0.440																						1128.493
Kitasamycin	2278	open structures.7499	2023-06-28 13:08:53	2023-06-28 13:08:53	/home/zeyad/tonino/phase_screen_Drugbank	ligprep_drugbank-out.maegz	7730			59121	0	1.000	S-OPLS	28.881	TRUE	ligprep_drugbank.maegz:7499-1	A							0.902	0.256																						1610.592
Cefbuperazone	2279	open structures.9631	2023-06-28 13:08:53	2023-06-28 13:08:53	/home/zeyad/tonino/phase_screen_Drugbank	ligprep_drugbank-out.maegz	9905			59121	0	1.000	S-OPLS	60.183	TRUE	ligprep_drugbank.maegz:9631-1	A							0.940	0.334																						202.877
BMS-188797	2280	open structures.8771	2023-06-28 13:08:53	2023-06-28 13:08:53	/home/zeyad/tonino/phase_screen_Drugbank	ligprep_drugbank-out.maegz	9036			59121	0	1.000	S-OPLS	100.768	TRUE	ligprep_drugbank.maegz:8771-1	A							0.811	0.314																						984.192
Ovalicin	2281	open structures.3932	2023-06-28 13:08:53	2023-06-28 13:08:53	/home/zeyad/tonino/phase_screen_Drugbank	ligprep_drugbank-out.maegz	4005			59121	0	1.000	S-OPLS	10.510	TRUE	OVA-1	A							0.870	0.468																						850.975
KD3010	2282	open structures.4565	2023-06-28 13:08:53	2023-06-28 13:08:53	/home/zeyad/tonino/phase_screen_Drugbank	ligprep_drugbank-out.maegz	4658			59121	0	1.000	S-OPLS	45.086	TRUE	ligprep_drugbank.maegz:4565-1	A							0.819	0.370																						1020.512
HYDROCORTISONE CYPIONATE	2283	drugs.1877	2023-06-28 13:08:53	2023-06-28 13:08:53	/home/zeyad/ligprep_drugs	ligprep_drugs-out.maegz	1935			59121	0	1.000	S-OPLS	64.120	TRUE	HYDROCORTISONE CYPIONATE-1	A							0.669	0.489																						1796.546
Simvastatin	2284	open structures.527	2023-06-28 13:08:53	2023-06-28 13:08:53	/home/zeyad/tonino/phase_screen_Drugbank	ligprep_drugbank-out.maegz	535			59121	0	1.000	S-OPLS	19.230	TRUE	ligprep_drugbank.maegz:527-1	A							0.797	0.400																						1217.159
CANFOSFAMIDE	2285	drugs.6690	2023-06-28 13:08:53	2023-06-28 13:08:53	/home/zeyad/ligprep_drugs	ligprep_drugs-out.maegz	6923			59121	0	1.000	S-OPLS	0.154	TRUE	CANFOSFAMIDE-1	A							0.872	0.265																						344.519
Quinfamide	2286	open structures.8903	2023-06-28 13:08:53	2023-06-28 13:08:53	/home/zeyad/tonino/phase_screen_Drugbank	ligprep_drugbank-out.maegz	9177			59121	0	1.000	S-OPLS	49.858	TRUE	ligprep_drugbank.maegz:8903-1	A							0.816	0.399																						560.585
Docetaxel	2287	open structures.1118	2023-06-28 13:08:53	2023-06-28 13:08:53	/home/zeyad/tonino/phase_screen_Drugbank	ligprep_drugbank-out.maegz	1136			59121	0	1.000	S-OPLS	87.439	TRUE	ligprep_drugbank.maegz:1118-1	A							0.964	0.350																						3865.105
Monensin	2288	open structures.7816	2023-06-28 13:08:53	2023-06-28 13:08:53	/home/zeyad/tonino/phase_screen_Drugbank	ligprep_drugbank-out.maegz	8033			59121	0	1.000	S-OPLS	21.115	TRUE	ligprep_drugbank.maegz:7816-1	A							0.901	0.363																						2668.284
Reserpine	2289	open structures.101	2023-06-28 13:08:53	2023-06-28 13:08:53	/home/zeyad/tonino/phase_screen_Drugbank	ligprep_drugbank-out.maegz	105			59121	0	1.000	S-OPLS	54.917	TRUE	ligprep_drugbank.maegz:101-1	A							0.788	0.399																						721.199
Rokitamycin	2290	open structures.9424	2023-06-28 13:08:53	2023-06-28 13:08:53	/home/zeyad/tonino/phase_screen_Drugbank	ligprep_drugbank-out.maegz	9698			59121	0	1.000	S-OPLS	27.697	TRUE	ligprep_drugbank.maegz:9424-1	A							0.916	0.231																						1217.258
Oxetacaine	2291	open structures.8701	2023-06-28 13:08:53	2023-06-28 13:08:53	/home/zeyad/tonino/phase_screen_Drugbank	ligprep_drugbank-out.maegz	8962			59121	0	1.000	S-OPLS	69.426	TRUE	ligprep_drugbank.maegz:8701-1	A							0.886	0.393																						667.181
OXETHAZAINE	2292	drugs.4823	2023-06-28 13:08:53	2023-06-28 13:08:53	/home/zeyad/ligprep_drugs	ligprep_drugs-out.maegz	4989			59121	0	1.000	S-OPLS	69.083	TRUE	OXETHAZAINE-1	A							0.886	0.393																						667.180
Tinostamustine	2293	open structures.10521	2023-06-28 13:08:53	2023-06-28 13:08:53	/home/zeyad/tonino/phase_screen_Drugbank	ligprep_drugbank-out.maegz	10767			59121	0	1.000	S-OPLS	26.913	TRUE	ligprep_drugbank.maegz:10521-1	A							0.849	0.313																						142.232
Grazoprevir	2294	open structures.7916	2023-06-28 13:08:53	2023-06-28 13:08:53	/home/zeyad/tonino/phase_screen_Drugbank	ligprep_drugbank-out.maegz	8140			59121	0	1.000	S-OPLS	51.176	TRUE	ligprep_drugbank.maegz:7916-1	A							0.771	0.332																						124.132
Roxithromycin	2295	open structures.660	2023-06-28 13:08:53	2023-06-28 13:08:53	/home/zeyad/tonino/phase_screen_Drugbank	ligprep_drugbank-out.maegz	671			59121	0	1.000	S-OPLS	76.278	TRUE	ligprep_drugbank.maegz:660-1	A							0.797	0.323																						3801.124
Dolastatin 10	2296	open structures.8863	2023-06-28 13:08:53	2023-06-28 13:08:53	/home/zeyad/tonino/phase_screen_Drugbank	ligprep_drugbank-out.maegz	9132			59121	0	1.000	S-OPLS	58.957	TRUE	ligprep_drugbank.maegz:8863-1	A							0.846	0.274																						2527.227
SYMPROIC	2297	drugs.1423	2023-06-28 13:08:53	2023-06-28 13:08:53	/home/zeyad/ligprep_drugs	ligprep_drugs-out.maegz	1470			59121	0	1.000	S-OPLS	89.972	TRUE	SYMPROIC-1	A							0.873	0.388																						171.762
Ingenol disoxate	2298	open structures.10497	2023-06-28 13:08:53	2023-06-28 13:08:53	/home/zeyad/tonino/phase_screen_Drugbank	ligprep_drugbank-out.maegz	10743			59121	0	1.000	S-OPLS	57.537	TRUE	ligprep_drugbank.maegz:10497-1	A							0.900	0.480																						244.929
ROPEGINTERFERON ALFA-2B	2299	drugs.5836	2023-06-28 13:08:53	2023-06-28 13:08:53	/home/zeyad/ligprep_drugs	ligprep_drugs-out.maegz	6038			59121	0	1.000	S-OPLS	13.257	TRUE	ROPEGINTERFERON ALFA-2B-1	A							0.835	0.352																						183.218
Tulathromycin A	2300	open structures.7854	2023-06-28 13:08:53	2023-06-28 13:08:53	/home/zeyad/tonino/phase_screen_Drugbank	ligprep_drugbank-out.maegz	8071			59121	0	1.000	S-OPLS	89.795	TRUE	ligprep_drugbank.maegz:7854-1	A							0.904	0.276																						1714.334
Gallopamil	2301	open structures.9009	2023-06-28 13:08:53	2023-06-28 13:08:53	/home/zeyad/tonino/phase_screen_Drugbank	ligprep_drugbank-out.maegz	9280			59121	0	1.000	S-OPLS	49.541	TRUE	ligprep_drugbank.maegz:9009-1	A							0.719	0.428																						701.588
Baloxavir marboxil	2302	open structures.9928	2023-06-28 13:08:53	2023-06-28 13:08:53	/home/zeyad/tonino/phase_screen_Drugbank	ligprep_drugbank-out.maegz	10198			59121	0	1.000	S-OPLS	101.859	TRUE	ligprep_drugbank.maegz:9928-1	A							0.836	0.420																						2748.843
[(5R)-5-(2,3-dibromo-5-ethoxy-4-hydroxybenzyl)-4-oxo-2-thioxo-1,3-thiazolidin-3-yl]acetic acid	2303	open structures.5354	2023-06-28 13:08:53	2023-06-28 13:08:53	/home/zeyad/tonino/phase_screen_Drugbank	ligprep_drugbank-out.maegz	5487			59121	0	1.000	S-OPLS	12.986	TRUE	322-1	A							0.683	0.483																						1385.853
MOXISYLYTE	2304	drugs.3690	2023-06-28 13:08:53	2023-06-28 13:08:53	/home/zeyad/ligprep_drugs	ligprep_drugs-out.maegz	3814			59121	0	1.000	S-OPLS	24.269	TRUE	MOXISYLYTE-1	A							0.609	0.323																						634.007
Narasin	2305	open structures.7818	2023-06-28 13:08:53	2023-06-28 13:08:53	/home/zeyad/tonino/phase_screen_Drugbank	ligprep_drugbank-out.maegz	8035			59121	0	1.000	S-OPLS	66.341	TRUE	ligprep_drugbank.maegz:7818-1	A							0.787	0.326																						3038.378
GLYCOCHOLIC ACID	2306	drugs.4418	2023-06-28 13:08:53	2023-06-28 13:08:53	/home/zeyad/ligprep_drugs	ligprep_drugs-out.maegz	4571			59121	0	1.000	S-OPLS	58.219	TRUE	GLYCOCHOLIC ACID-1	A							0.728	0.471																						3756.232
E7107	2307	open structures.8681	2023-06-28 13:08:53	2023-06-28 13:08:53	/home/zeyad/tonino/phase_screen_Drugbank	ligprep_drugbank-out.maegz	8937			59121	0	1.000	S-OPLS	45.366	TRUE	ligprep_drugbank.maegz:8681-1	A							0.841	0.223																						526.330
Artemisone	2308	open structures.11049	2023-06-28 13:08:53	2023-06-28 13:08:53	/home/zeyad/tonino/phase_screen_Drugbank	ligprep_drugbank-out.maegz	11296			59121	0	1.000	S-OPLS	21.692	TRUE	ligprep_drugbank.maegz:11049-1	A							0.676	0.458																						520.610
FOTEMUSTINE	2309	drugs.2983	2023-06-28 13:08:53	2023-06-28 13:08:53	/home/zeyad/ligprep_drugs	ligprep_drugs-out.maegz	3087			59121	0	1.000	S-OPLS	13.329	TRUE	FOTEMUSTINE-1	A							0.870	0.338																						102.099
FLUTICASONE PROPIONATE	2310	drugs.16	2023-06-28 13:08:53	2023-06-28 13:08:53	/home/zeyad/ligprep_drugs	ligprep_drugs-out.maegz	18			59121	0	1.000	S-OPLS	58.161	TRUE	FLUTICASONE PROPIONATE-1	A							0.329	0.560																						901.503
DIGOXIN	2311	drugs.1558	2023-06-28 13:08:53	2023-06-28 13:08:53	/home/zeyad/ligprep_drugs	ligprep_drugs-out.maegz	1609			59121	0	1.000	S-OPLS	54.843	TRUE	DIGOXIN-1	A							0.808	0.370																						1892.149
N-ALLYL-5-AMIDINOAMINOOXY-PROPYLOXY-3-CHLORO-N-CYCLOPENTYLBENZAMIDE	2312	open structures.5218	2023-06-28 13:08:53	2023-06-28 13:08:53	/home/zeyad/tonino/phase_screen_Drugbank	ligprep_drugbank-out.maegz	5341			59121	0	1.000	S-OPLS	42.029	TRUE	14A-1	A							0.790	0.466																						1086.437
Naldemedine	2313	open structures.7998	2023-06-28 13:08:53	2023-06-28 13:08:53	/home/zeyad/tonino/phase_screen_Drugbank	ligprep_drugbank-out.maegz	8224			59121	0	1.000	S-OPLS	81.940	TRUE	ligprep_drugbank.maegz:7998-1	A							0.891	0.421																						305.127
METOPRENIC ACID	2314	drugs.6050	2023-06-28 13:08:53	2023-06-28 13:08:53	/home/zeyad/ligprep_drugs	ligprep_drugs-out.maegz	6259			59121	0	1.000	S-OPLS	6.253	TRUE	METOPRENIC ACID-1	A							0.807	0.463																						217.455
argatroban	2315	drugs.460	2023-06-28 13:08:53	2023-06-28 13:08:53	/home/zeyad/ligprep_drugs	ligprep_drugs-out.maegz	474			59121	0	1.000	S-OPLS	31.788	TRUE	argatroban-1	A							0.888	0.395																						1551.613
ARGATROBAN	2316	drugs.865	2023-06-28 13:08:53	2023-06-28 13:08:53	/home/zeyad/ligprep_drugs	ligprep_drugs-out.maegz	895			59121	0	1.000	S-OPLS	31.788	TRUE	ARGATROBAN-1	A							0.888	0.395																						1551.613
21R-ARGATROBAN	2317	drugs.2918	2023-06-28 13:08:53	2023-06-28 13:08:53	/home/zeyad/ligprep_drugs	ligprep_drugs-out.maegz	3018			59121	0	1.000	S-OPLS	31.788	TRUE	21R-ARGATROBAN-1	A							0.888	0.395																						1551.613
O-(CHLOROACETYLCARBAMOYL)FUMAGILLOL	2318	drugs.4262	2023-06-28 13:08:53	2023-06-28 13:08:53	/home/zeyad/ligprep_drugs	ligprep_drugs-out.maegz	4409			59121	0	1.000	S-OPLS	21.092	TRUE	O-(CHLOROACETYLCARBAMOYL)FUMAGILLOL-1	A							0.788	0.460																						4059.010
Glecaprevir	2319	open structures.9858	2023-06-28 13:08:53	2023-06-28 13:08:53	/home/zeyad/tonino/phase_screen_Drugbank	ligprep_drugbank-out.maegz	10132			59121	0	1.000	S-OPLS	53.822	TRUE	ligprep_drugbank.maegz:9858-1	A							0.832	0.310																						294.382
1QPL	2320	drugs.2579	2023-06-28 13:08:53	2023-06-28 13:08:53	/home/zeyad/ligprep_drugs	ligprep_drugs-out.maegz	2659			59121	0	1.000	S-OPLS	71.850	TRUE	1QPL-1	A							0.811	0.268																						1082.021
ligprep_drugbank.maegz:7945	2321	open structures.7945	2023-06-28 13:08:53	2023-06-28 13:08:53	/home/zeyad/tonino/phase_screen_Drugbank	ligprep_drugbank-out.maegz	8169			59121	0	1.000	S-OPLS	17.612	TRUE	ligprep_drugbank.maegz:7945-1	A							0.855	0.466																						521.672
ligprep_drugbank.maegz:9536	2322	open structures.9536	2023-06-28 13:08:53	2023-06-28 13:08:53	/home/zeyad/tonino/phase_screen_Drugbank	ligprep_drugbank-out.maegz	9809			59121	0	1.000	S-OPLS	57.079	TRUE	ligprep_drugbank.maegz:9536-1	A							0.789	0.261																						2927.352
KABIRAMIDE C	2323	drugs.591	2023-06-28 13:08:53	2023-06-28 13:08:53	/home/zeyad/ligprep_drugs	ligprep_drugs-out.maegz	613			59121	0	0.500	S-OPLS	31.684	TRUE	KABIRAMIDE C-1	A							0.796	0.278																						907.973
KABIRAMIDE C	2324	drugs.592	2023-06-28 13:08:53	2023-06-28 13:08:53	/home/zeyad/ligprep_drugs	ligprep_drugs-out.maegz	614			59121	0	0.500	S-OPLS	31.684	TRUE	KABIRAMIDE C-1	A							0.796	0.278																						907.973
ligprep_drugbank.maegz:4282	2325	open structures.4282	2023-06-28 13:08:53	2023-06-28 13:08:53	/home/zeyad/tonino/phase_screen_Drugbank	ligprep_drugbank-out.maegz	4369			59121	0	1.000	S-OPLS	-22.361	TRUE	ligprep_drugbank.maegz:4282-1	A							0.686	0.448																						61.924
ligprep_drugbank.maegz:7436	2326	open structures.7436	2023-06-28 13:08:53	2023-06-28 13:08:53	/home/zeyad/tonino/phase_screen_Drugbank	ligprep_drugbank-out.maegz	7665			59121	0	1.000	S-OPLS	46.908	TRUE	ligprep_drugbank.maegz:7436-1	A							0.842	0.410																						125.837
CILNIDIPINE	2327	drugs.617	2023-06-28 13:08:53	2023-06-28 13:08:53	/home/zeyad/ligprep_drugs	ligprep_drugs-out.maegz	639			59121	0	1.000	S-OPLS	46.908	TRUE	CILNIDIPINE-1	A							0.842	0.410																						124.907
ligprep_drugbank.maegz:8275	2328	open structures.8275	2023-06-28 13:08:53	2023-06-28 13:08:53	/home/zeyad/tonino/phase_screen_Drugbank	ligprep_drugbank-out.maegz	8516			59121	0	1.000	S-OPLS	100.655	TRUE	ligprep_drugbank.maegz:8275-1	A							0.841	0.344																						1356.437
ligprep_drugbank.maegz:213	2329	open structures.213	2023-06-28 13:08:53	2023-06-28 13:08:53	/home/zeyad/tonino/phase_screen_Drugbank	ligprep_drugbank-out.maegz	222			59121	0	1.000	S-OPLS	63.268	TRUE	ligprep_drugbank.maegz:213-1	A							0.751	0.296																						258.477
ligprep_drugbank.maegz:7888	2330	open structures.7888	2023-06-28 13:08:53	2023-06-28 13:08:53	/home/zeyad/tonino/phase_screen_Drugbank	ligprep_drugbank-out.maegz	8108			59121	0	1.000	S-OPLS	33.213	TRUE	ligprep_drugbank.maegz:7888-1	A							0.850	0.281																						2948.658
ligprep_drugbank.maegz:7957	2331	open structures.7957	2023-06-28 13:08:53	2023-06-28 13:08:53	/home/zeyad/tonino/phase_screen_Drugbank	ligprep_drugbank-out.maegz	8181			59121	0	1.000	S-OPLS	104.167	TRUE	ligprep_drugbank.maegz:7957-1	A							0.863	0.381																						1046.553
ligprep_drugbank.maegz:9966	2332	open structures.9966	2023-06-28 13:08:53	2023-06-28 13:08:53	/home/zeyad/tonino/phase_screen_Drugbank	ligprep_drugbank-out.maegz	10237			59121	0	1.000	S-OPLS	30.384	TRUE	ligprep_drugbank.maegz:9966-1	A							0.816	0.482																						2140.747
ligprep_drugbank.maegz:230	2333	open structures.230	2023-06-28 13:08:53	2023-06-28 13:08:53	/home/zeyad/tonino/phase_screen_Drugbank	ligprep_drugbank-out.maegz	238			59121	0	1.000	S-OPLS	44.704	TRUE	ligprep_drugbank.maegz:230-1	A							0.808	0.348																						561.347
MILATAXEL	2334	drugs.2860	2023-06-28 13:08:53	2023-06-28 13:08:53	/home/zeyad/ligprep_drugs	ligprep_drugs-out.maegz	2953			59121	0	1.000	S-OPLS	87.556	TRUE	MILATAXEL-1	A							0.830	0.277																						1709.788
GERANYL PYROPHOSPHATE	2335	drugs.1500	2023-06-28 13:08:53	2023-06-28 13:08:53	/home/zeyad/ligprep_drugs	ligprep_drugs-out.maegz	1553			59121	0	1.000	S-OPLS	-18.399	TRUE	GERANYL PYROPHOSPHATE-1	A							0.526	0.423																						55.321
ligprep_drugbank.maegz:4719	2336	open structures.4719	2023-06-28 13:08:53	2023-06-28 13:08:53	/home/zeyad/tonino/phase_screen_Drugbank	ligprep_drugbank-out.maegz	4815			59121	0	1.000	S-OPLS	29.237	TRUE	ligprep_drugbank.maegz:4719-1	A							0.721	0.480																						1040.439
ligprep_drugbank.maegz:9063	2337	open structures.9063	2023-06-28 13:08:53	2023-06-28 13:08:53	/home/zeyad/tonino/phase_screen_Drugbank	ligprep_drugbank-out.maegz	9336			59121	0	1.000	S-OPLS	96.165	TRUE	ligprep_drugbank.maegz:9063-1	A							0.790	0.311																						1169.762
ligprep_drugbank.maegz:3835	2338	open structures.3835	2023-06-28 13:08:53	2023-06-28 13:08:53	/home/zeyad/tonino/phase_screen_Drugbank	ligprep_drugbank-out.maegz	3902			59121	0	1.000	S-OPLS	74.032	TRUE	ligprep_drugbank.maegz:3835-1	A							0.801	0.192																						275.143
ligprep_drugbank.maegz:3453	2339	open structures.3453	2023-06-28 13:08:53	2023-06-28 13:08:53	/home/zeyad/tonino/phase_screen_Drugbank	ligprep_drugbank-out.maegz	3520			59121	0	1.000	S-OPLS	14.885	TRUE	ligprep_drugbank.maegz:3453-1	A							0.836	0.375																						172.167
PACLITAXEL POLIGLUMEX	2340	drugs.3239	2023-06-28 13:08:53	2023-06-28 13:08:53	/home/zeyad/ligprep_drugs	ligprep_drugs-out.maegz	3352			59121	0	1.000	S-OPLS	118.820	TRUE	PACLITAXEL POLIGLUMEX-1	A							0.939	0.245																						2106.474
ligprep_drugbank.maegz:11320	2341	open structures.11320	2023-06-28 13:08:53	2023-06-28 13:08:53	/home/zeyad/tonino/phase_screen_Drugbank	ligprep_drugbank-out.maegz	11575			59121	0	1.000	S-OPLS	17.852	TRUE	ligprep_drugbank.maegz:11320-1	A							0.721	0.399																						134.900
ligprep_drugbank.maegz:11152	2342	open structures.11152	2023-06-28 13:08:53	2023-06-28 13:08:53	/home/zeyad/tonino/phase_screen_Drugbank	ligprep_drugbank-out.maegz	11403			59121	0	1.000	S-OPLS	64.403	TRUE	ligprep_drugbank.maegz:11152-1	A							0.824	0.265																						1599.134
ligprep_drugbank.maegz:2702	2343	open structures.2702	2023-06-28 13:08:53	2023-06-28 13:08:53	/home/zeyad/tonino/phase_screen_Drugbank	ligprep_drugbank-out.maegz	2740			59121	0	1.000	S-OPLS	24.540	TRUE	ligprep_drugbank.maegz:2702-1	A							0.581	0.405																						515.853
ANAMORELIN	2344	drugs.6234	2023-06-28 13:08:53	2023-06-28 13:08:53	/home/zeyad/ligprep_drugs	ligprep_drugs-out.maegz	6451			59121	0	1.000	S-OPLS	51.619	TRUE	ANAMORELIN-1	A							0.702	0.318																						2121.087
BAFILOMYCIN B1	2345	drugs.3452	2023-06-28 13:08:53	2023-06-28 13:08:53	/home/zeyad/ligprep_drugs	ligprep_drugs-out.maegz	3569			59121	0	0.498	S-OPLS	24.180	TRUE	BAFILOMYCIN B1-1	A							0.890	0.270																						998.343
GW-870086	2346	open structures.8527	2023-06-28 13:08:53	2023-06-28 13:08:53	/home/zeyad/tonino/phase_screen_Drugbank	ligprep_drugbank-out.maegz	8777			59121	0	1.000	S-OPLS	81.277	TRUE	ligprep_drugbank.maegz:8527-1	A							0.769	0.368																						835.540
Ursodeoxycholic acid	2347	open structures.1381	2023-06-28 13:08:53	2023-06-28 13:08:53	/home/zeyad/tonino/phase_screen_Drugbank	ligprep_drugbank-out.maegz	1397			59121	0	1.000	S-OPLS	50.116	TRUE	1586-1	A							0.794	0.449																						378.273
Perindoprilat	2348	open structures.10081	2023-06-28 13:08:53	2023-06-28 13:08:53	/home/zeyad/tonino/phase_screen_Drugbank	ligprep_drugbank-out.maegz	10344			59121	0	1.000	S-OPLS	19.838	TRUE	ligprep_drugbank.maegz:10081-1	A							0.764	0.464																						163.802
BIRICODAR	2349	drugs.3682	2023-06-28 13:08:53	2023-06-28 13:08:53	/home/zeyad/ligprep_drugs	ligprep_drugs-out.maegz	3806			59121	0	1.000	S-OPLS	69.866	TRUE	BIRICODAR-1	A							0.875	0.339																						389.570
Solithromycin	2350	open structures.7498	2023-06-28 13:08:53	2023-06-28 13:08:53	/home/zeyad/tonino/phase_screen_Drugbank	ligprep_drugbank-out.maegz	7729			59121	0	1.000	S-OPLS	71.894	TRUE	ligprep_drugbank.maegz:7498-1	A							0.807	0.243																						918.093
Cethromycin	2351	open structures.4940	2023-06-28 13:08:53	2023-06-28 13:08:53	/home/zeyad/tonino/phase_screen_Drugbank	ligprep_drugbank-out.maegz	5050			59121	0	1.000	S-OPLS	69.243	TRUE	ligprep_drugbank.maegz:4940-1	A							0.789	0.284																						4566.351
Cefamandole	2352	open structures.1161	2023-06-28 13:08:53	2023-06-28 13:08:53	/home/zeyad/tonino/phase_screen_Drugbank	ligprep_drugbank-out.maegz	1179			59121	0	1.000	S-OPLS	45.891	TRUE	1326-1	A							0.826	0.364																						72.758
SPIRONOLACTONE	2353	drugs.3042	2023-06-28 13:08:53	2023-06-28 13:08:53	/home/zeyad/ligprep_drugs	ligprep_drugs-out.maegz	3148			59121	0	1.000	S-OPLS	46.553	TRUE	SPIRONOLACTONE-1	A							0.831	0.530																						213.532
FORALUMAB	2354	drugs.169	2023-06-28 13:08:53	2023-06-28 13:08:53	/home/zeyad/ligprep_drugs	ligprep_drugs-out.maegz	179			59121	0	1.000	S-OPLS	23.206	TRUE	FORALUMAB-1	A							0.758	0.288																						166.836
ligprep_drugbank.maegz:8637	2355	open structures.8637	2023-06-28 13:08:53	2023-06-28 13:08:53	/home/zeyad/tonino/phase_screen_Drugbank	ligprep_drugbank-out.maegz	8892			59121	0	1.000	S-OPLS	80.471	TRUE	ligprep_drugbank.maegz:8637-1	A							0.815	0.403																						189.453
ligprep_drugbank.maegz:8618	2356	open structures.8618	2023-06-28 13:08:53	2023-06-28 13:08:53	/home/zeyad/tonino/phase_screen_Drugbank	ligprep_drugbank-out.maegz	8874			59121	0	1.000	S-OPLS	88.837	TRUE	ligprep_drugbank.maegz:8618-1	A							0.850	0.430																						2595.889
ligprep_drugbank.maegz:2417	2357	open structures.2417	2023-06-28 13:08:53	2023-06-28 13:08:53	/home/zeyad/tonino/phase_screen_Drugbank	ligprep_drugbank-out.maegz	2448			59121	0	1.000	S-OPLS	70.900	TRUE	ligprep_drugbank.maegz:2417-1	A							0.933	0.380																						623.945
ligprep_drugbank.maegz:7817	2358	open structures.7817	2023-06-28 13:08:53	2023-06-28 13:08:53	/home/zeyad/tonino/phase_screen_Drugbank	ligprep_drugbank-out.maegz	8034			59121	0	1.000	S-OPLS	9.775	TRUE	ligprep_drugbank.maegz:7817-1	A							0.829	0.449																						1759.291
EDOXABAN	2359	drugs.5095	2023-06-28 13:08:53	2023-06-28 13:08:53	/home/zeyad/ligprep_drugs	ligprep_drugs-out.maegz	5272			59121	0	1.000	S-OPLS	65.533	TRUE	EDOXABAN-1	A							0.584	0.386																						322.231
ligprep_drugbank.maegz:7469	2360	open structures.7469	2023-06-28 13:08:53	2023-06-28 13:08:53	/home/zeyad/tonino/phase_screen_Drugbank	ligprep_drugbank-out.maegz	7699			59121	0	1.000	S-OPLS	41.160	TRUE	ligprep_drugbank.maegz:7469-1	A							0.810	0.427																						182.128
ligprep_drugbank.maegz:3955	2361	open structures.3955	2023-06-28 13:08:53	2023-06-28 13:08:53	/home/zeyad/tonino/phase_screen_Drugbank	ligprep_drugbank-out.maegz	4031			59121	0	1.000	S-OPLS	31.259	TRUE	ligprep_drugbank.maegz:3955-1	A							0.864	0.405																						484.331
ACETYLDIGITOXINUM	2362	drugs.3471	2023-06-28 13:08:53	2023-06-28 13:08:53	/home/zeyad/ligprep_drugs	ligprep_drugs-out.maegz	3587			59121	0	1.000	S-OPLS	65.356	TRUE	ACETYLDIGITOXINUM-1	A							0.808	0.229																						3207.378
ACETYLDIGITOXIN	2363	drugs.4946	2023-06-28 13:08:53	2023-06-28 13:08:53	/home/zeyad/ligprep_drugs	ligprep_drugs-out.maegz	5118			59121	0	1.000	S-OPLS	65.356	TRUE	ACETYLDIGITOXIN-1	A							0.808	0.229																						3207.378
KD3010	2364	drugs.3763	2023-06-28 13:08:53	2023-06-28 13:08:53	/home/zeyad/ligprep_drugs	ligprep_drugs-out.maegz	3892			59121	0	1.000	S-OPLS	45.105	TRUE	KD3010-1	A							0.786	0.383																						668.130
ligprep_drugbank.maegz:7851	2365	open structures.7851	2023-06-28 13:08:53	2023-06-28 13:08:53	/home/zeyad/tonino/phase_screen_Drugbank	ligprep_drugbank-out.maegz	8068			59121	0	1.000	S-OPLS	83.139	TRUE	ligprep_drugbank.maegz:7851-1	A							0.808	0.204																						1368.840
ligprep_drugbank.maegz:6981	2366	open structures.6981	2023-06-28 13:08:53	2023-06-28 13:08:53	/home/zeyad/tonino/phase_screen_Drugbank	ligprep_drugbank-out.maegz	7201			59121	0	1.000	S-OPLS	32.363	TRUE	ligprep_drugbank.maegz:6981-1	A							0.677	0.406																						233.687
UBIQUINONE Q1	2367	drugs.919	2023-06-28 13:08:53	2023-06-28 13:08:53	/home/zeyad/ligprep_drugs	ligprep_drugs-out.maegz	947			59121	0	1.000	S-OPLS	32.363	TRUE	UBIQUINONE Q1-1	A							0.677	0.406																						233.685
ligprep_drugbank.maegz:8051	2368	open structures.8051	2023-06-28 13:08:53	2023-06-28 13:08:53	/home/zeyad/tonino/phase_screen_Drugbank	ligprep_drugbank-out.maegz	8285			59121	0	1.000	S-OPLS	51.709	TRUE	ligprep_drugbank.maegz:8051-1	A							0.798	0.266																						749.130
ligprep_drugbank.maegz:11539	2369	open structures.11539	2023-06-28 13:08:53	2023-06-28 13:08:53	/home/zeyad/tonino/phase_screen_Drugbank	ligprep_drugbank-out.maegz	11805			59121	0	1.000	S-OPLS	43.801	TRUE	ligprep_drugbank.maegz:11539-1	A							0.596	0.388																						982.895
ligprep_drugbank.maegz:11538	2370	open structures.11538	2023-06-28 13:08:53	2023-06-28 13:08:53	/home/zeyad/tonino/phase_screen_Drugbank	ligprep_drugbank-out.maegz	11804			59121	0	1.000	S-OPLS	97.169	TRUE	ligprep_drugbank.maegz:11538-1	A							0.788	0.318																						1175.625
ligprep_drugbank.maegz:9327	2371	open structures.9327	2023-06-28 13:08:53	2023-06-28 13:08:53	/home/zeyad/tonino/phase_screen_Drugbank	ligprep_drugbank-out.maegz	9602			59121	0	1.000	S-OPLS	60.950	TRUE	ligprep_drugbank.maegz:9327-1	A							0.775	0.297																						527.228
ligprep_drugbank.maegz:1923	2372	open structures.1923	2023-06-28 13:08:53	2023-06-28 13:08:53	/home/zeyad/tonino/phase_screen_Drugbank	ligprep_drugbank-out.maegz	1950			59121	0	1.000	S-OPLS	35.058	TRUE	ligprep_drugbank.maegz:1923-1	A							0.859	0.270																						956.370
ligprep_drugbank.maegz:3164	2373	open structures.3164	2023-06-28 13:08:53	2023-06-28 13:08:53	/home/zeyad/tonino/phase_screen_Drugbank	ligprep_drugbank-out.maegz	3221			59121	0	1.000	S-OPLS	8.445	TRUE	ligprep_drugbank.maegz:3164-1	A							0.867	0.385																						486.059
AC1L9KVK	2374	drugs.5117	2023-06-28 13:08:53	2023-06-28 13:08:53	/home/zeyad/ligprep_drugs	ligprep_drugs-out.maegz	5295			59121	0	1.000	S-OPLS	30.199	TRUE	AC1L9KVK-1	A							0.714	0.410																						160.405
CILASTATIN	2375	drugs.528	2023-06-28 13:08:53	2023-06-28 13:08:53	/home/zeyad/ligprep_drugs	ligprep_drugs-out.maegz	548			59121	0	1.000	S-OPLS	28.187	TRUE	CILASTATIN-1	A							0.856	0.377																						170.103
ligprep_drugbank.maegz:8199	2376	open structures.8199	2023-06-28 13:08:53	2023-06-28 13:08:53	/home/zeyad/tonino/phase_screen_Drugbank	ligprep_drugbank-out.maegz	8435			59121	0	1.000	S-OPLS	48.426	TRUE	ligprep_drugbank.maegz:8199-1	A							0.877	0.302																						472.429
ligprep_drugbank.maegz:7141	2377	open structures.7141	2023-06-28 13:08:53	2023-06-28 13:08:53	/home/zeyad/tonino/phase_screen_Drugbank	ligprep_drugbank-out.maegz	7371			59121	0	1.000	S-OPLS	42.930	TRUE	ligprep_drugbank.maegz:7141-1	A							0.835	0.196																						1334.378
ligprep_drugbank.maegz:2071	2378	open structures.2071	2023-06-28 13:08:53	2023-06-28 13:08:53	/home/zeyad/tonino/phase_screen_Drugbank	ligprep_drugbank-out.maegz	2098			59121	0	1.000	S-OPLS	88.724	TRUE	ligprep_drugbank.maegz:2071-1	A							0.783	0.484																						15221.840
N-{2-[6-(2,4-DIAMINO-6-ETHYLPYRIMIDIN-5-YL)-2,2-DIMETHYL-3-OXO-2,3-DIHYDRO-4H-1,4-BENZOTHIAZIN-4-YL]ETHYL}ACETAMIDE	2379	drugs.6669	2023-06-28 13:08:53	2023-06-28 13:08:53	/home/zeyad/ligprep_drugs	ligprep_drugs-out.maegz	6901			59121	0	1.000	S-OPLS	29.362	TRUE	N-{2-[6-(2,4-DIAMINO-6-ETHYLPYRIMIDIN-5-YL)-2,2-DIMETHYL-3-OXO-2,3-DIHYDRO-4H-1,4-BENZOTHIAZIN-4-YL]ETHYL}ACETAMIDE-1	A							0.820	0.427																						236.081
Nitrendipine	2380	open structures.926	2023-06-28 13:08:53	2023-06-28 13:08:53	/home/zeyad/tonino/phase_screen_Drugbank	ligprep_drugbank-out.maegz	941			59121	0	1.000	S-OPLS	42.956	TRUE	1054-1	A							0.815	0.396																						181.858
ligprep_drugbank.maegz:7435	2381	open structures.7435	2023-06-28 13:08:53	2023-06-28 13:08:53	/home/zeyad/tonino/phase_screen_Drugbank	ligprep_drugbank-out.maegz	7664			59121	0	1.000	S-OPLS	66.879	TRUE	ligprep_drugbank.maegz:7435-1	A							0.782	0.374																						392.821
ligprep_drugbank.maegz:10569	2382	open structures.10569	2023-06-28 13:08:53	2023-06-28 13:08:53	/home/zeyad/tonino/phase_screen_Drugbank	ligprep_drugbank-out.maegz	10816			59121	0	1.000	S-OPLS	33.130	TRUE	ligprep_drugbank.maegz:10569-1	A							0.561	0.434																						192.004
ligprep_drugbank.maegz:10590	2383	open structures.10590	2023-06-28 13:08:53	2023-06-28 13:08:53	/home/zeyad/tonino/phase_screen_Drugbank	ligprep_drugbank-out.maegz	10836			59121	0	1.000	S-OPLS	70.528	TRUE	ligprep_drugbank.maegz:10590-1	A							0.943	0.377																						501.116
ligprep_drugbank.maegz:8300	2384	open structures.8300	2023-06-28 13:08:53	2023-06-28 13:08:53	/home/zeyad/tonino/phase_screen_Drugbank	ligprep_drugbank-out.maegz	8542			59121	0	0.200	S-OPLS	48.713	TRUE	ligprep_drugbank.maegz:8300-2	A							0.732	0.414																						869.785
ROXITHROMYCIN	2385	drugs.3393	2023-06-28 13:08:53	2023-06-28 13:08:53	/home/zeyad/ligprep_drugs	ligprep_drugs-out.maegz	3509			59121	0	1.000	S-OPLS	69.704	TRUE	ROXITHROMYCIN-1	A							0.741	0.305																						2040.583
ligprep_drugbank.maegz:11167	2386	open structures.11167	2023-06-28 13:08:53	2023-06-28 13:08:53	/home/zeyad/tonino/phase_screen_Drugbank	ligprep_drugbank-out.maegz	11419			59121	0	1.000	S-OPLS	44.597	TRUE	ligprep_drugbank.maegz:11167-1	A							0.722	0.490																						787.659
ligprep_drugbank.maegz:8281	2387	open structures.8281	2023-06-28 13:08:53	2023-06-28 13:08:53	/home/zeyad/tonino/phase_screen_Drugbank	ligprep_drugbank-out.maegz	8522			59121	0	1.000	S-OPLS	56.570	TRUE	ligprep_drugbank.maegz:8281-1	A							0.736	0.288																						1064.414
ligprep_drugbank.maegz:8935	2388	open structures.8935	2023-06-28 13:08:53	2023-06-28 13:08:53	/home/zeyad/tonino/phase_screen_Drugbank	ligprep_drugbank-out.maegz	9208			59121	0	1.000	S-OPLS	69.892	TRUE	ligprep_drugbank.maegz:8935-1	A							0.857	0.379																						1438.454
ligprep_drugbank.maegz:5147	2389	open structures.5147	2023-06-28 13:08:53	2023-06-28 13:08:53	/home/zeyad/tonino/phase_screen_Drugbank	ligprep_drugbank-out.maegz	5265			59121	0	1.000	S-OPLS	49.525	TRUE	ligprep_drugbank.maegz:5147-1	A							0.779	0.480																						735.049
ligprep_drugbank.maegz:9667	2390	open structures.9667	2023-06-28 13:08:53	2023-06-28 13:08:53	/home/zeyad/tonino/phase_screen_Drugbank	ligprep_drugbank-out.maegz	9940			59121	0	1.000	S-OPLS	41.674	TRUE	ligprep_drugbank.maegz:9667-1	A							0.832	0.500																						790.081
NITRENDIPINE	2391	drugs.154	2023-06-28 13:08:53	2023-06-28 13:08:53	/home/zeyad/ligprep_drugs	ligprep_drugs-out.maegz	164			59121	0	1.000	S-OPLS	42.955	TRUE	NITRENDIPINE-1	A							0.806	0.405																						137.990
ligprep_drugbank.maegz:9957	2392	open structures.9957	2023-06-28 13:08:53	2023-06-28 13:08:53	/home/zeyad/tonino/phase_screen_Drugbank	ligprep_drugbank-out.maegz	10228			59121	0	1.000	S-OPLS	4.899	TRUE	ligprep_drugbank.maegz:9957-1	A							0.856	0.388																						102.645
Ginsenoside Rg1	2393	open structures.5129	2023-06-28 13:08:53	2023-06-28 13:08:53	/home/zeyad/tonino/phase_screen_Drugbank	ligprep_drugbank-out.maegz	5247			59121	0	1.000	S-OPLS	98.537	TRUE	Ginsenoside Rg1-1	A							0.811	0.292																						62169.968
ligprep_drugbank.maegz:9173	2394	open structures.9173	2023-06-28 13:08:53	2023-06-28 13:08:53	/home/zeyad/tonino/phase_screen_Drugbank	ligprep_drugbank-out.maegz	9448			59121	0	1.000	S-OPLS	11.529	TRUE	ligprep_drugbank.maegz:9173-1	A							0.653	0.458																						873.256
ELOBIXIBAT	2395	drugs.3718	2023-06-28 13:08:53	2023-06-28 13:08:53	/home/zeyad/ligprep_drugs	ligprep_drugs-out.maegz	3844			59121	0	1.000	S-OPLS	81.864	TRUE	ELOBIXIBAT-1	A							0.871	0.310																						650.576
LACIDIPINE	2396	drugs.3350	2023-06-28 13:08:53	2023-06-28 13:08:53	/home/zeyad/ligprep_drugs	ligprep_drugs-out.maegz	3464			59121	0	1.000	S-OPLS	43.943	TRUE	LACIDIPINE-1	A							0.865	0.373																						646.667
hydrocortisone	2397	drugs.857	2023-06-28 13:08:53	2023-06-28 13:08:53	/home/zeyad/ligprep_drugs	ligprep_drugs-out.maegz	887			59121	0	1.000	S-OPLS	56.280	TRUE	hydrocortisone-1	A							0.687	0.561																						4650.244
LOXICODEGOL	2398	drugs.5004	2023-06-28 13:08:53	2023-06-28 13:08:53	/home/zeyad/ligprep_drugs	ligprep_drugs-out.maegz	5178			59121	0	1.000	S-OPLS	85.641	TRUE	LOXICODEGOL-1	A							0.798	0.311																						751.673
ligprep_drugbank.maegz:9633	2399	open structures.9633	2023-06-28 13:08:53	2023-06-28 13:08:53	/home/zeyad/tonino/phase_screen_Drugbank	ligprep_drugbank-out.maegz	9907			59121	0	1.000	S-OPLS	88.174	TRUE	ligprep_drugbank.maegz:9633-1	A							0.802	0.535																						15221.161
ligprep_drugbank.maegz:7893	2400	open structures.7893	2023-06-28 13:08:53	2023-06-28 13:08:53	/home/zeyad/tonino/phase_screen_Drugbank	ligprep_drugbank-out.maegz	8113			59121	0	1.000	S-OPLS	19.715	TRUE	ligprep_drugbank.maegz:7893-1	A							0.823	0.392																						135.498
ligprep_drugbank.maegz:10323	2401	open structures.10323	2023-06-28 13:08:53	2023-06-28 13:08:53	/home/zeyad/tonino/phase_screen_Drugbank	ligprep_drugbank-out.maegz	10566			59121	0	1.000	S-OPLS	111.436	TRUE	ligprep_drugbank.maegz:10323-1	A							0.754	0.324																						67444.595
ligprep_drugbank.maegz:3669	2402	open structures.3669	2023-06-28 13:08:53	2023-06-28 13:08:53	/home/zeyad/tonino/phase_screen_Drugbank	ligprep_drugbank-out.maegz	3733			59121	0	1.000	S-OPLS	0.888	TRUE	ligprep_drugbank.maegz:3669-1	A							0.923	0.232																						227.179
ligprep_drugbank.maegz:1583	2403	open structures.1583	2023-06-28 13:08:53	2023-06-28 13:08:53	/home/zeyad/tonino/phase_screen_Drugbank	ligprep_drugbank-out.maegz	1600			59121	0	1.000	S-OPLS	59.226	TRUE	ligprep_drugbank.maegz:1583-1	A							0.665	0.383																						2403.485
ligprep_drugbank.maegz:726	2404	open structures.726	2023-06-28 13:08:53	2023-06-28 13:08:53	/home/zeyad/tonino/phase_screen_Drugbank	ligprep_drugbank-out.maegz	738			59121	0	1.000	S-OPLS	39.849	TRUE	ligprep_drugbank.maegz:726-1	A							0.242	0.572																						488.785
ligprep_drugbank.maegz:1157	2405	open structures.1157	2023-06-28 13:08:53	2023-06-28 13:08:53	/home/zeyad/tonino/phase_screen_Drugbank	ligprep_drugbank-out.maegz	1175			59121	0	1.000	S-OPLS	30.857	TRUE	ligprep_drugbank.maegz:1157-1	A							0.931	0.233																						1476.365
ligprep_drugbank.maegz:8783	2406	open structures.8783	2023-06-28 13:08:53	2023-06-28 13:08:53	/home/zeyad/tonino/phase_screen_Drugbank	ligprep_drugbank-out.maegz	9049			59121	0	1.000	S-OPLS	94.614	TRUE	ligprep_drugbank.maegz:8783-1	A							0.606	0.298																						1458.345
ligprep_drugbank.maegz:4233	2407	open structures.4233	2023-06-28 13:08:53	2023-06-28 13:08:53	/home/zeyad/tonino/phase_screen_Drugbank	ligprep_drugbank-out.maegz	4318			59121	0	1.000	S-OPLS	0.431	TRUE	ligprep_drugbank.maegz:4233-1	A							0.888	0.327																						103.268
ligprep_drugbank.maegz:11403	2408	open structures.11403	2023-06-28 13:08:53	2023-06-28 13:08:53	/home/zeyad/tonino/phase_screen_Drugbank	ligprep_drugbank-out.maegz	11666			59121	0	0.091	S-OPLS	13.844	TRUE	ligprep_drugbank.maegz:11403-3	A							0.751	0.420																						173.543
BENZYLPENICILLOYL POLYLYSINE	2409	drugs.4350	2023-06-28 13:08:53	2023-06-28 13:08:53	/home/zeyad/ligprep_drugs	ligprep_drugs-out.maegz	4499			59121	0	1.000	S-OPLS	15.716	TRUE	BENZYLPENICILLOYL POLYLYSINE-1	A							0.843	0.446																						154.244
ligprep_drugbank.maegz:8289	2410	open structures.8289	2023-06-28 13:08:53	2023-06-28 13:08:53	/home/zeyad/tonino/phase_screen_Drugbank	ligprep_drugbank-out.maegz	8530			59121	0	1.000	S-OPLS	70.239	TRUE	ligprep_drugbank.maegz:8289-1	A							0.806	0.257																						603.311
ligprep_drugbank.maegz:9466	2411	open structures.9466	2023-06-28 13:08:53	2023-06-28 13:08:53	/home/zeyad/tonino/phase_screen_Drugbank	ligprep_drugbank-out.maegz	9739			59121	0	1.000	S-OPLS	28.157	TRUE	ligprep_drugbank.maegz:9466-1	A							0.931	0.230																						1462.367
ligprep_drugbank.maegz:6380	2412	open structures.6380	2023-06-28 13:08:53	2023-06-28 13:08:53	/home/zeyad/tonino/phase_screen_Drugbank	ligprep_drugbank-out.maegz	6570			59121	0	1.000	S-OPLS	38.243	TRUE	ligprep_drugbank.maegz:6380-1	A							0.687	0.430																						1126.283
CARBOXYATRACTYLOSIDE	2413	drugs.3813	2023-06-28 13:08:53	2023-06-28 13:08:53	/home/zeyad/ligprep_drugs	ligprep_drugs-out.maegz	3941			59121	0	1.000	S-OPLS	55.366	TRUE	CARBOXYATRACTYLOSIDE-1	A							0.721	0.391																						1300.510
ligprep_drugbank.maegz:489	2414	open structures.489	2023-06-28 13:08:53	2023-06-28 13:08:53	/home/zeyad/tonino/phase_screen_Drugbank	ligprep_drugbank-out.maegz	495			59121	0	1.000	S-OPLS	28.657	TRUE	ligprep_drugbank.maegz:489-1	A							0.880	0.282																						1204.641
ligprep_drugbank.maegz:7796	2415	open structures.7796	2023-06-28 13:08:53	2023-06-28 13:08:53	/home/zeyad/tonino/phase_screen_Drugbank	ligprep_drugbank-out.maegz	8012			59121	0	1.000	S-OPLS	20.562	TRUE	ligprep_drugbank.maegz:7796-1	A							0.621	0.232																						1265.217
FUSICOCCIN	2416	drugs.5513	2023-06-28 13:08:53	2023-06-28 13:08:53	/home/zeyad/ligprep_drugs	ligprep_drugs-out.maegz	5702			59121	0	1.000	S-OPLS	32.078	TRUE	FUSICOCCIN-1	A							0.758	0.353																						1084.349
ligprep_drugbank.maegz:11561	2417	open structures.11561	2023-06-28 13:08:53	2023-06-28 13:08:53	/home/zeyad/tonino/phase_screen_Drugbank	ligprep_drugbank-out.maegz	11827			59121	0	1.000	S-OPLS	32.693	TRUE	ligprep_drugbank.maegz:11561-1	A							0.833	0.542																						121.155
ligprep_drugbank.maegz:11578	2418	open structures.11578	2023-06-28 13:08:53	2023-06-28 13:08:53	/home/zeyad/tonino/phase_screen_Drugbank	ligprep_drugbank-out.maegz	11844			59121	0	1.000	S-OPLS	32.721	TRUE	ligprep_drugbank.maegz:11578-1	A							0.833	0.542																						121.155
HYDROCORTISONE	2419	drugs.1504	2023-06-28 13:08:53	2023-06-28 13:08:53	/home/zeyad/ligprep_drugs	ligprep_drugs-out.maegz	1557			59121	0	1.000	S-OPLS	57.617	TRUE	HYDROCORTISONE-1	A							0.795	0.504																						3329.687
Hetacillin	2420	open structures.621	2023-06-28 13:08:53	2023-06-28 13:08:53	/home/zeyad/tonino/phase_screen_Drugbank	ligprep_drugbank-out.maegz	633			59121	0	1.000	S-OPLS	18.688	TRUE	739-1	A							0.816	0.444																						87.510
ligprep_drugbank.maegz:9870	2421	open structures.9870	2023-06-28 13:08:53	2023-06-28 13:08:53	/home/zeyad/tonino/phase_screen_Drugbank	ligprep_drugbank-out.maegz	10144			59121	0	1.000	S-OPLS	39.119	TRUE	ligprep_drugbank.maegz:9870-1	A							0.819	0.335																						677.598
ligprep_drugbank.maegz:3795	2422	open structures.3795	2023-06-28 13:08:53	2023-06-28 13:08:53	/home/zeyad/tonino/phase_screen_Drugbank	ligprep_drugbank-out.maegz	3863			59121	0	1.000	S-OPLS	40.949	TRUE	ligprep_drugbank.maegz:3795-1	A							0.781	0.427																						150.742
ligprep_drugbank.maegz:5025	2423	open structures.5025	2023-06-28 13:08:53	2023-06-28 13:08:53	/home/zeyad/tonino/phase_screen_Drugbank	ligprep_drugbank-out.maegz	5140			59121	0	1.000	S-OPLS	47.852	TRUE	ligprep_drugbank.maegz:5025-1	A							0.768	0.475																						697.536
ligprep_drugbank.maegz:7901	2424	open structures.7901	2023-06-28 13:08:53	2023-06-28 13:08:53	/home/zeyad/tonino/phase_screen_Drugbank	ligprep_drugbank-out.maegz	8121			59121	0	1.000	S-OPLS	25.369	TRUE	ligprep_drugbank.maegz:7901-1	A							0.564	0.345																						2408.064
ligprep_drugbank.maegz:7443	2425	open structures.7443	2023-06-28 13:08:53	2023-06-28 13:08:53	/home/zeyad/tonino/phase_screen_Drugbank	ligprep_drugbank-out.maegz	7672			59121	0	1.000	S-OPLS	80.252	TRUE	ligprep_drugbank.maegz:7443-1	A							0.867	0.296																						395.624
Nimodipine	2426	open structures.284	2023-06-28 13:08:53	2023-06-28 13:08:53	/home/zeyad/tonino/phase_screen_Drugbank	ligprep_drugbank-out.maegz	291			59121	0	1.000	S-OPLS	40.901	TRUE	393-1	A							0.823	0.393																						185.648
ligprep_drugbank.maegz:11145	2427	open structures.11145	2023-06-28 13:08:53	2023-06-28 13:08:53	/home/zeyad/tonino/phase_screen_Drugbank	ligprep_drugbank-out.maegz	11395			59121	0	1.000	S-OPLS	151.668	TRUE	ligprep_drugbank.maegz:11145-1	A							0.854	0.300																						590.327
ligprep_drugbank.maegz:2108	2428	open structures.2108	2023-06-28 13:08:53	2023-06-28 13:08:53	/home/zeyad/tonino/phase_screen_Drugbank	ligprep_drugbank-out.maegz	2138			59121	0	1.000	S-OPLS	-10.407	TRUE	ligprep_drugbank.maegz:2108-1	A							0.725	0.362																						118.857
Beclomethasone dipropionate	2429	open structures.285	2023-06-28 13:08:53	2023-06-28 13:08:53	/home/zeyad/tonino/phase_screen_Drugbank	ligprep_drugbank-out.maegz	292			59121	0	1.000	S-OPLS	54.744	TRUE	[NO NAME]-1	A							0.911	0.374																						1755.497
LFA703	2430	drugs.760	2023-06-28 13:08:53	2023-06-28 13:08:53	/home/zeyad/ligprep_drugs	ligprep_drugs-out.maegz	786			59121	0	1.000	S-OPLS	48.701	TRUE	LFA703-1	A							0.834	0.336																						2400.024
LFA703	2431	drugs.761	2023-06-28 13:08:53	2023-06-28 13:08:53	/home/zeyad/ligprep_drugs	ligprep_drugs-out.maegz	787			59121	0	1.000	S-OPLS	48.701	TRUE	LFA703-1	A							0.834	0.336																						2400.024
ligprep_drugbank.maegz:832	2432	open structures.832	2023-06-28 13:08:53	2023-06-28 13:08:53	/home/zeyad/tonino/phase_screen_Drugbank	ligprep_drugbank-out.maegz	847			59121	0	1.000	S-OPLS	67.170	TRUE	ligprep_drugbank.maegz:832-1	A							0.878	0.214																						1523.857
ligprep_drugbank.maegz:9239	2433	open structures.9239	2023-06-28 13:08:53	2023-06-28 13:08:53	/home/zeyad/tonino/phase_screen_Drugbank	ligprep_drugbank-out.maegz	9513			59121	0	1.000	S-OPLS	50.083	TRUE	ligprep_drugbank.maegz:9239-1	A							0.282	0.556																						897.071
Geranyl Diphosphate	2434	open structures.2279	2023-06-28 13:08:53	2023-06-28 13:08:53	/home/zeyad/tonino/phase_screen_Drugbank	ligprep_drugbank-out.maegz	2312			59121	0	1.000	S-OPLS	-18.324	TRUE	GPP-1	A							0.622	0.351																						81.234
ligprep_drugbank.maegz:9940	2435	open structures.9940	2023-06-28 13:08:53	2023-06-28 13:08:53	/home/zeyad/tonino/phase_screen_Drugbank	ligprep_drugbank-out.maegz	10210			59121	0	1.000	S-OPLS	46.919	TRUE	ligprep_drugbank.maegz:9940-1	A							0.817	0.255																						229.220
ligprep_drugbank.maegz:4571	2436	open structures.4571	2023-06-28 13:08:53	2023-06-28 13:08:53	/home/zeyad/tonino/phase_screen_Drugbank	ligprep_drugbank-out.maegz	4664			59121	0	1.000	S-OPLS	10.823	TRUE	ligprep_drugbank.maegz:4571-1	A							0.854	0.401																						107.934
ligprep_drugbank.maegz:919	2437	open structures.919	2023-06-28 13:08:53	2023-06-28 13:08:53	/home/zeyad/tonino/phase_screen_Drugbank	ligprep_drugbank-out.maegz	934			59121	0	1.000	S-OPLS	89.819	TRUE	ligprep_drugbank.maegz:919-1	A							0.800	0.234																						1008.720
ligprep_drugbank.maegz:7809	2438	open structures.7809	2023-06-28 13:08:53	2023-06-28 13:08:53	/home/zeyad/tonino/phase_screen_Drugbank	ligprep_drugbank-out.maegz	8025			59121	0	1.000	S-OPLS	24.153	TRUE	ligprep_drugbank.maegz:7809-1	A							0.710	0.458																						1425.616
ligprep_drugbank.maegz:9990	2439	open structures.9990	2023-06-28 13:08:53	2023-06-28 13:08:53	/home/zeyad/tonino/phase_screen_Drugbank	ligprep_drugbank-out.maegz	10261			59121	0	1.000	S-OPLS	125.759	TRUE	ligprep_drugbank.maegz:9990-1	A							0.865	0.249																						38345.258
ligprep_drugbank.maegz:10006	2440	open structures.10006	2023-06-28 13:08:53	2023-06-28 13:08:53	/home/zeyad/tonino/phase_screen_Drugbank	ligprep_drugbank-out.maegz	10276			59121	0	1.000	S-OPLS	6.038	TRUE	ligprep_drugbank.maegz:10006-1	A							0.844	0.342																						310.954
CONCANAMYCIN A	2441	drugs.1091	2023-06-28 13:08:53	2023-06-28 13:08:53	/home/zeyad/ligprep_drugs	ligprep_drugs-out.maegz	1131			59121	0	1.000	S-OPLS	39.112	TRUE	CONCANAMYCIN A-1	A							0.892	0.260																						1739.277
ligprep_drugbank.maegz:9683	2442	open structures.9683	2023-06-28 13:08:53	2023-06-28 13:08:53	/home/zeyad/tonino/phase_screen_Drugbank	ligprep_drugbank-out.maegz	9956			59121	0	1.000	S-OPLS	64.913	TRUE	ligprep_drugbank.maegz:9683-1	A							0.678	0.321																						170.809
ligprep_drugbank.maegz:7856	2443	open structures.7856	2023-06-28 13:08:53	2023-06-28 13:08:53	/home/zeyad/tonino/phase_screen_Drugbank	ligprep_drugbank-out.maegz	8074			59121	0	0.437	S-OPLS	79.804	TRUE	ligprep_drugbank.maegz:7856-2	A							0.817	0.233																						240.440
ligprep_drugbank.maegz:11040	2444	open structures.11040	2023-06-28 13:08:53	2023-06-28 13:08:53	/home/zeyad/tonino/phase_screen_Drugbank	ligprep_drugbank-out.maegz	11287			59121	0	1.000	S-OPLS	26.356	TRUE	ligprep_drugbank.maegz:11040-1	A							0.885	0.357																						498.299
ligprep_drugbank.maegz:6982	2445	open structures.6982	2023-06-28 13:08:53	2023-06-28 13:08:53	/home/zeyad/tonino/phase_screen_Drugbank	ligprep_drugbank-out.maegz	7202			59121	0	1.000	S-OPLS	28.713	TRUE	ligprep_drugbank.maegz:6982-1	A							0.677	0.369																						267.267
2-(1,3-benzodioxol-5-yl)-5-[(3-fluoro-4-methoxybenzyl)sulfanyl]-1,3,4-oxadiazole	2446	open structures.5370	2023-06-28 13:08:53	2023-06-28 13:08:53	/home/zeyad/tonino/phase_screen_Drugbank	ligprep_drugbank-out.maegz	5504			59121	0	1.000	S-OPLS	37.497	TRUE	34O-1	A							0.855	0.372																						84.258
Etacrynic acid	2447	open structures.782	2023-06-28 13:08:53	2023-06-28 13:08:53	/home/zeyad/tonino/phase_screen_Drugbank	ligprep_drugbank-out.maegz	797			59121	0	1.000	S-OPLS	20.219	TRUE	903-1	A							0.848	0.467																						163.846
ligprep_drugbank.maegz:8888	2448	open structures.8888	2023-06-28 13:08:54	2023-06-28 13:08:54	/home/zeyad/tonino/phase_screen_Drugbank	ligprep_drugbank-out.maegz	9160			59121	0	1.000	S-OPLS	94.578	TRUE	ligprep_drugbank.maegz:8888-1	A							0.920	0.273																						1122.689
ligprep_drugbank.maegz:1072	2449	open structures.1072	2023-06-28 13:08:54	2023-06-28 13:08:54	/home/zeyad/tonino/phase_screen_Drugbank	ligprep_drugbank-out.maegz	1090			59121	0	1.000	S-OPLS	108.647	TRUE	ligprep_drugbank.maegz:1072-1	A							0.800	0.222																						1789.206
ligprep_drugbank.maegz:9081	2450	open structures.9081	2023-06-28 13:08:54	2023-06-28 13:08:54	/home/zeyad/tonino/phase_screen_Drugbank	ligprep_drugbank-out.maegz	9355			59121	0	1.000	S-OPLS	56.108	TRUE	ligprep_drugbank.maegz:9081-1	A							0.357	0.500																						403.183
(3a,5b,12a)-3,12-dihydroxy-Cholan-24-oic acid.mol	2451	open structures.3268	2023-06-28 13:08:54	2023-06-28 13:08:54	/home/zeyad/tonino/phase_screen_Drugbank	ligprep_drugbank-out.maegz	3327			59121	0	1.000	S-OPLS	47.620	TRUE	(3a,5b,12a)-3,12-dihydroxy-Cholan-24-oic acid.mol-1	A							0.754	0.382																						338.477
TIXOCORTOLUM	2452	drugs.4698	2023-06-28 13:08:54	2023-06-28 13:08:54	/home/zeyad/ligprep_drugs	ligprep_drugs-out.maegz	4858			59121	0	1.000	S-OPLS	58.103	TRUE	TIXOCORTOLUM-1	A							0.840	0.476																						700.951
ligprep_drugbank.maegz:853	2453	open structures.853	2023-06-28 13:08:54	2023-06-28 13:08:54	/home/zeyad/tonino/phase_screen_Drugbank	ligprep_drugbank-out.maegz	867			59121	0	1.000	S-OPLS	56.225	TRUE	ligprep_drugbank.maegz:853-1	A							0.765	0.374																						2200.505
GLYCYRRHIZIC ACID	2454	drugs.742	2023-06-28 13:08:54	2023-06-28 13:08:54	/home/zeyad/ligprep_drugs	ligprep_drugs-out.maegz	768			59121	0	1.000	S-OPLS	118.185	TRUE	GLYCYRRHIZIC ACID-1	A							0.833	0.229																						2136.192
ligprep_drugbank.maegz:5074	2455	open structures.5074	2023-06-28 13:08:54	2023-06-28 13:08:54	/home/zeyad/tonino/phase_screen_Drugbank	ligprep_drugbank-out.maegz	5190			59121	0	1.000	S-OPLS	17.607	TRUE	ligprep_drugbank.maegz:5074-1	A							0.771	0.460																						1503.361
ligprep_drugbank.maegz:8536	2456	open structures.8536	2023-06-28 13:08:54	2023-06-28 13:08:54	/home/zeyad/tonino/phase_screen_Drugbank	ligprep_drugbank-out.maegz	8786			59121	0	1.000	S-OPLS	76.645	TRUE	ligprep_drugbank.maegz:8536-1	A							0.758	0.319																						3906.113
ligprep_drugbank.maegz:10429	2457	open structures.10429	2023-06-28 13:08:54	2023-06-28 13:08:54	/home/zeyad/tonino/phase_screen_Drugbank	ligprep_drugbank-out.maegz	10676			59121	0	1.000	S-OPLS	33.518	TRUE	ligprep_drugbank.maegz:10429-1	A							0.683	0.300																						1179.043
ligprep_drugbank.maegz:9431	2458	open structures.9431	2023-06-28 13:08:54	2023-06-28 13:08:54	/home/zeyad/tonino/phase_screen_Drugbank	ligprep_drugbank-out.maegz	9706			59121	0	1.000	S-OPLS	33.098	TRUE	ligprep_drugbank.maegz:9431-1	A							0.805	0.315																						835.191
ligprep_drugbank.maegz:7811	2459	open structures.7811	2023-06-28 13:08:54	2023-06-28 13:08:54	/home/zeyad/tonino/phase_screen_Drugbank	ligprep_drugbank-out.maegz	8027			59121	0	1.000	S-OPLS	12.195	TRUE	ligprep_drugbank.maegz:7811-1	A							0.724	0.365																						170.288
WORTMANNIN	2460	drugs.1397	2023-06-28 13:08:54	2023-06-28 13:08:54	/home/zeyad/ligprep_drugs	ligprep_drugs-out.maegz	1442			59121	0	1.000	S-OPLS	32.754	TRUE	WORTMANNIN-1	A							0.647	0.484																						113.621
OKADAIC ACID	2461	drugs.6616	2023-06-28 13:08:54	2023-06-28 13:08:54	/home/zeyad/ligprep_drugs	ligprep_drugs-out.maegz	6842			59121	0	1.000	S-OPLS	40.514	TRUE	OKADAIC ACID-1	A							0.827	0.312																						920.676
ligprep_drugbank.maegz:7804	2462	open structures.7804	2023-06-28 13:08:54	2023-06-28 13:08:54	/home/zeyad/tonino/phase_screen_Drugbank	ligprep_drugbank-out.maegz	8020			59121	0	1.000	S-OPLS	72.632	TRUE	ligprep_drugbank.maegz:7804-1	A							0.779	0.278																						2138.766
Gamithromycin	2463	open structures.964	2023-06-28 13:08:54	2023-06-28 13:08:54	/home/zeyad/tonino/phase_screen_Drugbank	ligprep_drugbank-out.maegz	979			59121	0	1.000	S-OPLS	57.662	TRUE	1092-1	A							0.817	0.453																						878.028
ligprep_drugbank.maegz:2877	2464	open structures.2877	2023-06-28 13:08:54	2023-06-28 13:08:54	/home/zeyad/tonino/phase_screen_Drugbank	ligprep_drugbank-out.maegz	2927			59121	0	1.000	S-OPLS	72.546	TRUE	ligprep_drugbank.maegz:2877-1	A							0.635	0.304																						1089.868
MEVASTATIN	2465	drugs.818	2023-06-28 13:08:54	2023-06-28 13:08:54	/home/zeyad/ligprep_drugs	ligprep_drugs-out.maegz	847			59121	0	1.000	S-OPLS	12.456	TRUE	MEVASTATIN-1	A							0.646	0.510																						396.602
ligprep_drugbank.maegz:3316	2466	open structures.3316	2023-06-28 13:08:54	2023-06-28 13:08:54	/home/zeyad/tonino/phase_screen_Drugbank	ligprep_drugbank-out.maegz	3378			59121	0	1.000	S-OPLS	36.375	TRUE	ligprep_drugbank.maegz:3316-1	A							0.768	0.478																						168.363
ligprep_drugbank.maegz:9196	2467	open structures.9196	2023-06-28 13:08:54	2023-06-28 13:08:54	/home/zeyad/tonino/phase_screen_Drugbank	ligprep_drugbank-out.maegz	9470			59121	0	1.000	S-OPLS	31.530	TRUE	ligprep_drugbank.maegz:9196-1	A							0.811	0.287																						1941.736
12-PHENYLHEME	2468	drugs.4972	2023-06-28 13:08:54	2023-06-28 13:08:54	/home/zeyad/ligprep_drugs	ligprep_drugs-out.maegz	5146			59121	0	1.000	S-OPLS	41.676	TRUE	12-PHENYLHEME-1	A							0.847	0.234																						158.090
AFELIMOMAB	2469	drugs.1198	2023-06-28 13:08:54	2023-06-28 13:08:54	/home/zeyad/ligprep_drugs	ligprep_drugs-out.maegz	1240			59121	0	1.000	S-OPLS	57.978	TRUE	AFELIMOMAB-1	A							0.924	0.358																						67.404
ligprep_drugbank.maegz:1099	2470	open structures.1099	2023-06-28 13:08:54	2023-06-28 13:08:54	/home/zeyad/tonino/phase_screen_Drugbank	ligprep_drugbank-out.maegz	1117			59121	0	1.000	S-OPLS	94.315	TRUE	ligprep_drugbank.maegz:1099-1	A							0.772	0.296																						3607.908
ligprep_drugbank.maegz:10741	2471	open structures.10741	2023-06-28 13:08:54	2023-06-28 13:08:54	/home/zeyad/tonino/phase_screen_Drugbank	ligprep_drugbank-out.maegz	10992			59121	0	1.000	S-OPLS	132.109	TRUE	ligprep_drugbank.maegz:10741-1	A							0.923	0.249																						41161.390
2-(6-CHLORO-3-{[2,2-DIFLUORO-2-(2-PYRIDINYL)ETHYL]AMINO}-2-OXO-1(2H)-PYRAZINYL)-N-[(2-FLUORO-3-METHYL-6-PYRIDINYL)METHYL]ACETAMIDE	2472	open structures.5893	2023-06-28 13:08:54	2023-06-28 13:08:54	/home/zeyad/tonino/phase_screen_Drugbank	ligprep_drugbank-out.maegz	6051			59121	0	1.000	S-OPLS	61.404	TRUE	CDB-1	A							0.928	0.316																						133.355
ligprep_drugbank.maegz:8300	2473	open structures.8300	2023-06-28 13:08:54	2023-06-28 13:08:54	/home/zeyad/tonino/phase_screen_Drugbank	ligprep_drugbank-out.maegz	8541			59121	0	0.300	S-OPLS	51.631	TRUE	ligprep_drugbank.maegz:8300-1	A							0.744	0.431																						713.151
ligprep_drugbank.maegz:6535	2474	open structures.6535	2023-06-28 13:08:54	2023-06-28 13:08:54	/home/zeyad/tonino/phase_screen_Drugbank	ligprep_drugbank-out.maegz	6744			59121	0	1.000	S-OPLS	4.968	TRUE	ligprep_drugbank.maegz:6535-1	A							0.770	0.394																						576.710
ligprep_drugbank.maegz:3343	2475	open structures.3343	2023-06-28 13:08:54	2023-06-28 13:08:54	/home/zeyad/tonino/phase_screen_Drugbank	ligprep_drugbank-out.maegz	3405			59121	0	1.000	S-OPLS	50.433	TRUE	ligprep_drugbank.maegz:3343-1	A							0.931	0.394																						417.731
LOVASTATIN	2476	drugs.4872	2023-06-28 13:08:54	2023-06-28 13:08:54	/home/zeyad/ligprep_drugs	ligprep_drugs-out.maegz	5040			59121	0	1.000	S-OPLS	14.154	TRUE	LOVASTATIN-1	A							0.755	0.482																						1102.056
ligprep_drugbank.maegz:8294	2477	open structures.8294	2023-06-28 13:08:54	2023-06-28 13:08:54	/home/zeyad/tonino/phase_screen_Drugbank	ligprep_drugbank-out.maegz	8535			59121	0	1.000	S-OPLS	27.954	TRUE	ligprep_drugbank.maegz:8294-1	A							0.691	0.353																						208.413
ligprep_drugbank.maegz:10242	2478	open structures.10242	2023-06-28 13:08:54	2023-06-28 13:08:54	/home/zeyad/tonino/phase_screen_Drugbank	ligprep_drugbank-out.maegz	10481			59121	0	1.000	S-OPLS	38.104	TRUE	ligprep_drugbank.maegz:10242-1	A							0.359	0.571																						708.182
ligprep_drugbank.maegz:7941	2479	open structures.7941	2023-06-28 13:08:54	2023-06-28 13:08:54	/home/zeyad/tonino/phase_screen_Drugbank	ligprep_drugbank-out.maegz	8165			59121	0	1.000	S-OPLS	70.762	TRUE	ligprep_drugbank.maegz:7941-1	A							0.941	0.199																						2777.314
OBETICHOLIC ACID	2480	drugs.3809	2023-06-28 13:08:54	2023-06-28 13:08:54	/home/zeyad/ligprep_drugs	ligprep_drugs-out.maegz	3937			59121	0	1.000	S-OPLS	64.129	TRUE	OBETICHOLIC ACID-1	A							0.471	0.510																						1119.529
3-({3-[(1S,4aS,6S,7S,9S,9aR)-1,6-dimethyl-2-oxodecahydro-6,9-epoxy-4a,7-methanobenzo[7]annulen-1-yl]propanoyl}amino)-2,4-dihydroxybenzoic acid	2481	open structures.6677	2023-06-28 13:08:54	2023-06-28 13:08:54	/home/zeyad/tonino/phase_screen_Drugbank	ligprep_drugbank-out.maegz	6887			59121	0	1.000	S-OPLS	57.377	TRUE	P9A-1	A							0.780	0.351																						857.521
ligprep_drugbank.maegz:10209	2482	open structures.10209	2023-06-28 13:08:54	2023-06-28 13:08:54	/home/zeyad/tonino/phase_screen_Drugbank	ligprep_drugbank-out.maegz	10448			59121	0	1.000	S-OPLS	48.764	TRUE	ligprep_drugbank.maegz:10209-1	A							0.772	0.402																						281.775
ligprep_drugbank.maegz:4804	2483	open structures.4804	2023-06-28 13:08:54	2023-06-28 13:08:54	/home/zeyad/tonino/phase_screen_Drugbank	ligprep_drugbank-out.maegz	4909			59121	0	1.000	S-OPLS	56.521	TRUE	ligprep_drugbank.maegz:4804-1	A							0.801	0.180																						2731.769
PACLITAXEL	2484	drugs.1869	2023-06-28 13:08:54	2023-06-28 13:08:54	/home/zeyad/ligprep_drugs	ligprep_drugs-out.maegz	1927			59121	0	1.000	S-OPLS	112.415	TRUE	PACLITAXEL-1	A							0.700	0.227																						1983.634
ligprep_drugbank.maegz:11567	2485	open structures.11567	2023-06-28 13:08:54	2023-06-28 13:08:54	/home/zeyad/tonino/phase_screen_Drugbank	ligprep_drugbank-out.maegz	11833			59121	0	1.000	S-OPLS	56.557	TRUE	ligprep_drugbank.maegz:11567-1	A							0.743	0.344																						535.504
ligprep_drugbank.maegz:938	2486	open structures.938	2023-06-28 13:08:54	2023-06-28 13:08:54	/home/zeyad/tonino/phase_screen_Drugbank	ligprep_drugbank-out.maegz	953			59121	0	1.000	S-OPLS	55.803	TRUE	ligprep_drugbank.maegz:938-1	A							0.802	0.420																						97.459
ligprep_drugbank.maegz:5113	2487	open structures.5113	2023-06-28 13:08:54	2023-06-28 13:08:54	/home/zeyad/tonino/phase_screen_Drugbank	ligprep_drugbank-out.maegz	5229			59121	0	0.498	S-OPLS	42.864	TRUE	ligprep_drugbank.maegz:5113-1	A							0.909	0.276																						951.931
ligprep_drugbank.maegz:8666	2488	open structures.8666	2023-06-28 13:08:54	2023-06-28 13:08:54	/home/zeyad/tonino/phase_screen_Drugbank	ligprep_drugbank-out.maegz	8922			59121	0	1.000	S-OPLS	83.561	TRUE	ligprep_drugbank.maegz:8666-1	A							0.901	0.301																						727.006
CHENODEOXYCHOLIC ACID	2489	drugs.4544	2023-06-28 13:08:54	2023-06-28 13:08:54	/home/zeyad/ligprep_drugs	ligprep_drugs-out.maegz	4699			59121	0	1.000	S-OPLS	48.227	TRUE	CHENODEOXYCHOLIC ACID-1	A							0.745	0.522																						1171.292
ABT-341	2490	drugs.1019	2023-06-28 13:08:54	2023-06-28 13:08:54	/home/zeyad/ligprep_drugs	ligprep_drugs-out.maegz	1053			59121	0	1.000	S-OPLS	50.802	TRUE	ABT-341-1	A							0.785	0.435																						787.758
ligprep_drugbank.maegz:10311	2491	open structures.10311	2023-06-28 13:08:54	2023-06-28 13:08:54	/home/zeyad/tonino/phase_screen_Drugbank	ligprep_drugbank-out.maegz	10553			59121	0	1.000	S-OPLS	64.600	TRUE	ligprep_drugbank.maegz:10311-1	A							0.644	0.367																						314.972
ligprep_drugbank.maegz:9271	2492	open structures.9271	2023-06-28 13:08:54	2023-06-28 13:08:54	/home/zeyad/tonino/phase_screen_Drugbank	ligprep_drugbank-out.maegz	9543			59121	0	1.000	S-OPLS	46.389	TRUE	ligprep_drugbank.maegz:9271-1	A							0.775	0.369																						592.854
Tofisopam	2493	open structures.7097	2023-06-28 13:08:54	2023-06-28 13:08:54	/home/zeyad/tonino/phase_screen_Drugbank	ligprep_drugbank-out.maegz	7327			59121	0	1.000	S-OPLS	67.402	TRUE	5502-1	A							0.811	0.343																						338.594
ligprep_drugbank.maegz:5093	2494	open structures.5093	2023-06-28 13:08:54	2023-06-28 13:08:54	/home/zeyad/tonino/phase_screen_Drugbank	ligprep_drugbank-out.maegz	5208			59121	0	1.000	S-OPLS	44.181	TRUE	ligprep_drugbank.maegz:5093-1	A							0.860	0.443																						250.399
ligprep_drugbank.maegz:10256	2495	open structures.10256	2023-06-28 13:08:54	2023-06-28 13:08:54	/home/zeyad/tonino/phase_screen_Drugbank	ligprep_drugbank-out.maegz	10495			59121	0	1.000	S-OPLS	50.593	TRUE	ligprep_drugbank.maegz:10256-1	A							0.802	0.336																						278.698
EPOTHILONE D	2496	drugs.1610	2023-06-28 13:08:54	2023-06-28 13:08:54	/home/zeyad/ligprep_drugs	ligprep_drugs-out.maegz	1662			59121	0	1.000	S-OPLS	11.330	TRUE	EPOTHILONE D-1	A							0.715	0.280																						10330.062
ligprep_drugbank.maegz:4950	2497	open structures.4950	2023-06-28 13:08:54	2023-06-28 13:08:54	/home/zeyad/tonino/phase_screen_Drugbank	ligprep_drugbank-out.maegz	5060			59121	0	1.000	S-OPLS	-28.954	TRUE	ligprep_drugbank.maegz:4950-1	A							0.709	0.293																						71.058
FELODIPINE	2498	drugs.852	2023-06-28 13:08:54	2023-06-28 13:08:54	/home/zeyad/ligprep_drugs	ligprep_drugs-out.maegz	882			59121	0	1.000	S-OPLS	45.703	TRUE	FELODIPINE-1	A							0.757	0.410																						90.695
ligprep_drugbank.maegz:7863	2499	open structures.7863	2023-06-28 13:08:54	2023-06-28 13:08:54	/home/zeyad/tonino/phase_screen_Drugbank	ligprep_drugbank-out.maegz	8082			59121	0	1.000	S-OPLS	56.086	TRUE	ligprep_drugbank.maegz:7863-1	A							0.822	0.355																						307.570
ligprep_drugbank.maegz:10289	2500	open structures.10289	2023-06-28 13:08:54	2023-06-28 13:08:54	/home/zeyad/tonino/phase_screen_Drugbank	ligprep_drugbank-out.maegz	10528			59121	0	1.000	S-OPLS	22.826	TRUE	ligprep_drugbank.maegz:10289-1	A							0.925	0.358																						2556.692
ligprep_drugbank.maegz:5150	2501	open structures.5150	2023-06-28 13:08:54	2023-06-28 13:08:54	/home/zeyad/tonino/phase_screen_Drugbank	ligprep_drugbank-out.maegz	5268			59121	0	1.000	S-OPLS	52.286	TRUE	ligprep_drugbank.maegz:5150-1	A							0.856	0.385																						727.188
ligprep_drugbank.maegz:1395	2502	open structures.1395	2023-06-28 13:08:54	2023-06-28 13:08:54	/home/zeyad/tonino/phase_screen_Drugbank	ligprep_drugbank-out.maegz	1409			59121	0	1.000	S-OPLS	57.672	TRUE	ligprep_drugbank.maegz:1395-1	A							0.775	0.285																						3598.837
ligprep_drugbank.maegz:4821	2503	open structures.4821	2023-06-28 13:08:54	2023-06-28 13:08:54	/home/zeyad/tonino/phase_screen_Drugbank	ligprep_drugbank-out.maegz	4929			59121	0	1.000	S-OPLS	50.017	TRUE	ligprep_drugbank.maegz:4821-1	A							0.712	0.501																						20837.755
ligprep_drugbank.maegz:10682	2504	open structures.10682	2023-06-28 13:08:54	2023-06-28 13:08:54	/home/zeyad/tonino/phase_screen_Drugbank	ligprep_drugbank-out.maegz	10933			59121	0	1.000	S-OPLS	47.607	TRUE	ligprep_drugbank.maegz:10682-1	A							0.846	0.371																						1320.283
ligprep_drugbank.maegz:5144	2505	open structures.5144	2023-06-28 13:08:54	2023-06-28 13:08:54	/home/zeyad/tonino/phase_screen_Drugbank	ligprep_drugbank-out.maegz	5262			59121	0	1.000	S-OPLS	87.797	TRUE	ligprep_drugbank.maegz:5144-1	A							0.723	0.316																						2800.342
ligprep_drugbank.maegz:11331	2506	open structures.11331	2023-06-28 13:08:54	2023-06-28 13:08:54	/home/zeyad/tonino/phase_screen_Drugbank	ligprep_drugbank-out.maegz	11587			59121	0	1.000	S-OPLS	34.569	TRUE	ligprep_drugbank.maegz:11331-1	A							0.915	0.451																						63.426
ligprep_drugbank.maegz:7850	2507	open structures.7850	2023-06-28 13:08:54	2023-06-28 13:08:54	/home/zeyad/tonino/phase_screen_Drugbank	ligprep_drugbank-out.maegz	8067			59121	0	1.000	S-OPLS	67.658	TRUE	ligprep_drugbank.maegz:7850-1	A							0.870	0.327																						913.743
ligprep_drugbank.maegz:8050	2508	open structures.8050	2023-06-28 13:08:54	2023-06-28 13:08:54	/home/zeyad/tonino/phase_screen_Drugbank	ligprep_drugbank-out.maegz	8284			59121	0	1.000	S-OPLS	27.380	TRUE	ligprep_drugbank.maegz:8050-1	A							0.736	0.294																						19239.753
Cloxacillin	2509	open structures.1018	2023-06-28 13:08:54	2023-06-28 13:08:54	/home/zeyad/tonino/phase_screen_Drugbank	ligprep_drugbank-out.maegz	1036			59121	0	1.000	S-OPLS	31.470	TRUE	1147-1	A							0.679	0.295																						57.821
ligprep_drugbank.maegz:8947	2510	open structures.8947	2023-06-28 13:08:54	2023-06-28 13:08:54	/home/zeyad/tonino/phase_screen_Drugbank	ligprep_drugbank-out.maegz	9220			59121	0	1.000	S-OPLS	47.692	TRUE	ligprep_drugbank.maegz:8947-1	A							0.891	0.418																						1241.861
ligprep_drugbank.maegz:6168	2511	open structures.6168	2023-06-28 13:08:54	2023-06-28 13:08:54	/home/zeyad/tonino/phase_screen_Drugbank	ligprep_drugbank-out.maegz	6344			59121	0	1.000	S-OPLS	-23.966	TRUE	ligprep_drugbank.maegz:6168-1	A							0.810	0.365																						125.465
ISRADIPINE	2512	drugs.2963	2023-06-28 13:08:54	2023-06-28 13:08:54	/home/zeyad/ligprep_drugs	ligprep_drugs-out.maegz	3066			59121	0	1.000	S-OPLS	38.512	TRUE	ISRADIPINE-1	A							0.775	0.418																						376.179
ligprep_drugbank.maegz:1664	2513	open structures.1664	2023-06-28 13:08:54	2023-06-28 13:08:54	/home/zeyad/tonino/phase_screen_Drugbank	ligprep_drugbank-out.maegz	1685			59121	0	1.000	S-OPLS	19.089	TRUE	ligprep_drugbank.maegz:1664-1	A							0.748	0.360																						1942.395
Cholic Acid	2514	open structures.2377	2023-06-28 13:08:54	2023-06-28 13:08:54	/home/zeyad/tonino/phase_screen_Drugbank	ligprep_drugbank-out.maegz	2411			59121	0	1.000	S-OPLS	45.865	TRUE	CHD-1	A							0.781	0.370																						399.364
(1R)-2-[(CYANOMETHYL)AMINO]-1-({[2-(DIFLUOROMETHOXY)BENZYL]SULFONYL}METHYL)-2-OXOETHYL MORPHOLINE-4-CARBOXYLATE	2515	open structures.6513	2023-06-28 13:08:54	2023-06-28 13:08:54	/home/zeyad/tonino/phase_screen_Drugbank	ligprep_drugbank-out.maegz	6722			59121	0	1.000	S-OPLS	9.442	TRUE	MO9-1	A							0.825	0.394																						297.465
ligprep_drugbank.maegz:3726	2516	open structures.3726	2023-06-28 13:08:54	2023-06-28 13:08:54	/home/zeyad/tonino/phase_screen_Drugbank	ligprep_drugbank-out.maegz	3792			59121	0	1.000	S-OPLS	13.323	TRUE	ligprep_drugbank.maegz:3726-1	A							0.680	0.352																						88.003
ligprep_drugbank.maegz:8860	2517	open structures.8860	2023-06-28 13:08:54	2023-06-28 13:08:54	/home/zeyad/tonino/phase_screen_Drugbank	ligprep_drugbank-out.maegz	9129			59121	0	1.000	S-OPLS	-7.478	TRUE	ligprep_drugbank.maegz:8860-1	A							0.901	0.412																						88.909
ligprep_drugbank.maegz:8820	2518	open structures.8820	2023-06-28 13:08:54	2023-06-28 13:08:54	/home/zeyad/tonino/phase_screen_Drugbank	ligprep_drugbank-out.maegz	9088			59121	0	1.000	S-OPLS	53.240	TRUE	ligprep_drugbank.maegz:8820-1	A							0.841	0.224																						2758.638
ANDROGRAPHOLIDE	2519	drugs.3706	2023-06-28 13:08:54	2023-06-28 13:08:54	/home/zeyad/ligprep_drugs	ligprep_drugs-out.maegz	3831			59121	0	1.000	S-OPLS	36.921	TRUE	ANDROGRAPHOLIDE-1	A							0.806	0.478																						726.460
ligprep_drugbank.maegz:10950	2520	open structures.10950	2023-06-28 13:08:54	2023-06-28 13:08:54	/home/zeyad/tonino/phase_screen_Drugbank	ligprep_drugbank-out.maegz	11193			59121	0	1.000	S-OPLS	16.150	TRUE	ligprep_drugbank.maegz:10950-1	A							0.593	0.245																						1911.954
ligprep_drugbank.maegz:7214	2521	open structures.7214	2023-06-28 13:08:54	2023-06-28 13:08:54	/home/zeyad/tonino/phase_screen_Drugbank	ligprep_drugbank-out.maegz	7445			59121	0	1.000	S-OPLS	6.816	TRUE	ligprep_drugbank.maegz:7214-1	A							0.754	0.403																						162.344
ligprep_drugbank.maegz:7307	2522	open structures.7307	2023-06-28 13:08:54	2023-06-28 13:08:54	/home/zeyad/tonino/phase_screen_Drugbank	ligprep_drugbank-out.maegz	7540			59121	0	1.000	S-OPLS	40.712	TRUE	ligprep_drugbank.maegz:7307-1	A							0.739	0.399																						271.541
ligprep_drugbank.maegz:9293	2523	open structures.9293	2023-06-28 13:08:54	2023-06-28 13:08:54	/home/zeyad/tonino/phase_screen_Drugbank	ligprep_drugbank-out.maegz	9564			59121	0	1.000	S-OPLS	60.288	TRUE	ligprep_drugbank.maegz:9293-1	A							0.795	0.285																						436.370
S-(2-{[N-(2-HYDROXY-4-{[HYDROXY(OXIDO)PHOSPHINO]OXY}-3,3-DIMETHYLBUTANOYL)-BETA-ALANYL]AMINO}ETHYL) HEPTANETHIOATE	2524	open structures.6714	2023-06-28 13:08:54	2023-06-28 13:08:54	/home/zeyad/tonino/phase_screen_Drugbank	ligprep_drugbank-out.maegz	6926			59121	0	1.000	S-OPLS	4.395	TRUE	PM5-1	A							0.756	0.390																						207.222
ligprep_drugbank.maegz:10218	2525	open structures.10218	2023-06-28 13:08:54	2023-06-28 13:08:54	/home/zeyad/tonino/phase_screen_Drugbank	ligprep_drugbank-out.maegz	10457			59121	0	1.000	S-OPLS	45.984	TRUE	ligprep_drugbank.maegz:10218-1	A							0.827	0.379																						312.432
ligprep_drugbank.maegz:2974	2526	open structures.2974	2023-06-28 13:08:54	2023-06-28 13:08:54	/home/zeyad/tonino/phase_screen_Drugbank	ligprep_drugbank-out.maegz	3028			59121	0	0.500	S-OPLS	48.712	TRUE	ligprep_drugbank.maegz:2974-1	A							0.863	0.368																						93.941
ligprep_drugbank.maegz:7778	2527	open structures.7778	2023-06-28 13:08:54	2023-06-28 13:08:54	/home/zeyad/tonino/phase_screen_Drugbank	ligprep_drugbank-out.maegz	7992			59121	0	1.000	S-OPLS	33.412	TRUE	ligprep_drugbank.maegz:7778-1	A							0.831	0.202																						1846.321
ligprep_drugbank.maegz:11162	2528	open structures.11162	2023-06-28 13:08:54	2023-06-28 13:08:54	/home/zeyad/tonino/phase_screen_Drugbank	ligprep_drugbank-out.maegz	11414			59121	0	1.000	S-OPLS	66.407	TRUE	ligprep_drugbank.maegz:11162-1	A							0.867	0.305																						989.548
Rifaximin	2529	open structures.1091	2023-06-28 13:08:54	2023-06-28 13:08:54	/home/zeyad/tonino/phase_screen_Drugbank	ligprep_drugbank-out.maegz	1109			59121	0	1.000	S-OPLS	79.280	TRUE	-1	A							0.743	0.200																						190.334
ligprep_drugbank.maegz:10767	2530	open structures.10767	2023-06-28 13:08:54	2023-06-28 13:08:54	/home/zeyad/tonino/phase_screen_Drugbank	ligprep_drugbank-out.maegz	11016			59121	0	1.000	S-OPLS	132.105	TRUE	ligprep_drugbank.maegz:10767-1	A							0.933	0.214																						168.851
ligprep_drugbank.maegz:10670	2531	open structures.10670	2023-06-28 13:08:54	2023-06-28 13:08:54	/home/zeyad/tonino/phase_screen_Drugbank	ligprep_drugbank-out.maegz	10921			59121	0	1.000	S-OPLS	85.963	TRUE	ligprep_drugbank.maegz:10670-1	A							0.739	0.275																						1294.827
ligprep_drugbank.maegz:195	2532	open structures.195	2023-06-28 13:08:54	2023-06-28 13:08:54	/home/zeyad/tonino/phase_screen_Drugbank	ligprep_drugbank-out.maegz	204			59121	0	1.000	S-OPLS	34.696	TRUE	ligprep_drugbank.maegz:195-1	A							0.850	0.515																						111.299
Deslanoside	2533	open structures.950	2023-06-28 13:08:54	2023-06-28 13:08:54	/home/zeyad/tonino/phase_screen_Drugbank	ligprep_drugbank-out.maegz	965			59121	0	1.000	S-OPLS	69.400	TRUE	-1	A							0.800	0.221																						2271.665
2-[({2-[(1Z)-3-(DIMETHYLAMINO)PROP-1-ENYL]-4-FLUOROPHENYL}SULFONYL)AMINO]-5,6,7,8-TETRAHYDRONAPHTHALENE-1-CARBOXYLIC ACID	2534	open structures.5676	2023-06-28 13:08:54	2023-06-28 13:08:54	/home/zeyad/tonino/phase_screen_Drugbank	ligprep_drugbank-out.maegz	5827			59121	0	1.000	S-OPLS	43.337	TRUE	A84-1	A							0.729	0.415																						220.346
Podophyllin	2535	open structures.7320	2023-06-28 13:08:54	2023-06-28 13:08:54	/home/zeyad/tonino/phase_screen_Drugbank	ligprep_drugbank-out.maegz	7553			59121	0	1.000	S-OPLS	57.414	TRUE	11979494-1	A							0.833	0.398																						230.013
ligprep_drugbank.maegz:7841	2536	open structures.7841	2023-06-28 13:08:54	2023-06-28 13:08:54	/home/zeyad/tonino/phase_screen_Drugbank	ligprep_drugbank-out.maegz	8058			59121	0	1.000	S-OPLS	32.696	TRUE	ligprep_drugbank.maegz:7841-1	A							0.814	0.338																						842.782
ligprep_drugbank.maegz:9147	2537	open structures.9147	2023-06-28 13:08:54	2023-06-28 13:08:54	/home/zeyad/tonino/phase_screen_Drugbank	ligprep_drugbank-out.maegz	9420			59121	0	1.000	S-OPLS	10.961	TRUE	ligprep_drugbank.maegz:9147-1	A							0.821	0.401																						13291.904
MIRVETUXIMAB SORAVTANSINE	2538	drugs.3004	2023-06-28 13:08:54	2023-06-28 13:08:54	/home/zeyad/ligprep_drugs	ligprep_drugs-out.maegz	3109			59121	0	1.000	S-OPLS	33.500	TRUE	MIRVETUXIMAB SORAVTANSINE-1	A							0.877	0.203																						549.813
ligprep_drugbank.maegz:7105	2539	open structures.7105	2023-06-28 13:08:54	2023-06-28 13:08:54	/home/zeyad/tonino/phase_screen_Drugbank	ligprep_drugbank-out.maegz	7335			59121	0	1.000	S-OPLS	44.485	TRUE	ligprep_drugbank.maegz:7105-1	A							0.773	0.329																						1578.938
S-(2-OXO)PENTADECYL-COA	2540	drugs.2003	2023-06-28 13:08:54	2023-06-28 13:08:54	/home/zeyad/ligprep_drugs	ligprep_drugs-out.maegz	2061			59121	0	1.000	S-OPLS	19.614	TRUE	S-(2-OXO)PENTADECYL-COA-1	A							0.939	0.186																						365.549
TNP-470	2541	open structures.6927	2023-06-28 13:08:54	2023-06-28 13:08:54	/home/zeyad/tonino/phase_screen_Drugbank	ligprep_drugbank-out.maegz	7146			59121	0	1.000	S-OPLS	23.840	TRUE	TN4-1	A							0.868	0.429																						541.417
Prostaglandin G2	2542	open structures.3498	2023-06-28 13:08:54	2023-06-28 13:08:54	/home/zeyad/tonino/phase_screen_Drugbank	ligprep_drugbank-out.maegz	3565			59121	0	1.000	S-OPLS	10.141	TRUE	PGX-1	A							0.847	0.374																						224.196
INTERFERON ALFA	2543	drugs.4665	2023-06-28 13:08:54	2023-06-28 13:08:54	/home/zeyad/ligprep_drugs	ligprep_drugs-out.maegz	4825			59121	0	1.000	S-OPLS	37.412	TRUE	INTERFERON ALFA-1	A							0.658	0.308																						1868.868
ligprep_drugbank.maegz:9650	2544	open structures.9650	2023-06-28 13:08:54	2023-06-28 13:08:54	/home/zeyad/tonino/phase_screen_Drugbank	ligprep_drugbank-out.maegz	9923			59121	0	1.000	S-OPLS	29.007	TRUE	ligprep_drugbank.maegz:9650-1	A							0.708	0.271																						273.978
ligprep_drugbank.maegz:254	2545	open structures.254	2023-06-28 13:08:54	2023-06-28 13:08:54	/home/zeyad/tonino/phase_screen_Drugbank	ligprep_drugbank-out.maegz	262			59121	0	1.000	S-OPLS	87.166	TRUE	ligprep_drugbank.maegz:254-1	A							0.813	0.386																						735.643
DEPATUXIZUMAB MAFODOTIN	2546	drugs.5718	2023-06-28 13:08:54	2023-06-28 13:08:54	/home/zeyad/ligprep_drugs	ligprep_drugs-out.maegz	5919			59121	0	1.000	S-OPLS	46.158	TRUE	DEPATUXIZUMAB MAFODOTIN-1	A							0.853	0.267																						2460.291
ligprep_drugbank.maegz:2559	2547	open structures.2559	2023-06-28 13:08:54	2023-06-28 13:08:54	/home/zeyad/tonino/phase_screen_Drugbank	ligprep_drugbank-out.maegz	2591			59121	0	1.000	S-OPLS	33.667	TRUE	ligprep_drugbank.maegz:2559-1	A							0.800	0.345																						177.228
ligprep_drugbank.maegz:9741	2548	open structures.9741	2023-06-28 13:08:54	2023-06-28 13:08:54	/home/zeyad/tonino/phase_screen_Drugbank	ligprep_drugbank-out.maegz	10016			59121	0	1.000	S-OPLS	46.594	TRUE	ligprep_drugbank.maegz:9741-1	A							0.636	0.379																						852.569
AMG-222	2549	drugs.6150	2023-06-28 13:08:54	2023-06-28 13:08:54	/home/zeyad/ligprep_drugs	ligprep_drugs-out.maegz	6367			59121	0	0.200	S-OPLS	100.750	TRUE	AMG-222-2	A							0.633	0.368																						1983.579
2-MERCAPTO-N-[1,2,3,10-TETRAMETHOXY-9-OXO-5,6,7,9-TETRAHYDRO-BENZO[A]HEPTALEN-7-YL]ACETAMIDE	2550	open structures.5916	2023-06-28 13:08:54	2023-06-28 13:08:54	/home/zeyad/tonino/phase_screen_Drugbank	ligprep_drugbank-out.maegz	6073			59121	0	1.000	S-OPLS	62.378	TRUE	CN2-1	A							0.946	0.492																						540.973
Petesicatib	2551	open structures.10615	2023-06-28 13:08:54	2023-06-28 13:08:54	/home/zeyad/tonino/phase_screen_Drugbank	ligprep_drugbank-out.maegz	10862			59121	0	1.000	S-OPLS	38.936	TRUE	ligprep_drugbank.maegz:10615-1	A							0.882	0.260																						479.398
Cilastatin	2552	open structures.1391	2023-06-28 13:08:54	2023-06-28 13:08:54	/home/zeyad/tonino/phase_screen_Drugbank	ligprep_drugbank-out.maegz	1405			59121	0	1.000	S-OPLS	22.321	TRUE	ligprep_drugbank.maegz:1391-1	A							0.723	0.331																						115.611
9-Butyl-8-(2-Chloro-3,4,5-Trimethoxy-Benzyl)-9h-Purin-6-Ylamine	2553	open structures.3165	2023-06-28 13:08:54	2023-06-28 13:08:54	/home/zeyad/tonino/phase_screen_Drugbank	ligprep_drugbank-out.maegz	3222			59121	0	1.000	S-OPLS	39.244	TRUE	PU8-1	A							0.887	0.372																						490.191
ligprep_drugbank.maegz:3421	2554	open structures.3421	2023-06-28 13:08:54	2023-06-28 13:08:54	/home/zeyad/tonino/phase_screen_Drugbank	ligprep_drugbank-out.maegz	3486			59121	0	1.000	S-OPLS	15.508	TRUE	ligprep_drugbank.maegz:3421-1	A							0.825	0.374																						724.983
ligprep_drugbank.maegz:10513	2555	open structures.10513	2023-06-28 13:08:54	2023-06-28 13:08:54	/home/zeyad/tonino/phase_screen_Drugbank	ligprep_drugbank-out.maegz	10759			59121	0	1.000	S-OPLS	93.416	TRUE	ligprep_drugbank.maegz:10513-1	A							0.715	0.263																						2528.932
ligprep_drugbank.maegz:6968	2556	open structures.6968	2023-06-28 13:08:54	2023-06-28 13:08:54	/home/zeyad/tonino/phase_screen_Drugbank	ligprep_drugbank-out.maegz	7188			59121	0	1.000	S-OPLS	13.002	TRUE	ligprep_drugbank.maegz:6968-1	A							0.722	0.367																						114.251
LERCANIDIPINE	2557	drugs.3343	2023-06-28 13:08:54	2023-06-28 13:08:54	/home/zeyad/ligprep_drugs	ligprep_drugs-out.maegz	3457			59121	0	1.000	S-OPLS	71.817	TRUE	LERCANIDIPINE-1	A							0.778	0.307																						581.540
BILIVERDINE	2558	drugs.5577	2023-06-28 13:08:54	2023-06-28 13:08:54	/home/zeyad/ligprep_drugs	ligprep_drugs-out.maegz	5767			59121	0	1.000	S-OPLS	30.308	TRUE	BILIVERDINE-1	A							0.826	0.346																						134.720
ligprep_drugbank.maegz:375	2559	open structures.375	2023-06-28 13:08:54	2023-06-28 13:08:54	/home/zeyad/tonino/phase_screen_Drugbank	ligprep_drugbank-out.maegz	381			59121	0	1.000	S-OPLS	32.404	TRUE	ligprep_drugbank.maegz:375-1	A							0.710	0.263																						71.333
DROSTANOLONE PROPIONATE	2560	drugs.1506	2023-06-28 13:08:54	2023-06-28 13:08:54	/home/zeyad/ligprep_drugs	ligprep_drugs-out.maegz	1559			59121	0	1.000	S-OPLS	45.998	TRUE	DROSTANOLONE PROPIONATE-1	A							0.881	0.545																						114.442
ligprep_drugbank.maegz:7102	2561	open structures.7102	2023-06-28 13:08:54	2023-06-28 13:08:54	/home/zeyad/tonino/phase_screen_Drugbank	ligprep_drugbank-out.maegz	7332			59121	0	1.000	S-OPLS	16.756	TRUE	ligprep_drugbank.maegz:7102-1	A							0.846	0.373																						576.685
Topiramate	2562	open structures.168	2023-06-28 13:08:54	2023-06-28 13:08:54	/home/zeyad/tonino/phase_screen_Drugbank	ligprep_drugbank-out.maegz	174			59121	0	1.000	S-OPLS	-1.870	TRUE	273-1	A							0.847	0.379																						98.551
H3B-8800	2563	drugs.211	2023-06-28 13:08:54	2023-06-28 13:08:54	/home/zeyad/ligprep_drugs	ligprep_drugs-out.maegz	223			59121	0	1.000	S-OPLS	46.328	TRUE	H3B-8800-1	A							0.694	0.269																						266.555
VINCRISTINE	2564	drugs.4001	2023-06-28 13:08:54	2023-06-28 13:08:54	/home/zeyad/ligprep_drugs	ligprep_drugs-out.maegz	4130			59121	0	1.000	S-OPLS	117.912	TRUE	VINCRISTINE-1	A							0.877	0.326																						1018.593
ligprep_drugbank.maegz:11161	2565	open structures.11161	2023-06-28 13:08:54	2023-06-28 13:08:54	/home/zeyad/tonino/phase_screen_Drugbank	ligprep_drugbank-out.maegz	11413			59121	0	1.000	S-OPLS	46.919	TRUE	ligprep_drugbank.maegz:11161-1	A							0.734	0.484																						518.432
LYM-1	2566	drugs.4707	2023-06-28 13:08:54	2023-06-28 13:08:54	/home/zeyad/ligprep_drugs	ligprep_drugs-out.maegz	4867			59121	0	0.998	S-OPLS	37.225	TRUE	LYM-1-1	A							0.698	0.399																						436.959
8-(2-Chloro-3,4,5-Trimethoxy-Benzyl)-2-Fluoro-9-Pent-4-Ylnyl-9h-Purin-6-Ylamine	2567	open structures.2277	2023-06-28 13:08:54	2023-06-28 13:08:54	/home/zeyad/tonino/phase_screen_Drugbank	ligprep_drugbank-out.maegz	2310			59121	0	1.000	S-OPLS	35.786	TRUE	PU1-1	A							0.902	0.359																						349.821
BIVATUZUMAB	2568	drugs.199	2023-06-28 13:08:54	2023-06-28 13:08:54	/home/zeyad/ligprep_drugs	ligprep_drugs-out.maegz	211			59121	0	1.000	S-OPLS	37.700	TRUE	BIVATUZUMAB-1	A							0.878	0.438																						47.795
ligprep_drugbank.maegz:9680	2569	open structures.9680	2023-06-28 13:08:54	2023-06-28 13:08:54	/home/zeyad/tonino/phase_screen_Drugbank	ligprep_drugbank-out.maegz	9953			59121	0	1.000	S-OPLS	57.217	TRUE	ligprep_drugbank.maegz:9680-1	A							0.767	0.255																						2067.734
HEXANOYL-COENZYME A	2570	drugs.5085	2023-06-28 13:08:54	2023-06-28 13:08:54	/home/zeyad/ligprep_drugs	ligprep_drugs-out.maegz	5261			59121	0	1.000	S-OPLS	13.368	TRUE	HEXANOYL-COENZYME A-1	A							0.824	0.251																						282.958
ligprep_drugbank.maegz:4317	2571	open structures.4317	2023-06-28 13:08:54	2023-06-28 13:08:54	/home/zeyad/tonino/phase_screen_Drugbank	ligprep_drugbank-out.maegz	4404			59121	0	1.000	S-OPLS	82.936	TRUE	ligprep_drugbank.maegz:4317-1	A							0.782	0.238																						871.072
ligprep_drugbank.maegz:8203	2572	open structures.8203	2023-06-28 13:08:54	2023-06-28 13:08:54	/home/zeyad/tonino/phase_screen_Drugbank	ligprep_drugbank-out.maegz	8439			59121	0	1.000	S-OPLS	25.860	TRUE	ligprep_drugbank.maegz:8203-1	A							0.573	0.363																						148.696
ligprep_drugbank.maegz:10276	2573	open structures.10276	2023-06-28 13:08:54	2023-06-28 13:08:54	/home/zeyad/tonino/phase_screen_Drugbank	ligprep_drugbank-out.maegz	10515			59121	0	1.000	S-OPLS	45.616	TRUE	ligprep_drugbank.maegz:10276-1	A							0.612	0.396																						184.709
2-{3-[(2S)-4,4-difluoro-2-(pyrrolidin-1-ylcarbonyl)pyrrolidin-1-yl]-3-oxopropyl}-isoindole-1,3(2H)-dione	2574	open structures.7028	2023-06-28 13:08:54	2023-06-28 13:08:54	/home/zeyad/tonino/phase_screen_Drugbank	ligprep_drugbank-out.maegz	7250			59121	0	1.000	S-OPLS	19.261	TRUE	X99-1	A							0.867	0.490																						674.847
ORLISTAT	2575	drugs.6211	2023-06-28 13:08:54	2023-06-28 13:08:54	/home/zeyad/ligprep_drugs	ligprep_drugs-out.maegz	6429			59121	0	1.000	S-OPLS	21.540	TRUE	ORLISTAT-1	A							0.685	0.392																						295.415
ligprep_drugbank.maegz:1890	2576	open structures.1890	2023-06-28 13:08:54	2023-06-28 13:08:54	/home/zeyad/tonino/phase_screen_Drugbank	ligprep_drugbank-out.maegz	1915			59121	0	1.000	S-OPLS	38.724	TRUE	ligprep_drugbank.maegz:1890-1	A							0.795	0.285																						408.171
PERINDOPRIL	2577	drugs.4810	2023-06-28 13:08:54	2023-06-28 13:08:54	/home/zeyad/ligprep_drugs	ligprep_drugs-out.maegz	4976			59121	0	1.000	S-OPLS	25.428	TRUE	PERINDOPRIL-1	A							0.716	0.411																						842.773
ligprep_drugbank.maegz:7856	2578	open structures.7856	2023-06-28 13:08:54	2023-06-28 13:08:54	/home/zeyad/tonino/phase_screen_Drugbank	ligprep_drugbank-out.maegz	8073			59121	0	0.563	S-OPLS	77.499	TRUE	ligprep_drugbank.maegz:7856-1	A							0.826	0.231																						379.861
FKB-001	2579	drugs.1642	2023-06-28 13:08:54	2023-06-28 13:08:54	/home/zeyad/ligprep_drugs	ligprep_drugs-out.maegz	1693			59121	0	1.000	S-OPLS	76.536	TRUE	FKB-001-1	A							0.873	0.340																						443.273
ligprep_drugbank.maegz:10327	2580	open structures.10327	2023-06-28 13:08:54	2023-06-28 13:08:54	/home/zeyad/tonino/phase_screen_Drugbank	ligprep_drugbank-out.maegz	10570			59121	0	1.000	S-OPLS	51.602	TRUE	ligprep_drugbank.maegz:10327-1	A							0.862	0.419																						742.528
Hexanoyl-CoA	2581	open structures.2290	2023-06-28 13:08:54	2023-06-28 13:08:54	/home/zeyad/tonino/phase_screen_Drugbank	ligprep_drugbank-out.maegz	2323			59121	0	1.000	S-OPLS	-3.903	TRUE	-1	A							0.751	0.231																						252.718
PROGESTERONE-11-ALPHA-OL-HEMISUCCINATE	2582	open structures.6848	2023-06-28 13:08:54	2023-06-28 13:08:54	/home/zeyad/tonino/phase_screen_Drugbank	ligprep_drugbank-out.maegz	7065			59121	0	1.000	S-OPLS	37.983	TRUE	SIH-1	A							0.562	0.509																						1020.506
Pirlimycin	2583	open structures.7895	2023-06-28 13:08:54	2023-06-28 13:08:54	/home/zeyad/tonino/phase_screen_Drugbank	ligprep_drugbank-out.maegz	8115			59121	0	1.000	S-OPLS	21.775	TRUE	ligprep_drugbank.maegz:7895-1	A							0.529	0.495																						1001.032
BRYOSTATIN 1	2584	drugs.3620	2023-06-28 13:08:54	2023-06-28 13:08:54	/home/zeyad/ligprep_drugs	ligprep_drugs-out.maegz	3741			59121	0	1.000	S-OPLS	33.332	TRUE	BRYOSTATIN 1-1	A							0.827	0.226																						2708.277
ligprep_drugbank.maegz:7855	2585	open structures.7855	2023-06-28 13:08:54	2023-06-28 13:08:54	/home/zeyad/tonino/phase_screen_Drugbank	ligprep_drugbank-out.maegz	8072			59121	0	1.000	S-OPLS	50.881	TRUE	ligprep_drugbank.maegz:7855-1	A							0.798	0.176																						2124.759
ligprep_drugbank.maegz:4224	2586	open structures.4224	2023-06-28 13:08:54	2023-06-28 13:08:54	/home/zeyad/tonino/phase_screen_Drugbank	ligprep_drugbank-out.maegz	4309			59121	0	1.000	S-OPLS	36.629	TRUE	ligprep_drugbank.maegz:4224-1	A							0.793	0.264																						346.795
ligprep_drugbank.maegz:502	2587	open structures.502	2023-06-28 13:08:54	2023-06-28 13:08:54	/home/zeyad/tonino/phase_screen_Drugbank	ligprep_drugbank-out.maegz	508			59121	0	1.000	S-OPLS	60.965	TRUE	ligprep_drugbank.maegz:502-1	A							0.746	0.237																						259.532
5-(5-(6-CHLORO-4-(4,5-DIHYDRO-2-OXAZOLYL)PHENOXY)PENTYL)-3-METHYL ISOXAZOLE	2588	open structures.7008	2023-06-28 13:08:54	2023-06-28 13:08:54	/home/zeyad/tonino/phase_screen_Drugbank	ligprep_drugbank-out.maegz	7230			59121	0	1.000	S-OPLS	11.526	TRUE	W33-1	A							0.762	0.335																						350.875
ligprep_drugbank.maegz:9798	2589	open structures.9798	2023-06-28 13:08:54	2023-06-28 13:08:54	/home/zeyad/tonino/phase_screen_Drugbank	ligprep_drugbank-out.maegz	10074			59121	0	1.000	S-OPLS	37.537	TRUE	ligprep_drugbank.maegz:9798-1	A							0.736	0.221																						160.979
ligprep_drugbank.maegz:11216	2590	open structures.11216	2023-06-28 13:08:54	2023-06-28 13:08:54	/home/zeyad/tonino/phase_screen_Drugbank	ligprep_drugbank-out.maegz	11469			59121	0	1.000	S-OPLS	49.735	TRUE	ligprep_drugbank.maegz:11216-1	A							0.794	0.341																						273.684
ligprep_drugbank.maegz:2861	2591	open structures.2861	2023-06-28 13:08:54	2023-06-28 13:08:54	/home/zeyad/tonino/phase_screen_Drugbank	ligprep_drugbank-out.maegz	2911			59121	0	1.000	S-OPLS	4.445	TRUE	ligprep_drugbank.maegz:2861-1	A							0.814	0.207																						192.782
ligprep_drugbank.maegz:9032	2592	open structures.9032	2023-06-28 13:08:54	2023-06-28 13:08:54	/home/zeyad/tonino/phase_screen_Drugbank	ligprep_drugbank-out.maegz	9305			59121	0	1.000	S-OPLS	42.318	TRUE	ligprep_drugbank.maegz:9032-1	A							0.763	0.493																						948.261
6-(2-Oxo-Hexahydro-Thieno[3,4-D]Imidazol-4-Yl)-Hexanoic Acid	2593	open structures.2796	2023-06-28 13:08:54	2023-06-28 13:08:54	/home/zeyad/tonino/phase_screen_Drugbank	ligprep_drugbank-out.maegz	2843			59121	0	1.000	S-OPLS	-12.718	TRUE	SHM-1	A							0.953	0.468																						57.709
P-57AS3	2594	open structures.5005	2023-06-28 13:08:54	2023-06-28 13:08:54	/home/zeyad/tonino/phase_screen_Drugbank	ligprep_drugbank-out.maegz	5119			59121	0	1.000	S-OPLS	51.169	TRUE	ligprep_drugbank.maegz:5005-1	A							0.777	0.272																						2631.443
DB04324	2595	drugs.4308	2023-06-28 13:08:54	2023-06-28 13:08:54	/home/zeyad/ligprep_drugs	ligprep_drugs-out.maegz	4459			59121	0	1.000	S-OPLS	14.789	TRUE	DB04324-1	A							0.640	0.441																						691.679
Pravastatin	2596	open structures.70	2023-06-28 13:08:54	2023-06-28 13:08:54	/home/zeyad/tonino/phase_screen_Drugbank	ligprep_drugbank-out.maegz	74			59121	0	1.000	S-OPLS	11.804	TRUE	175-1	A							0.806	0.399																						835.091
ligprep_drugbank.maegz:651	2597	open structures.651	2023-06-28 13:08:54	2023-06-28 13:08:54	/home/zeyad/tonino/phase_screen_Drugbank	ligprep_drugbank-out.maegz	662			59121	0	1.000	S-OPLS	56.624	TRUE	ligprep_drugbank.maegz:651-1	A							0.864	0.386																						363.957
AC1L9MKD	2598	drugs.2433	2023-06-28 13:08:54	2023-06-28 13:08:54	/home/zeyad/ligprep_drugs	ligprep_drugs-out.maegz	2505			59121	0	1.000	S-OPLS	39.816	TRUE	AC1L9MKD-1	A							0.890	0.366																						447.123
ligprep_drugbank.maegz:415	2599	open structures.415	2023-06-28 13:08:54	2023-06-28 13:08:54	/home/zeyad/tonino/phase_screen_Drugbank	ligprep_drugbank-out.maegz	421			59121	0	1.000	S-OPLS	73.671	TRUE	ligprep_drugbank.maegz:415-1	A							0.861	0.308																						651.194
ligprep_drugbank.maegz:10616	2600	open structures.10616	2023-06-28 13:08:54	2023-06-28 13:08:54	/home/zeyad/tonino/phase_screen_Drugbank	ligprep_drugbank-out.maegz	10863			59121	0	1.000	S-OPLS	39.095	TRUE	ligprep_drugbank.maegz:10616-1	A							0.785	0.403																						845.233
ligprep_drugbank.maegz:4507	2601	open structures.4507	2023-06-28 13:08:54	2023-06-28 13:08:54	/home/zeyad/tonino/phase_screen_Drugbank	ligprep_drugbank-out.maegz	4602			59121	0	1.000	S-OPLS	7.610	TRUE	ligprep_drugbank.maegz:4507-1	A							0.778	0.274																						275.498
AC1L9MKF	2602	drugs.2939	2023-06-28 13:08:54	2023-06-28 13:08:54	/home/zeyad/ligprep_drugs	ligprep_drugs-out.maegz	3040			59121	0	1.000	S-OPLS	35.838	TRUE	AC1L9MKF-1	A							0.900	0.384																						429.212
SB1	2603	open structures.6821	2023-06-28 13:08:54	2023-06-28 13:08:54	/home/zeyad/tonino/phase_screen_Drugbank	ligprep_drugbank-out.maegz	7037			59121	0	1.000	S-OPLS	39.830	TRUE	SB1-1	A							0.773	0.347																						240.013
distigmine bromide	2604	drugs.2342	2023-06-28 13:08:54	2023-06-28 13:08:54	/home/zeyad/ligprep_drugs	ligprep_drugs-out.maegz	2407			59121	0	1.000	S-OPLS	65.170	TRUE	distigmine bromide-1	A							0.749	0.350																						171.467
SNR	2605	open structures.2391	2023-06-28 13:08:54	2023-06-28 13:08:54	/home/zeyad/tonino/phase_screen_Drugbank	ligprep_drugbank-out.maegz	2423			59121	0	1.000	S-OPLS	-10.301	TRUE	SNR-1	A							0.777	0.422																						23.609
BTQ	2606	open structures.4232	2023-06-28 13:08:54	2023-06-28 13:08:54	/home/zeyad/tonino/phase_screen_Drugbank	ligprep_drugbank-out.maegz	4317			59121	0	1.000	S-OPLS	-12.265	TRUE	BTQ-1	A							0.840	0.439																						71.413
LORVOTUZUMAB MERTANSINE	2607	drugs.4050	2023-06-28 13:08:54	2023-06-28 13:08:54	/home/zeyad/ligprep_drugs	ligprep_drugs-out.maegz	4181			59121	0	1.000	S-OPLS	34.205	TRUE	LORVOTUZUMAB MERTANSINE-1	A							0.851	0.202																						538.744
ligprep_drugbank.maegz:9978	2608	open structures.9978	2023-06-28 13:08:54	2023-06-28 13:08:54	/home/zeyad/tonino/phase_screen_Drugbank	ligprep_drugbank-out.maegz	10249			59121	0	1.000	S-OPLS	79.559	TRUE	ligprep_drugbank.maegz:9978-1	A							0.734	0.317																						438.178
PROGESTERONE-11 ALPHA-HEMISUCCINATE	2609	drugs.869	2023-06-28 13:08:54	2023-06-28 13:08:54	/home/zeyad/ligprep_drugs	ligprep_drugs-out.maegz	898			59121	0	1.000	S-OPLS	32.844	TRUE	PROGESTERONE-11 ALPHA-HEMISUCCINATE-1	A							0.567	0.489																						983.755
ligprep_drugbank.maegz:8330	2610	open structures.8330	2023-06-28 13:08:54	2023-06-28 13:08:54	/home/zeyad/tonino/phase_screen_Drugbank	ligprep_drugbank-out.maegz	8572			59121	0	1.000	S-OPLS	-11.658	TRUE	ligprep_drugbank.maegz:8330-1	A							0.843	0.377																						156.457
ligprep_drugbank.maegz:7129	2611	open structures.7129	2023-06-28 13:08:54	2023-06-28 13:08:54	/home/zeyad/tonino/phase_screen_Drugbank	ligprep_drugbank-out.maegz	7359			59121	0	1.000	S-OPLS	-0.496	TRUE	ligprep_drugbank.maegz:7129-1	A							0.686	0.273																						318.135
CO4	2612	open structures.1862	2023-06-28 13:08:54	2023-06-28 13:08:54	/home/zeyad/tonino/phase_screen_Drugbank	ligprep_drugbank-out.maegz	1887			59121	0	1.000	S-OPLS	38.113	TRUE	CO4-1	A							0.863	0.307																						395.869
TOPIRAMATE	2613	drugs.3935	2023-06-28 13:08:54	2023-06-28 13:08:54	/home/zeyad/ligprep_drugs	ligprep_drugs-out.maegz	4064			59121	0	1.000	S-OPLS	7.125	TRUE	TOPIRAMATE-1	A							0.676	0.409																						1503.622
DEXLOXIGLUMIDE	2614	drugs.4426	2023-06-28 13:08:54	2023-06-28 13:08:54	/home/zeyad/ligprep_drugs	ligprep_drugs-out.maegz	4579			59121	0	1.000	S-OPLS	27.456	TRUE	DEXLOXIGLUMIDE-1	A							0.693	0.287																						335.224
(1R)-2-[(CYANOMETHYL)AMINO]-1-({[2-(DIFLUOROMETHOXY)BENZYL]SULFONYL}METHYL)-2-OXOETHYL MORPHOLINE-4-CARBOXYLATE	2615	drugs.5083	2023-06-28 13:08:54	2023-06-28 13:08:54	/home/zeyad/ligprep_drugs	ligprep_drugs-out.maegz	5259			59121	0	1.000	S-OPLS	11.453	TRUE	(1R)-2-[(CYANOMETHYL)AMINO]-1-({[2-(DIFLUOROMETHOXY)BENZYL]SULFONYL}METHYL)-2-OXOETHYL MORPHOLINE-4-CARBOXYLATE-1	A							0.734	0.326																						542.067
Biotin	2616	open structures.18	2023-06-28 13:08:54	2023-06-28 13:08:54	/home/zeyad/tonino/phase_screen_Drugbank	ligprep_drugbank-out.maegz	20			59121	0	1.000	S-OPLS	-11.548	TRUE	121-1	A							0.928	0.430																						37.754
ligprep_drugbank.maegz:2947	2617	open structures.2947	2023-06-28 13:08:54	2023-06-28 13:08:54	/home/zeyad/tonino/phase_screen_Drugbank	ligprep_drugbank-out.maegz	3000			59121	0	1.000	S-OPLS	14.855	TRUE	ligprep_drugbank.maegz:2947-1	A							0.577	0.394																						32.889
ligprep_drugbank.maegz:10677	2618	open structures.10677	2023-06-28 13:08:54	2023-06-28 13:08:54	/home/zeyad/tonino/phase_screen_Drugbank	ligprep_drugbank-out.maegz	10927			59121	0	1.000	S-OPLS	19.394	TRUE	ligprep_drugbank.maegz:10677-1	A							0.830	0.345																						172.992
ligprep_drugbank.maegz:4917	2619	open structures.4917	2023-06-28 13:08:54	2023-06-28 13:08:54	/home/zeyad/tonino/phase_screen_Drugbank	ligprep_drugbank-out.maegz	5027			59121	0	0.200	S-OPLS	24.983	TRUE	ligprep_drugbank.maegz:4917-2	A							0.640	0.410																						118.097
AC1L9JAC	2620	drugs.1700	2023-06-28 13:08:54	2023-06-28 13:08:54	/home/zeyad/ligprep_drugs	ligprep_drugs-out.maegz	1750			59121	0	1.000	S-OPLS	61.654	TRUE	AC1L9JAC-1	A							0.707	0.248																						234.093
AC1L9IC3	2621	drugs.4254	2023-06-28 13:08:54	2023-06-28 13:08:54	/home/zeyad/ligprep_drugs	ligprep_drugs-out.maegz	4401			59121	0	1.000	S-OPLS	36.425	TRUE	AC1L9IC3-1	A							0.777	0.343																						200.229
ligprep_drugbank.maegz:11127	2622	open structures.11127	2023-06-28 13:08:54	2023-06-28 13:08:54	/home/zeyad/tonino/phase_screen_Drugbank	ligprep_drugbank-out.maegz	11377			59121	0	1.000	S-OPLS	61.348	TRUE	ligprep_drugbank.maegz:11127-1	A							0.800	0.349																						1221.749
ligprep_drugbank.maegz:11340	2623	open structures.11340	2023-06-28 13:08:54	2023-06-28 13:08:54	/home/zeyad/tonino/phase_screen_Drugbank	ligprep_drugbank-out.maegz	11597			59121	0	1.000	S-OPLS	34.227	TRUE	ligprep_drugbank.maegz:11340-1	A							0.683	0.525																						355.164
W42	2624	open structures.7010	2023-06-28 13:08:54	2023-06-28 13:08:54	/home/zeyad/tonino/phase_screen_Drugbank	ligprep_drugbank-out.maegz	7232			59121	0	1.000	S-OPLS	13.589	TRUE	W42-1	A							0.929	0.328																						342.119
ligprep_drugbank.maegz:2015	2625	open structures.2015	2023-06-28 13:08:54	2023-06-28 13:08:54	/home/zeyad/tonino/phase_screen_Drugbank	ligprep_drugbank-out.maegz	2040			59121	0	1.000	S-OPLS	14.467	TRUE	ligprep_drugbank.maegz:2015-1	A							0.641	0.230																						308.610
RESERPINE	2626	drugs.1168	2023-06-28 13:08:54	2023-06-28 13:08:54	/home/zeyad/ligprep_drugs	ligprep_drugs-out.maegz	1210			59121	0	1.000	S-OPLS	54.864	TRUE	RESERPINE-1	A							0.793	0.251																						405.799
ligprep_drugbank.maegz:399	2627	open structures.399	2023-06-28 13:08:54	2023-06-28 13:08:54	/home/zeyad/tonino/phase_screen_Drugbank	ligprep_drugbank-out.maegz	407			59121	0	1.000	S-OPLS	58.692	TRUE	ligprep_drugbank.maegz:399-1	A							0.714	0.256																						2176.143
ligprep_drugbank.maegz:11186	2628	open structures.11186	2023-06-28 13:08:54	2023-06-28 13:08:54	/home/zeyad/tonino/phase_screen_Drugbank	ligprep_drugbank-out.maegz	11438			59121	0	1.000	S-OPLS	29.296	TRUE	ligprep_drugbank.maegz:11186-1	A							0.771	0.393																						127.164
SELADELPAR	2629	drugs.3589	2023-06-28 13:08:54	2023-06-28 13:08:54	/home/zeyad/ligprep_drugs	ligprep_drugs-out.maegz	3709			59121	0	1.000	S-OPLS	26.427	TRUE	SELADELPAR-1	A							0.871	0.316																						871.004
(4Z)-2,8:7,12:11,15:14,18:17,22-PENTAANHYDRO-4,5,6,9,10,13,19,20,21-NONADEOXY-D-ARABINO-D-ALLO-D-ALLO-DOCOSA-4,9,20-TRIENITOL	2630	drugs.2935	2023-06-28 13:08:54	2023-06-28 13:08:54	/home/zeyad/ligprep_drugs	ligprep_drugs-out.maegz	3035			59121	0	1.000	S-OPLS	38.718	TRUE	(4Z)-2,8:7,12:11,15:14,18:17,22-PENTAANHYDRO-4,5,6,9,10,13,19,20,21-NONADEOXY-D-ARABINO-D-ALLO-D-ALLO-DOCOSA-4,9,20-TRIENITOL-1	A							0.727	0.452																						73.072
ligprep_drugbank.maegz:7806	2631	open structures.7806	2023-06-28 13:08:54	2023-06-28 13:08:54	/home/zeyad/tonino/phase_screen_Drugbank	ligprep_drugbank-out.maegz	8022			59121	0	1.000	S-OPLS	18.383	TRUE	ligprep_drugbank.maegz:7806-1	A							0.628	0.357																						187.729
ligprep_drugbank.maegz:7412	2632	open structures.7412	2023-06-28 13:08:54	2023-06-28 13:08:54	/home/zeyad/tonino/phase_screen_Drugbank	ligprep_drugbank-out.maegz	7642			59121	0	1.000	S-OPLS	24.268	TRUE	ligprep_drugbank.maegz:7412-1	A							0.694	0.334																						607.663
NISOLDIPINE	2633	drugs.2697	2023-06-28 13:08:54	2023-06-28 13:08:54	/home/zeyad/ligprep_drugs	ligprep_drugs-out.maegz	2786			59121	0	1.000	S-OPLS	46.720	TRUE	NISOLDIPINE-1	A							0.827	0.360																						557.823
ligprep_drugbank.maegz:10270	2634	open structures.10270	2023-06-28 13:08:54	2023-06-28 13:08:54	/home/zeyad/tonino/phase_screen_Drugbank	ligprep_drugbank-out.maegz	10509			59121	0	1.000	S-OPLS	42.844	TRUE	ligprep_drugbank.maegz:10270-1	A							0.682	0.381																						186.570
ligprep_drugbank.maegz:1646	2635	open structures.1646	2023-06-28 13:08:54	2023-06-28 13:08:54	/home/zeyad/tonino/phase_screen_Drugbank	ligprep_drugbank-out.maegz	1665			59121	0	1.000	S-OPLS	10.399	TRUE	ligprep_drugbank.maegz:1646-1	A							0.808	0.363																						673.145
ligprep_drugbank.maegz:4327	2636	open structures.4327	2023-06-28 13:08:54	2023-06-28 13:08:54	/home/zeyad/tonino/phase_screen_Drugbank	ligprep_drugbank-out.maegz	4416			59121	0	1.000	S-OPLS	34.220	TRUE	ligprep_drugbank.maegz:4327-1	A							0.759	0.321																						492.942
ligprep_drugbank.maegz:2745	2637	open structures.2745	2023-06-28 13:08:54	2023-06-28 13:08:54	/home/zeyad/tonino/phase_screen_Drugbank	ligprep_drugbank-out.maegz	2785			59121	0	1.000	S-OPLS	10.926	TRUE	ligprep_drugbank.maegz:2745-1	A							0.841	0.190																						218.594
FORMEBOLONE	2638	drugs.4668	2023-06-28 13:08:54	2023-06-28 13:08:54	/home/zeyad/ligprep_drugs	ligprep_drugs-out.maegz	4828			59121	0	1.000	S-OPLS	45.538	TRUE	FORMEBOLONE-1	A							0.664	0.492																						88.960
Riboflavin tetrabutyrate	2639	open structures.10272	2023-06-28 13:08:54	2023-06-28 13:08:54	/home/zeyad/tonino/phase_screen_Drugbank	ligprep_drugbank-out.maegz	10511			59121	0	1.000	S-OPLS	29.642	TRUE	ligprep_drugbank.maegz:10272-1	A							0.953	0.352																						868.681
Lurbinectedin	2640	open structures.8817	2023-06-28 13:08:54	2023-06-28 13:08:54	/home/zeyad/tonino/phase_screen_Drugbank	ligprep_drugbank-out.maegz	9084			59121	0	1.000	S-OPLS	109.510	TRUE	ligprep_drugbank.maegz:8817-1	A							0.800	0.410																						5662.059
Formebolone	2641	open structures.1366	2023-06-28 13:08:54	2023-06-28 13:08:54	/home/zeyad/tonino/phase_screen_Drugbank	ligprep_drugbank-out.maegz	1383			59121	0	1.000	S-OPLS	45.862	TRUE	1569-1	A							0.718	0.472																						141.004
Fucoxanthin	2642	open structures.10718	2023-06-28 13:08:54	2023-06-28 13:08:54	/home/zeyad/tonino/phase_screen_Drugbank	ligprep_drugbank-out.maegz	10970			59121	0	1.000	S-OPLS	15.396	TRUE	ligprep_drugbank.maegz:10718-1	A							0.863	0.250																						322.829
Biricodar	2643	open structures.4428	2023-06-28 13:08:54	2023-06-28 13:08:54	/home/zeyad/tonino/phase_screen_Drugbank	ligprep_drugbank-out.maegz	4522			59121	0	1.000	S-OPLS	66.782	TRUE	ligprep_drugbank.maegz:4428-1	A							0.939	0.343																						370.655
Clomocycline	2644	open structures.343	2023-06-28 13:08:54	2023-06-28 13:08:54	/home/zeyad/tonino/phase_screen_Drugbank	ligprep_drugbank-out.maegz	349			59121	0	1.000	S-OPLS	55.862	TRUE	ligprep_drugbank.maegz:343-1	A							0.829	0.314																						338.632
VELUSETRAG	2645	drugs.3472	2023-06-28 13:08:54	2023-06-28 13:08:54	/home/zeyad/ligprep_drugs	ligprep_drugs-out.maegz	3588			59121	0	1.000	S-OPLS	74.478	TRUE	VELUSETRAG-1	A							0.767	0.306																						546.619
Metildigoxin	2646	open structures.9416	2023-06-28 13:08:54	2023-06-28 13:08:54	/home/zeyad/tonino/phase_screen_Drugbank	ligprep_drugbank-out.maegz	9690			59121	0	1.000	S-OPLS	55.052	TRUE	ligprep_drugbank.maegz:9416-1	A							0.524	0.286																						2580.136
FKB-001	2647	open structures.2585	2023-06-28 13:08:54	2023-06-28 13:08:54	/home/zeyad/tonino/phase_screen_Drugbank	ligprep_drugbank-out.maegz	2617			59121	0	1.000	S-OPLS	73.638	TRUE	ligprep_drugbank.maegz:2585-1	A							0.846	0.267																						404.443
Digoxin	2648	open structures.281	2023-06-28 13:08:54	2023-06-28 13:08:54	/home/zeyad/tonino/phase_screen_Drugbank	ligprep_drugbank-out.maegz	288			59121	0	1.000	S-OPLS	58.867	TRUE	ligprep_drugbank.maegz:281-1	A							0.780	0.273																						1840.681
Velusetrag	2649	open structures.8839	2023-06-28 13:08:54	2023-06-28 13:08:54	/home/zeyad/tonino/phase_screen_Drugbank	ligprep_drugbank-out.maegz	9108			59121	0	1.000	S-OPLS	75.042	TRUE	ligprep_drugbank.maegz:8839-1	A							0.767	0.303																						532.167
Retapamulin	2650	open structures.1126	2023-06-28 13:08:54	2023-06-28 13:08:54	/home/zeyad/tonino/phase_screen_Drugbank	ligprep_drugbank-out.maegz	1144			59121	0	1.000	S-OPLS	70.262	TRUE	ligprep_drugbank.maegz:1126-1	A							0.756	0.374																						764.636
DL-alpha tocopheryl acetate	2651	open structures.10094	2023-06-28 13:08:54	2023-06-28 13:08:54	/home/zeyad/tonino/phase_screen_Drugbank	ligprep_drugbank-out.maegz	10356			59121	0	1.000	S-OPLS	31.849	TRUE	ligprep_drugbank.maegz:10094-1	A							0.624	0.375																						504.410
Farnesyl diphosphate	2652	open structures.6110	2023-06-28 13:08:54	2023-06-28 13:08:54	/home/zeyad/tonino/phase_screen_Drugbank	ligprep_drugbank-out.maegz	6279			59121	0	1.000	S-OPLS	-21.741	TRUE	ligprep_drugbank.maegz:6110-1	A							0.670	0.429																						107.779
DB07574	2653	drugs.42	2023-06-28 13:08:54	2023-06-28 13:08:54	/home/zeyad/ligprep_drugs	ligprep_drugs-out.maegz	46			59121	0	1.000	S-OPLS	61.221	TRUE	DB07574-1	A							0.956	0.485																						322.745
ligprep_drugbank.maegz:4383	2654	open structures.4383	2023-06-28 13:08:54	2023-06-28 13:08:54	/home/zeyad/tonino/phase_screen_Drugbank	ligprep_drugbank-out.maegz	4476			59121	0	0.563	S-OPLS	86.887	TRUE	ligprep_drugbank.maegz:4383-1	A							0.803	0.242																						1327.533
SORAPHEN A	2655	drugs.173	2023-06-28 13:08:54	2023-06-28 13:08:54	/home/zeyad/ligprep_drugs	ligprep_drugs-out.maegz	183			59121	0	1.000	S-OPLS	26.486	TRUE	SORAPHEN A-1	A							0.841	0.282																						189.257
AZELNIDIPINE	2656	drugs.3188	2023-06-28 13:08:54	2023-06-28 13:08:54	/home/zeyad/ligprep_drugs	ligprep_drugs-out.maegz	3301			59121	0	1.000	S-OPLS	59.728	TRUE	AZELNIDIPINE-1	A							0.821	0.315																						658.377
2-{3-[(2S)-4,4-DIFLUORO-2-(PYRROLIDIN-1-YLCARBONYL)PYRROLIDIN-1-YL]-3-OXOPROPYL}-ISOINDOLE-1,3(2H)-DIONE	2657	drugs.4782	2023-06-28 13:08:54	2023-06-28 13:08:54	/home/zeyad/ligprep_drugs	ligprep_drugs-out.maegz	4947			59121	0	1.000	S-OPLS	20.426	TRUE	2-{3-[(2S)-4,4-DIFLUORO-2-(PYRROLIDIN-1-YLCARBONYL)PYRROLIDIN-1-YL]-3-OXOPROPYL}-ISOINDOLE-1,3(2H)-DIONE-1	A							0.836	0.454																						468.499
ligprep_drugbank.maegz:2897	2658	open structures.2897	2023-06-28 13:08:54	2023-06-28 13:08:54	/home/zeyad/tonino/phase_screen_Drugbank	ligprep_drugbank-out.maegz	2947			59121	0	1.000	S-OPLS	68.402	TRUE	ligprep_drugbank.maegz:2897-1	A							0.665	0.229																						2288.055
ISTAROXIME	2659	drugs.3174	2023-06-28 13:08:54	2023-06-28 13:08:54	/home/zeyad/ligprep_drugs	ligprep_drugs-out.maegz	3287			59121	0	1.000	S-OPLS	32.133	TRUE	ISTAROXIME-1	A							0.759	0.456																						119.394
ligprep_drugbank.maegz:8185	2660	open structures.8185	2023-06-28 13:08:54	2023-06-28 13:08:54	/home/zeyad/tonino/phase_screen_Drugbank	ligprep_drugbank-out.maegz	8422			59121	0	1.000	S-OPLS	36.766	TRUE	ligprep_drugbank.maegz:8185-1	A							0.779	0.352																						286.766
ligprep_drugbank.maegz:10639	2661	open structures.10639	2023-06-28 13:08:54	2023-06-28 13:08:54	/home/zeyad/tonino/phase_screen_Drugbank	ligprep_drugbank-out.maegz	10890			59121	0	1.000	S-OPLS	7.129	TRUE	ligprep_drugbank.maegz:10639-1	A							0.877	0.298																						288.403
SAGOPILONE	2662	drugs.333	2023-06-28 13:08:54	2023-06-28 13:08:54	/home/zeyad/ligprep_drugs	ligprep_drugs-out.maegz	346			59121	0	1.000	S-OPLS	45.861	TRUE	SAGOPILONE-1	A							0.922	0.312																						2912.652
ligprep_drugbank.maegz:9116	2663	open structures.9116	2023-06-28 13:08:54	2023-06-28 13:08:54	/home/zeyad/tonino/phase_screen_Drugbank	ligprep_drugbank-out.maegz	9391			59121	0	1.000	S-OPLS	85.646	TRUE	ligprep_drugbank.maegz:9116-1	A							0.905	0.386																						743.541
ligprep_drugbank.maegz:11582	2664	open structures.11582	2023-06-28 13:08:54	2023-06-28 13:08:54	/home/zeyad/tonino/phase_screen_Drugbank	ligprep_drugbank-out.maegz	11848			59121	0	1.000	S-OPLS	85.646	TRUE	ligprep_drugbank.maegz:11582-1	A							0.905	0.386																						743.541
ligprep_drugbank.maegz:960	2665	open structures.960	2023-06-28 13:08:54	2023-06-28 13:08:54	/home/zeyad/tonino/phase_screen_Drugbank	ligprep_drugbank-out.maegz	975			59121	0	1.000	S-OPLS	1.157	TRUE	ligprep_drugbank.maegz:960-1	A							0.784	0.364																						133.578
ligprep_drugbank.maegz:7923	2666	open structures.7923	2023-06-28 13:08:54	2023-06-28 13:08:54	/home/zeyad/tonino/phase_screen_Drugbank	ligprep_drugbank-out.maegz	8146			59121	0	1.000	S-OPLS	-9.275	TRUE	ligprep_drugbank.maegz:7923-1	A							0.551	0.316																						866.605
AC1L9G5P	2667	drugs.4444	2023-06-28 13:08:54	2023-06-28 13:08:54	/home/zeyad/ligprep_drugs	ligprep_drugs-out.maegz	4598			59121	0	1.000	S-OPLS	23.310	TRUE	AC1L9G5P-1	A							0.738	0.348																						855.408
ligprep_drugbank.maegz:11063	2668	open structures.11063	2023-06-28 13:08:54	2023-06-28 13:08:54	/home/zeyad/tonino/phase_screen_Drugbank	ligprep_drugbank-out.maegz	11311			59121	0	1.000	S-OPLS	108.074	TRUE	ligprep_drugbank.maegz:11063-1	A							0.663	0.481																						1187.678
ligprep_drugbank.maegz:8420	2669	open structures.8420	2023-06-28 13:08:54	2023-06-28 13:08:54	/home/zeyad/tonino/phase_screen_Drugbank	ligprep_drugbank-out.maegz	8662			59121	0	1.000	S-OPLS	30.699	TRUE	ligprep_drugbank.maegz:8420-1	A							0.721	0.401																						467.960
ligprep_drugbank.maegz:8533	2670	open structures.8533	2023-06-28 13:08:54	2023-06-28 13:08:54	/home/zeyad/tonino/phase_screen_Drugbank	ligprep_drugbank-out.maegz	8783			59121	0	1.000	S-OPLS	64.493	TRUE	ligprep_drugbank.maegz:8533-1	A							0.728	0.344																						646.687
UBIQUINONE Q2	2671	drugs.3257	2023-06-28 13:08:54	2023-06-28 13:08:54	/home/zeyad/ligprep_drugs	ligprep_drugs-out.maegz	3370			59121	0	1.000	S-OPLS	29.385	TRUE	UBIQUINONE Q2-1	A							0.688	0.390																						299.942
CHOLIC ACID	2672	drugs.339	2023-06-28 13:08:54	2023-06-28 13:08:54	/home/zeyad/ligprep_drugs	ligprep_drugs-out.maegz	352			59121	0	1.000	S-OPLS	51.282	TRUE	CHOLIC ACID-1	A							0.726	0.369																						475.232
ligprep_drugbank.maegz:7680	2673	open structures.7680	2023-06-28 13:08:54	2023-06-28 13:08:54	/home/zeyad/tonino/phase_screen_Drugbank	ligprep_drugbank-out.maegz	7891			59121	0	1.000	S-OPLS	8.445	TRUE	ligprep_drugbank.maegz:7680-1	A							0.897	0.262																						318.411
GOSSYPOL	2674	drugs.3783	2023-06-28 13:08:54	2023-06-28 13:08:54	/home/zeyad/ligprep_drugs	ligprep_drugs-out.maegz	3911			59121	0	1.000	S-OPLS	85.416	TRUE	GOSSYPOL-1	A							0.905	0.382																						674.544
ligprep_drugbank.maegz:4895	2675	open structures.4895	2023-06-28 13:08:54	2023-06-28 13:08:54	/home/zeyad/tonino/phase_screen_Drugbank	ligprep_drugbank-out.maegz	5003			59121	0	1.000	S-OPLS	7.020	TRUE	ligprep_drugbank.maegz:4895-1	A							0.859	0.308																						190.125
RB 006	2676	drugs.2481	2023-06-28 13:08:54	2023-06-28 13:08:54	/home/zeyad/ligprep_drugs	ligprep_drugs-out.maegz	2557			59121	0	1.000	S-OPLS	7.020	TRUE	RB 006-1	A							0.859	0.308																						190.125
ligprep_drugbank.maegz:2858	2677	open structures.2858	2023-06-28 13:08:54	2023-06-28 13:08:54	/home/zeyad/tonino/phase_screen_Drugbank	ligprep_drugbank-out.maegz	2908			59121	0	1.000	S-OPLS	22.969	TRUE	ligprep_drugbank.maegz:2858-1	A							0.932	0.185																						163.241
FARNESYL THIOPYROPHOSPHATE	2678	drugs.2022	2023-06-28 13:08:54	2023-06-28 13:08:54	/home/zeyad/ligprep_drugs	ligprep_drugs-out.maegz	2081			59121	0	1.000	S-OPLS	-21.521	TRUE	FARNESYL THIOPYROPHOSPHATE-1	A							0.753	0.385																						86.403
FARNESYL THIOPYROPHOSPHATE	2679	drugs.2023	2023-06-28 13:08:54	2023-06-28 13:08:54	/home/zeyad/ligprep_drugs	ligprep_drugs-out.maegz	2082			59121	0	1.000	S-OPLS	-21.521	TRUE	FARNESYL THIOPYROPHOSPHATE-1	A							0.753	0.385																						86.403
ligprep_drugbank.maegz:2046	2680	open structures.2046	2023-06-28 13:08:54	2023-06-28 13:08:54	/home/zeyad/tonino/phase_screen_Drugbank	ligprep_drugbank-out.maegz	2072			59121	0	1.000	S-OPLS	-7.683	TRUE	ligprep_drugbank.maegz:2046-1	A							0.768	0.432																						236.804
ligprep_drugbank.maegz:10902	2681	open structures.10902	2023-06-28 13:08:54	2023-06-28 13:08:54	/home/zeyad/tonino/phase_screen_Drugbank	ligprep_drugbank-out.maegz	11149			59121	0	1.000	S-OPLS	41.421	TRUE	ligprep_drugbank.maegz:10902-1	A							0.607	0.315																						504.886
ligprep_drugbank.maegz:4098	2682	open structures.4098	2023-06-28 13:08:54	2023-06-28 13:08:54	/home/zeyad/tonino/phase_screen_Drugbank	ligprep_drugbank-out.maegz	4178			59121	0	1.000	S-OPLS	21.222	TRUE	ligprep_drugbank.maegz:4098-1	A							0.867	0.304																						386.174
ligprep_drugbank.maegz:7434	2683	open structures.7434	2023-06-28 13:08:54	2023-06-28 13:08:54	/home/zeyad/tonino/phase_screen_Drugbank	ligprep_drugbank-out.maegz	7663			59121	0	1.000	S-OPLS	67.430	TRUE	ligprep_drugbank.maegz:7434-1	A							0.738	0.306																						416.823
ligprep_drugbank.maegz:6716	2684	open structures.6716	2023-06-28 13:08:54	2023-06-28 13:08:54	/home/zeyad/tonino/phase_screen_Drugbank	ligprep_drugbank-out.maegz	6928			59121	0	1.000	S-OPLS	57.287	TRUE	ligprep_drugbank.maegz:6716-1	A							0.762	0.353																						422.298
ligprep_drugbank.maegz:2082	2685	open structures.2082	2023-06-28 13:08:54	2023-06-28 13:08:54	/home/zeyad/tonino/phase_screen_Drugbank	ligprep_drugbank-out.maegz	2109			59121	0	1.000	S-OPLS	33.814	TRUE	ligprep_drugbank.maegz:2082-1	A							0.885	0.301																						530.158
ligprep_drugbank.maegz:8814	2686	open structures.8814	2023-06-28 13:08:54	2023-06-28 13:08:54	/home/zeyad/tonino/phase_screen_Drugbank	ligprep_drugbank-out.maegz	9081			59121	0	1.000	S-OPLS	34.054	TRUE	ligprep_drugbank.maegz:8814-1	A							0.855	0.371																						700.015
ligprep_drugbank.maegz:642	2687	open structures.642	2023-06-28 13:08:54	2023-06-28 13:08:54	/home/zeyad/tonino/phase_screen_Drugbank	ligprep_drugbank-out.maegz	654			59121	0	1.000	S-OPLS	36.495	TRUE	ligprep_drugbank.maegz:642-1	A							0.856	0.360																						206.765
ligprep_drugbank.maegz:10867	2688	open structures.10867	2023-06-28 13:08:54	2023-06-28 13:08:54	/home/zeyad/tonino/phase_screen_Drugbank	ligprep_drugbank-out.maegz	11115			59121	0	1.000	S-OPLS	28.092	TRUE	ligprep_drugbank.maegz:10867-1	A							0.840	0.341																						358.205
ligprep_drugbank.maegz:9070	2689	open structures.9070	2023-06-28 13:08:54	2023-06-28 13:08:54	/home/zeyad/tonino/phase_screen_Drugbank	ligprep_drugbank-out.maegz	9343			59121	0	1.000	S-OPLS	12.601	TRUE	ligprep_drugbank.maegz:9070-1	A							0.817	0.366																						186.804
Oxacillin	2690	open structures.596	2023-06-28 13:08:54	2023-06-28 13:08:54	/home/zeyad/tonino/phase_screen_Drugbank	ligprep_drugbank-out.maegz	608			59121	0	1.000	S-OPLS	27.272	TRUE	713-1	A							0.757	0.327																						179.229
NIMODIPINE	2691	drugs.356	2023-06-28 13:08:54	2023-06-28 13:08:54	/home/zeyad/ligprep_drugs	ligprep_drugs-out.maegz	367			59121	0	1.000	S-OPLS	38.436	TRUE	NIMODIPINE-1	A							0.705	0.375																						141.849
ligprep_drugbank.maegz:8838	2692	open structures.8838	2023-06-28 13:08:54	2023-06-28 13:08:54	/home/zeyad/tonino/phase_screen_Drugbank	ligprep_drugbank-out.maegz	9107			59121	0	1.000	S-OPLS	77.198	TRUE	ligprep_drugbank.maegz:8838-1	A							0.947	0.226																						1949.053
L-AMINOCARNITYL-SUCCINYL-LEUCYL-ARGININAL-DIETHYLACETAL	2693	drugs.1995	2023-06-28 13:08:54	2023-06-28 13:08:54	/home/zeyad/ligprep_drugs	ligprep_drugs-out.maegz	2054			59121	0	1.000	S-OPLS	-6.563	TRUE	L-AMINOCARNITYL-SUCCINYL-LEUCYL-ARGININAL-DIETHYLACETAL-1	A							0.626	0.374																						864.453
ligprep_drugbank.maegz:1208	2694	open structures.1208	2023-06-28 13:08:54	2023-06-28 13:08:54	/home/zeyad/tonino/phase_screen_Drugbank	ligprep_drugbank-out.maegz	1222			59121	0	1.000	S-OPLS	67.415	TRUE	ligprep_drugbank.maegz:1208-1	A							0.769	0.273																						2430.000
Benzquinamide hydrochloride	2695	drugs.1844	2023-06-28 13:08:54	2023-06-28 13:08:54	/home/zeyad/ligprep_drugs	ligprep_drugs-out.maegz	1904			59121	0	1.000	S-OPLS	36.189	TRUE	Benzquinamide hydrochloride-1	A							0.877	0.303																						924.209
BENZQUINAMIDE	2696	drugs.4927	2023-06-28 13:08:54	2023-06-28 13:08:54	/home/zeyad/ligprep_drugs	ligprep_drugs-out.maegz	5098			59121	0	1.000	S-OPLS	36.189	TRUE	BENZQUINAMIDE-1	A							0.877	0.303																						924.209
N'-PYRIDOXYL-LYSINE-5'-MONOPHOSPHATE	2697	drugs.290	2023-06-28 13:08:54	2023-06-28 13:08:54	/home/zeyad/ligprep_drugs	ligprep_drugs-out.maegz	302			59121	0	1.000	S-OPLS	32.128	TRUE	N'-PYRIDOXYL-LYSINE-5'-MONOPHOSPHATE-1	A							0.848	0.418																						354.727
Benzquinamide	2698	open structures.649	2023-06-28 13:08:54	2023-06-28 13:08:54	/home/zeyad/tonino/phase_screen_Drugbank	ligprep_drugbank-out.maegz	660			59121	0	1.000	S-OPLS	35.775	TRUE	767-1	A							0.879	0.302																						930.536
Lanatoside C	2699	open structures.9476	2023-06-28 13:08:54	2023-06-28 13:08:54	/home/zeyad/tonino/phase_screen_Drugbank	ligprep_drugbank-out.maegz	9749			59121	0	1.000	S-OPLS	59.384	TRUE	ligprep_drugbank.maegz:9476-1	A							0.735	0.234																						2526.908
Tritoqualine	2700	open structures.9698	2023-06-28 13:08:54	2023-06-28 13:08:54	/home/zeyad/tonino/phase_screen_Drugbank	ligprep_drugbank-out.maegz	9971			59121	0	1.000	S-OPLS	58.049	TRUE	72145-1	A							0.638	0.351																						8201.505
(5Z)-7-{(1R,4S,5R,6R)-6-[(1E)-1-OCTEN-1-YL]-2,3-DIAZABICYCLO[2.2.1]HEPT-2-EN-5-YL}-5-HEPTENOIC ACID	2701	drugs.5483	2023-06-28 13:08:54	2023-06-28 13:08:54	/home/zeyad/ligprep_drugs	ligprep_drugs-out.maegz	5670			59121	0	1.000	S-OPLS	12.266	TRUE	(5Z)-7-{(1R,4S,5R,6R)-6-[(1E)-1-OCTEN-1-YL]-2,3-DIAZABICYCLO[2.2.1]HEPT-2-EN-5-YL}-5-HEPTENOIC ACID-1	A							0.778	0.391																						105.717
Edoxaban	2702	open structures.7302	2023-06-28 13:08:54	2023-06-28 13:08:54	/home/zeyad/tonino/phase_screen_Drugbank	ligprep_drugbank-out.maegz	7535			59121	0	1.000	S-OPLS	59.985	TRUE	-1	A							0.782	0.309																						770.460
ligprep_drugbank.maegz:9923	2703	open structures.9923	2023-06-28 13:08:54	2023-06-28 13:08:54	/home/zeyad/tonino/phase_screen_Drugbank	ligprep_drugbank-out.maegz	10193			59121	0	1.000	S-OPLS	18.697	TRUE	ligprep_drugbank.maegz:9923-1	A							0.933	0.389																						194.961
ligprep_drugbank.maegz:2065	2704	open structures.2065	2023-06-28 13:08:54	2023-06-28 13:08:54	/home/zeyad/tonino/phase_screen_Drugbank	ligprep_drugbank-out.maegz	2091			59121	0	1.000	S-OPLS	63.903	TRUE	ligprep_drugbank.maegz:2065-1	A							0.626	0.351																						202.014
AC1L9L9K	2705	drugs.677	2023-06-28 13:08:54	2023-06-28 13:08:54	/home/zeyad/ligprep_drugs	ligprep_drugs-out.maegz	702			59121	0	1.000	S-OPLS	39.587	TRUE	AC1L9L9K-1	A							0.877	0.329																						292796.317
ligprep_drugbank.maegz:4511	2706	open structures.4511	2023-06-28 13:08:54	2023-06-28 13:08:54	/home/zeyad/tonino/phase_screen_Drugbank	ligprep_drugbank-out.maegz	4606			59121	0	1.000	S-OPLS	33.769	TRUE	ligprep_drugbank.maegz:4511-1	A							0.778	0.284																						161.379
ligprep_drugbank.maegz:9702	2707	open structures.9702	2023-06-28 13:08:54	2023-06-28 13:08:54	/home/zeyad/tonino/phase_screen_Drugbank	ligprep_drugbank-out.maegz	9975			59121	0	1.000	S-OPLS	59.473	TRUE	ligprep_drugbank.maegz:9702-1	A							0.796	0.275																						407.567
ligprep_drugbank.maegz:505	2708	open structures.505	2023-06-28 13:08:54	2023-06-28 13:08:54	/home/zeyad/tonino/phase_screen_Drugbank	ligprep_drugbank-out.maegz	511			59121	0	1.000	S-OPLS	53.155	TRUE	ligprep_drugbank.maegz:505-1	A							0.834	0.325																						471.236
DB06859	2709	drugs.4875	2023-06-28 13:08:54	2023-06-28 13:08:54	/home/zeyad/ligprep_drugs	ligprep_drugs-out.maegz	5043			59121	0	1.000	S-OPLS	36.933	TRUE	DB06859-1	A							0.706	0.435																						685.482
N'-(3-CHLORO-4-METHOXY-PHENYL)-N-(3,4,5-TRIMETHOXYPHENYL)-1,3,5-TRIAZINE-2,4-DIAMINE	2710	drugs.1470	2023-06-28 13:08:54	2023-06-28 13:08:54	/home/zeyad/ligprep_drugs	ligprep_drugs-out.maegz	1520			59121	0	1.000	S-OPLS	35.415	TRUE	N'-(3-CHLORO-4-METHOXY-PHENYL)-N-(3,4,5-TRIMETHOXYPHENYL)-1,3,5-TRIAZINE-2,4-DIAMINE-1	A							0.709	0.312																						208.985
ligprep_drugbank.maegz:4377	2711	open structures.4377	2023-06-28 13:08:54	2023-06-28 13:08:54	/home/zeyad/tonino/phase_screen_Drugbank	ligprep_drugbank-out.maegz	4469			59121	0	0.818	S-OPLS	17.305	TRUE	ligprep_drugbank.maegz:4377-1	A							0.491	0.442																						231.859
ligprep_drugbank.maegz:4553	2712	open structures.4553	2023-06-28 13:08:54	2023-06-28 13:08:54	/home/zeyad/tonino/phase_screen_Drugbank	ligprep_drugbank-out.maegz	4646			59121	0	1.000	S-OPLS	50.409	TRUE	ligprep_drugbank.maegz:4553-1	A							0.832	0.319																						179.907
ligprep_drugbank.maegz:8367	2713	open structures.8367	2023-06-28 13:08:54	2023-06-28 13:08:54	/home/zeyad/tonino/phase_screen_Drugbank	ligprep_drugbank-out.maegz	8609			59121	0	1.000	S-OPLS	62.611	TRUE	ligprep_drugbank.maegz:8367-1	A							0.855	0.338																						149.818
RIFAXIMIN	2714	drugs.3834	2023-06-28 13:08:54	2023-06-28 13:08:54	/home/zeyad/ligprep_drugs	ligprep_drugs-out.maegz	3962			59121	0	1.000	S-OPLS	79.522	TRUE	RIFAXIMIN-1	A							0.899	0.232																						341.177
ligprep_drugbank.maegz:10467	2715	open structures.10467	2023-06-28 13:08:54	2023-06-28 13:08:54	/home/zeyad/tonino/phase_screen_Drugbank	ligprep_drugbank-out.maegz	10713			59121	0	1.000	S-OPLS	34.990	TRUE	ligprep_drugbank.maegz:10467-1	A							0.759	0.413																						152.941
SDT	2716	open structures.6843	2023-06-28 13:08:54	2023-06-28 13:08:54	/home/zeyad/tonino/phase_screen_Drugbank	ligprep_drugbank-out.maegz	7060			59121	0	1.000	S-OPLS	15.361	TRUE	SDT-1	A							0.827	0.507																						143.322
ligprep_drugbank.maegz:4383	2717	open structures.4383	2023-06-28 13:08:54	2023-06-28 13:08:54	/home/zeyad/tonino/phase_screen_Drugbank	ligprep_drugbank-out.maegz	4477			59121	0	0.437	S-OPLS	90.771	TRUE	ligprep_drugbank.maegz:4383-2	A							0.784	0.247																						3608.957
ligprep_drugbank.maegz:2609	2718	open structures.2609	2023-06-28 13:08:54	2023-06-28 13:08:54	/home/zeyad/tonino/phase_screen_Drugbank	ligprep_drugbank-out.maegz	2644			59121	0	1.000	S-OPLS	2.851	TRUE	ligprep_drugbank.maegz:2609-1	A							0.807	0.224																						176.564
ligprep_drugbank.maegz:9737	2719	open structures.9737	2023-06-28 13:08:54	2023-06-28 13:08:54	/home/zeyad/tonino/phase_screen_Drugbank	ligprep_drugbank-out.maegz	10012			59121	0	1.000	S-OPLS	36.513	TRUE	ligprep_drugbank.maegz:9737-1	A							0.773	0.376																						89.872
ligprep_drugbank.maegz:11551	2720	open structures.11551	2023-06-28 13:08:54	2023-06-28 13:08:54	/home/zeyad/tonino/phase_screen_Drugbank	ligprep_drugbank-out.maegz	11817			59121	0	1.000	S-OPLS	134.764	TRUE	ligprep_drugbank.maegz:11551-1	A							0.887	0.177																						93.988
3-INGENYL ANGELATE	2721	drugs.6787	2023-06-28 13:08:54	2023-06-28 13:08:54	/home/zeyad/ligprep_drugs	ligprep_drugs-out.maegz	7022			59121	0	1.000	S-OPLS	59.190	TRUE	3-INGENYL ANGELATE-1	A							0.650	0.409																						190.038
ligprep_drugbank.maegz:10804	2722	open structures.10804	2023-06-28 13:08:54	2023-06-28 13:08:54	/home/zeyad/tonino/phase_screen_Drugbank	ligprep_drugbank-out.maegz	11051			59121	0	1.000	S-OPLS	36.511	TRUE	ligprep_drugbank.maegz:10804-1	A							0.808	0.277																						327.710
(1S,7S,8S,8AR)-1,2,3,7,8,8A-HEXAHYDRO-7-METHYL-8-[2-[(2R,4R)-TETRAHYDRO-4-HY DROXY-6-OXO-2H-PYRAN-2-YL]ETHYL]-1-NAPHTHALENOL	2723	drugs.2133	2023-06-28 13:08:54	2023-06-28 13:08:54	/home/zeyad/ligprep_drugs	ligprep_drugs-out.maegz	2195			59121	0	1.000	S-OPLS	16.350	TRUE	(1S,7S,8S,8AR)-1,2,3,7,8,8A-HEXAHYDRO-7-METHYL-8-[2-[(2R,4R)-TETRAHYDRO-4-HY DROXY-6-OXO-2H-PYRAN-2-YL]ETHYL]-1-NAPHTHALENOL-1	A							0.712	0.387																						337.720
EFALIZUMAB	2724	drugs.6739	2023-06-28 13:08:54	2023-06-28 13:08:54	/home/zeyad/ligprep_drugs	ligprep_drugs-out.maegz	6972			59121	0	1.000	S-OPLS	45.753	TRUE	EFALIZUMAB-1	A							0.773	0.413																						41.142
ligprep_drugbank.maegz:10449	2725	open structures.10449	2023-06-28 13:08:54	2023-06-28 13:08:54	/home/zeyad/tonino/phase_screen_Drugbank	ligprep_drugbank-out.maegz	10695			59121	0	1.000	S-OPLS	26.829	TRUE	ligprep_drugbank.maegz:10449-1	A							0.872	0.284																						135.368
ligprep_drugbank.maegz:1110	2726	open structures.1110	2023-06-28 13:08:54	2023-06-28 13:08:54	/home/zeyad/tonino/phase_screen_Drugbank	ligprep_drugbank-out.maegz	1128			59121	0	1.000	S-OPLS	3.038	TRUE	ligprep_drugbank.maegz:1110-1	A							0.598	0.369																						105.632
ligprep_drugbank.maegz:7138	2727	open structures.7138	2023-06-28 13:08:54	2023-06-28 13:08:54	/home/zeyad/tonino/phase_screen_Drugbank	ligprep_drugbank-out.maegz	7368			59121	0	1.000	S-OPLS	35.583	TRUE	ligprep_drugbank.maegz:7138-1	A							0.773	0.251																						78.720
REIDISPONGIOLIDE C	2728	drugs.6591	2023-06-28 13:08:54	2023-06-28 13:08:54	/home/zeyad/ligprep_drugs	ligprep_drugs-out.maegz	6817			59121	0	1.000	S-OPLS	32.575	TRUE	REIDISPONGIOLIDE C-1	A							0.793	0.222																						688.255
ligprep_drugbank.maegz:9973	2729	open structures.9973	2023-06-28 13:08:54	2023-06-28 13:08:54	/home/zeyad/tonino/phase_screen_Drugbank	ligprep_drugbank-out.maegz	10244			59121	0	1.000	S-OPLS	47.720	TRUE	ligprep_drugbank.maegz:9973-1	A							0.759	0.382																						665.443
ligprep_drugbank.maegz:7319	2730	open structures.7319	2023-06-28 13:08:54	2023-06-28 13:08:54	/home/zeyad/tonino/phase_screen_Drugbank	ligprep_drugbank-out.maegz	7552			59121	0	1.000	S-OPLS	62.366	TRUE	ligprep_drugbank.maegz:7319-1	A							0.714	0.422																						263.605
3-HYDROXYBUTYRYL-COENZYME A	2731	drugs.870	2023-06-28 13:08:54	2023-06-28 13:08:54	/home/zeyad/ligprep_drugs	ligprep_drugs-out.maegz	899			59121	0	1.000	S-OPLS	9.348	TRUE	3-HYDROXYBUTYRYL-COENZYME A-1	A							0.746	0.319																						263.318
DEOXYCHOLIC ACID	2732	drugs.4691	2023-06-28 13:08:54	2023-06-28 13:08:54	/home/zeyad/ligprep_drugs	ligprep_drugs-out.maegz	4851			59121	0	1.000	S-OPLS	49.338	TRUE	DEOXYCHOLIC ACID-1	A							0.591	0.519																						588.174
DEOXYCHOLIC ACID	2733	drugs.4692	2023-06-28 13:08:54	2023-06-28 13:08:54	/home/zeyad/ligprep_drugs	ligprep_drugs-out.maegz	4852			59121	0	1.000	S-OPLS	49.338	TRUE	DEOXYCHOLIC ACID-1	A							0.591	0.519																						588.174
AZD-8186	2734	drugs.6421	2023-06-28 13:08:54	2023-06-28 13:08:54	/home/zeyad/ligprep_drugs	ligprep_drugs-out.maegz	6644			59121	0	1.000	S-OPLS	22.220	TRUE	AZD-8186-1	A							0.872	0.290																						107.126
BIOTIN	2735	drugs.4785	2023-06-28 13:08:54	2023-06-28 13:08:54	/home/zeyad/ligprep_drugs	ligprep_drugs-out.maegz	4950			59121	0	1.000	S-OPLS	4.807	TRUE	BIOTIN-1	A							0.724	0.448																						49.951
TAK-659	2736	drugs.1334	2023-06-28 13:08:54	2023-06-28 13:08:54	/home/zeyad/ligprep_drugs	ligprep_drugs-out.maegz	1378			59121	0	1.000	S-OPLS	33.076	TRUE	TAK-659-1	A							0.652	0.536																						65.306
NICARDIPINE	2737	drugs.538	2023-06-28 13:08:54	2023-06-28 13:08:54	/home/zeyad/ligprep_drugs	ligprep_drugs-out.maegz	558			59121	0	1.000	S-OPLS	63.685	TRUE	NICARDIPINE-1	A							0.760	0.310																						354.450
nicardipine	2738	drugs.2507	2023-06-28 13:08:54	2023-06-28 13:08:54	/home/zeyad/ligprep_drugs	ligprep_drugs-out.maegz	2583			59121	0	1.000	S-OPLS	63.685	TRUE	nicardipine-1	A							0.760	0.310																						354.450
ligprep_drugbank.maegz:7185	2739	open structures.7185	2023-06-28 13:08:54	2023-06-28 13:08:54	/home/zeyad/tonino/phase_screen_Drugbank	ligprep_drugbank-out.maegz	7414			59121	0	1.000	S-OPLS	23.827	TRUE	ligprep_drugbank.maegz:7185-1	A							0.810	0.289																						380.055
ligprep_drugbank.maegz:11089	2740	open structures.11089	2023-06-28 13:08:54	2023-06-28 13:08:54	/home/zeyad/tonino/phase_screen_Drugbank	ligprep_drugbank-out.maegz	11338			59121	0	1.000	S-OPLS	6.104	TRUE	ligprep_drugbank.maegz:11089-1	A							0.585	0.380																						190.472
SCHEMBL946468	2741	drugs.5084	2023-06-28 13:08:54	2023-06-28 13:08:54	/home/zeyad/ligprep_drugs	ligprep_drugs-out.maegz	5260			59121	0	1.000	S-OPLS	74.359	TRUE	SCHEMBL946468-1	A							0.753	0.277																						789.012
AZD-5069	2742	open structures.11313	2023-06-28 13:08:54	2023-06-28 13:08:54	/home/zeyad/tonino/phase_screen_Drugbank	ligprep_drugbank-out.maegz	11568			59121	0	1.000	S-OPLS	20.357	TRUE	ligprep_drugbank.maegz:11313-1	A							0.574	0.295																						166.709
N'-(5-CHLORO-1,3-BENZODIOXOL-4-YL)-N-(3,4,5- TRIMETHOXYPHENYL)PYRIMIDINE-2,4-DIAMINE	2743	open structures.5603	2023-06-28 13:08:54	2023-06-28 13:08:54	/home/zeyad/tonino/phase_screen_Drugbank	ligprep_drugbank-out.maegz	5750			59121	0	1.000	S-OPLS	53.104	TRUE	7X2-1	A							0.703	0.302																						186.964
8-(2-Chloro-3,4,5-Trimethoxy-Benzyl)-9-Pent-4-Ylnyl-9h-Purin-6-Ylamine	2744	open structures.4097	2023-06-28 13:08:54	2023-06-28 13:08:54	/home/zeyad/tonino/phase_screen_Drugbank	ligprep_drugbank-out.maegz	4177			59121	0	1.000	S-OPLS	39.922	TRUE	PU9-1	A							0.887	0.359																						430.855
Methicillin Acyl-Serine	2745	open structures.2177	2023-06-28 13:08:54	2023-06-28 13:08:54	/home/zeyad/tonino/phase_screen_Drugbank	ligprep_drugbank-out.maegz	2210			59121	0	1.000	S-OPLS	39.557	TRUE	ligprep_drugbank.maegz:2177-1	A							0.840	0.263																						169.230
EPOPROSTENOL	2746	drugs.4693	2023-06-28 13:08:54	2023-06-28 13:08:54	/home/zeyad/ligprep_drugs	ligprep_drugs-out.maegz	4853			59121	0	1.000	S-OPLS	0.906	TRUE	EPOPROSTENOL-1	A							0.704	0.393																						123.165
FLOLAN	2747	drugs.4914	2023-06-28 13:08:54	2023-06-28 13:08:54	/home/zeyad/ligprep_drugs	ligprep_drugs-out.maegz	5084			59121	0	1.000	S-OPLS	0.969	TRUE	FLOLAN-1	A							0.704	0.393																						123.165
PROSTACYCLIN	2748	drugs.6281	2023-06-28 13:08:54	2023-06-28 13:08:54	/home/zeyad/ligprep_drugs	ligprep_drugs-out.maegz	6498			59121	0	1.000	S-OPLS	0.906	TRUE	PROSTACYCLIN-1	A							0.704	0.393																						123.165
ligprep_drugbank.maegz:4246	2749	open structures.4246	2023-06-28 13:08:54	2023-06-28 13:08:54	/home/zeyad/tonino/phase_screen_Drugbank	ligprep_drugbank-out.maegz	4331			59121	0	1.000	S-OPLS	25.661	TRUE	ligprep_drugbank.maegz:4246-1	A							0.701	0.374																						758.855
ligprep_drugbank.maegz:6779	2750	open structures.6779	2023-06-28 13:08:54	2023-06-28 13:08:54	/home/zeyad/tonino/phase_screen_Drugbank	ligprep_drugbank-out.maegz	6995			59121	0	1.000	S-OPLS	-21.215	TRUE	ligprep_drugbank.maegz:6779-1	A							0.575	0.339																						132.576
VERDOHEME	2751	drugs.696	2023-06-28 13:08:54	2023-06-28 13:08:54	/home/zeyad/ligprep_drugs	ligprep_drugs-out.maegz	721			59121	0	1.000	S-OPLS	24.386	TRUE	VERDOHEME-1	A							0.503	0.436																						179.059
ligprep_drugbank.maegz:8097	2752	open structures.8097	2023-06-28 13:08:54	2023-06-28 13:08:54	/home/zeyad/tonino/phase_screen_Drugbank	ligprep_drugbank-out.maegz	8334			59121	0	0.999	S-OPLS	63.500	TRUE	ligprep_drugbank.maegz:8097-1	A							0.704	0.269																						1111.393
IVERMECTIN	2753	drugs.551	2023-06-28 13:08:54	2023-06-28 13:08:54	/home/zeyad/ligprep_drugs	ligprep_drugs-out.maegz	571			59121	0	1.000	S-OPLS	26.790	TRUE	IVERMECTIN-1	A							0.834	0.282																						1736.458
IVERMECTIN	2754	drugs.552	2023-06-28 13:08:54	2023-06-28 13:08:54	/home/zeyad/ligprep_drugs	ligprep_drugs-out.maegz	572			59121	0	1.000	S-OPLS	26.790	TRUE	IVERMECTIN-1	A							0.834	0.282																						1736.458
IVERMECTIN	2755	drugs.553	2023-06-28 13:08:54	2023-06-28 13:08:54	/home/zeyad/ligprep_drugs	ligprep_drugs-out.maegz	573			59121	0	1.000	S-OPLS	26.790	TRUE	IVERMECTIN-1	A							0.834	0.282																						1736.458
IVERMECTIN	2756	drugs.554	2023-06-28 13:08:54	2023-06-28 13:08:54	/home/zeyad/ligprep_drugs	ligprep_drugs-out.maegz	574			59121	0	1.000	S-OPLS	26.790	TRUE	IVERMECTIN-1	A							0.834	0.282																						1736.458
ligprep_drugbank.maegz:10585	2757	open structures.10585	2023-06-28 13:08:54	2023-06-28 13:08:54	/home/zeyad/tonino/phase_screen_Drugbank	ligprep_drugbank-out.maegz	10831			59121	0	1.000	S-OPLS	62.731	TRUE	ligprep_drugbank.maegz:10585-1	A							0.596	0.256																						67.149
ligprep_drugbank.maegz:10003	2758	open structures.10003	2023-06-28 13:08:54	2023-06-28 13:08:54	/home/zeyad/tonino/phase_screen_Drugbank	ligprep_drugbank-out.maegz	10273			59121	0	1.000	S-OPLS	46.540	TRUE	ligprep_drugbank.maegz:10003-1	A							0.654	0.292																						150.890
E2.3	2759	drugs.1827	2023-06-28 13:08:54	2023-06-28 13:08:54	/home/zeyad/ligprep_drugs	ligprep_drugs-out.maegz	1887			59121	0	1.000	S-OPLS	14.220	TRUE	E2.3-1	A							0.718	0.383																						109.617
AC1L9GKA	2760	drugs.4297	2023-06-28 13:08:54	2023-06-28 13:08:54	/home/zeyad/ligprep_drugs	ligprep_drugs-out.maegz	4447			59121	0	1.000	S-OPLS	75.186	TRUE	AC1L9GKA-1	A							0.779	0.252																						627.841
ligprep_drugbank.maegz:1628	2761	open structures.1628	2023-06-28 13:08:54	2023-06-28 13:08:54	/home/zeyad/tonino/phase_screen_Drugbank	ligprep_drugbank-out.maegz	1646			59121	0	1.000	S-OPLS	38.867	TRUE	ligprep_drugbank.maegz:1628-1	A							0.748	0.227																						372.997
FARNESYL PYROPHOSPHATE	2762	drugs.1329	2023-06-28 13:08:54	2023-06-28 13:08:54	/home/zeyad/ligprep_drugs	ligprep_drugs-out.maegz	1372			59121	0	1.000	S-OPLS	-23.831	TRUE	FARNESYL PYROPHOSPHATE-1	A							0.634	0.351																						100.080
FIMASARTAN	2763	drugs.1757	2023-06-28 13:08:54	2023-06-28 13:08:54	/home/zeyad/ligprep_drugs	ligprep_drugs-out.maegz	1810			59121	0	0.300	S-OPLS	60.797	TRUE	FIMASARTAN-1	A							0.948	0.269																						605.394
ligprep_drugbank.maegz:4823	2764	open structures.4823	2023-06-28 13:08:54	2023-06-28 13:08:54	/home/zeyad/tonino/phase_screen_Drugbank	ligprep_drugbank-out.maegz	4931			59121	0	1.000	S-OPLS	-2.020	TRUE	ligprep_drugbank.maegz:4823-1	A							0.874	0.429																						218.980
ligprep_drugbank.maegz:8530	2765	open structures.8530	2023-06-28 13:08:54	2023-06-28 13:08:54	/home/zeyad/tonino/phase_screen_Drugbank	ligprep_drugbank-out.maegz	8780			59121	0	1.000	S-OPLS	15.264	TRUE	ligprep_drugbank.maegz:8530-1	A							0.745	0.360																						723.458
BB-3497	2766	drugs.4681	2023-06-28 13:08:54	2023-06-28 13:08:54	/home/zeyad/ligprep_drugs	ligprep_drugs-out.maegz	4842			59121	0	1.000	S-OPLS	20.558	TRUE	BB-3497-1	A							0.754	0.340																						198.853
ligprep_drugbank.maegz:11046	2767	open structures.11046	2023-06-28 13:08:54	2023-06-28 13:08:54	/home/zeyad/tonino/phase_screen_Drugbank	ligprep_drugbank-out.maegz	11293			59121	0	1.000	S-OPLS	79.825	TRUE	ligprep_drugbank.maegz:11046-1	A							0.865	0.255																						912.633
ligprep_drugbank.maegz:8285	2768	open structures.8285	2023-06-28 13:08:54	2023-06-28 13:08:54	/home/zeyad/tonino/phase_screen_Drugbank	ligprep_drugbank-out.maegz	8526			59121	0	1.000	S-OPLS	89.572	TRUE	ligprep_drugbank.maegz:8285-1	A							0.729	0.295																						539.351
HYPERFORIN	2769	drugs.1039	2023-06-28 13:08:54	2023-06-28 13:08:54	/home/zeyad/ligprep_drugs	ligprep_drugs-out.maegz	1073			59121	0	1.000	S-OPLS	29.325	TRUE	HYPERFORIN-1	A							0.796	0.342																						1700.670
W43	2770	open structures.7011	2023-06-28 13:08:54	2023-06-28 13:08:54	/home/zeyad/tonino/phase_screen_Drugbank	ligprep_drugbank-out.maegz	7233			59121	0	1.000	S-OPLS	10.943	TRUE	W43-1	A							0.549	0.328																						320.844
ligprep_drugbank.maegz:11501	2771	open structures.11501	2023-06-28 13:08:54	2023-06-28 13:08:54	/home/zeyad/tonino/phase_screen_Drugbank	ligprep_drugbank-out.maegz	11765			59121	0	1.000	S-OPLS	92.329	TRUE	ligprep_drugbank.maegz:11501-1	A							0.752	0.353																						798.970
OCTANOYL-COA	2772	drugs.473	2023-06-28 13:08:54	2023-06-28 13:08:54	/home/zeyad/ligprep_drugs	ligprep_drugs-out.maegz	488			59121	0	1.000	S-OPLS	9.386	TRUE	OCTANOYL-COA-1	A							0.817	0.195																						331.593
ligprep_drugbank.maegz:5122	2773	open structures.5122	2023-06-28 13:08:54	2023-06-28 13:08:54	/home/zeyad/tonino/phase_screen_Drugbank	ligprep_drugbank-out.maegz	5240			59121	0	1.000	S-OPLS	42.352	TRUE	ligprep_drugbank.maegz:5122-1	A							0.756	0.504																						13098.140
ligprep_drugbank.maegz:4423	2774	open structures.4423	2023-06-28 13:08:54	2023-06-28 13:08:54	/home/zeyad/tonino/phase_screen_Drugbank	ligprep_drugbank-out.maegz	4517			59121	0	1.000	S-OPLS	38.268	TRUE	ligprep_drugbank.maegz:4423-1	A							0.777	0.324																						4558.323
ligprep_drugbank.maegz:10390	2775	open structures.10390	2023-06-28 13:08:54	2023-06-28 13:08:54	/home/zeyad/tonino/phase_screen_Drugbank	ligprep_drugbank-out.maegz	10636			59121	0	1.000	S-OPLS	70.519	TRUE	ligprep_drugbank.maegz:10390-1	A							0.648	0.356																						1290.509
ligprep_drugbank.maegz:7236	2776	open structures.7236	2023-06-28 13:08:54	2023-06-28 13:08:54	/home/zeyad/tonino/phase_screen_Drugbank	ligprep_drugbank-out.maegz	7467			59121	0	1.000	S-OPLS	32.354	TRUE	ligprep_drugbank.maegz:7236-1	A							0.845	0.342																						186.638
ARDEPARIN	2777	drugs.4159	2023-06-28 13:08:54	2023-06-28 13:08:54	/home/zeyad/ligprep_drugs	ligprep_drugs-out.maegz	4296			59121	0	1.000	S-OPLS	35.011	TRUE	ARDEPARIN-1	A							0.820	0.422																						367.432
ligprep_drugbank.maegz:350	2778	open structures.350	2023-06-28 13:08:54	2023-06-28 13:08:54	/home/zeyad/tonino/phase_screen_Drugbank	ligprep_drugbank-out.maegz	356			59121	0	1.000	S-OPLS	38.556	TRUE	ligprep_drugbank.maegz:350-1	A							0.775	0.351																						72.993
ligprep_drugbank.maegz:8489	2779	open structures.8489	2023-06-28 13:08:54	2023-06-28 13:08:54	/home/zeyad/tonino/phase_screen_Drugbank	ligprep_drugbank-out.maegz	8739			59121	0	1.000	S-OPLS	9.113	TRUE	ligprep_drugbank.maegz:8489-1	A							0.854	0.297																						1165.176
ligprep_drugbank.maegz:9198	2780	open structures.9198	2023-06-28 13:08:54	2023-06-28 13:08:54	/home/zeyad/tonino/phase_screen_Drugbank	ligprep_drugbank-out.maegz	9473			59121	0	1.000	S-OPLS	23.803	TRUE	ligprep_drugbank.maegz:9198-1	A							0.756	0.277																						941.111
COA-S-ACETYL-TRYPTAMINE	2781	drugs.1598	2023-06-28 13:08:54	2023-06-28 13:08:54	/home/zeyad/ligprep_drugs	ligprep_drugs-out.maegz	1649			59121	0	1.000	S-OPLS	14.613	TRUE	COA-S-ACETYL-TRYPTAMINE-1	A							0.842	0.177																						202.230
ligprep_drugbank.maegz:7792	2782	open structures.7792	2023-06-28 13:08:54	2023-06-28 13:08:54	/home/zeyad/tonino/phase_screen_Drugbank	ligprep_drugbank-out.maegz	8006			59121	0	1.000	S-OPLS	35.581	TRUE	ligprep_drugbank.maegz:7792-1	A							0.893	0.284																						1423.924
3-DECYL-2,5-DIOXO-4-HYDROXY-3-PYRROLINE	2783	drugs.590	2023-06-28 13:08:54	2023-06-28 13:08:54	/home/zeyad/ligprep_drugs	ligprep_drugs-out.maegz	611			59121	0	0.982	S-OPLS	3.342	TRUE	3-DECYL-2,5-DIOXO-4-HYDROXY-3-PYRROLINE-1	A							0.597	0.448																						124.898
ligprep_drugbank.maegz:532	2784	open structures.532	2023-06-28 13:08:54	2023-06-28 13:08:54	/home/zeyad/tonino/phase_screen_Drugbank	ligprep_drugbank-out.maegz	541			59121	0	1.000	S-OPLS	14.877	TRUE	ligprep_drugbank.maegz:532-1	A							0.846	0.210																						394.421
ligprep_drugbank.maegz:8031	2785	open structures.8031	2023-06-28 13:08:54	2023-06-28 13:08:54	/home/zeyad/tonino/phase_screen_Drugbank	ligprep_drugbank-out.maegz	8264			59121	0	1.000	S-OPLS	74.667	TRUE	ligprep_drugbank.maegz:8031-1	A							0.809	0.347																						213.452
NARATUXIMAB EMTANSINE	2786	drugs.4006	2023-06-28 13:08:54	2023-06-28 13:08:54	/home/zeyad/ligprep_drugs	ligprep_drugs-out.maegz	4135			59121	0	1.000	S-OPLS	76.657	TRUE	NARATUXIMAB EMTANSINE-1	A							0.722	0.274																						437.623
Bacampicillin	2787	open structures.1396	2023-06-28 13:08:54	2023-06-28 13:08:54	/home/zeyad/tonino/phase_screen_Drugbank	ligprep_drugbank-out.maegz	1410			59121	0	1.000	S-OPLS	40.570	TRUE	1602-1	A							0.853	0.379																						158.840
NOSCAPINE	2788	drugs.597	2023-06-28 13:08:54	2023-06-28 13:08:54	/home/zeyad/ligprep_drugs	ligprep_drugs-out.maegz	619			59121	0	1.000	S-OPLS	52.522	TRUE	NOSCAPINE-1	A							0.666	0.415																						3202.113
DEMECARIUM BROMIDE	2789	drugs.14	2023-06-28 13:08:54	2023-06-28 13:08:54	/home/zeyad/ligprep_drugs	ligprep_drugs-out.maegz	16			59121	0	1.000	S-OPLS	83.813	TRUE	DEMECARIUM BROMIDE-1	A							0.672	0.291																						274.035
DEMECARIUM	2790	drugs.2825	2023-06-28 13:08:54	2023-06-28 13:08:54	/home/zeyad/ligprep_drugs	ligprep_drugs-out.maegz	2917			59121	0	1.000	S-OPLS	83.813	TRUE	DEMECARIUM-1	A							0.672	0.291																						274.035
ligprep_drugbank.maegz:4363	2791	open structures.4363	2023-06-28 13:08:54	2023-06-28 13:08:54	/home/zeyad/tonino/phase_screen_Drugbank	ligprep_drugbank-out.maegz	4453			59121	0	1.000	S-OPLS	26.716	TRUE	ligprep_drugbank.maegz:4363-1	A							0.799	0.301																						378.812
TOFISOPAM	2792	drugs.2541	2023-06-28 13:08:54	2023-06-28 13:08:54	/home/zeyad/ligprep_drugs	ligprep_drugs-out.maegz	2619			59121	0	1.000	S-OPLS	67.402	TRUE	TOFISOPAM-1	A							0.717	0.461																						220.025
ligprep_drugbank.maegz:5012	2793	open structures.5012	2023-06-28 13:08:54	2023-06-28 13:08:54	/home/zeyad/tonino/phase_screen_Drugbank	ligprep_drugbank-out.maegz	5126			59121	0	1.000	S-OPLS	67.402	TRUE	ligprep_drugbank.maegz:5012-1	A							0.717	0.461																						220.064
ligprep_drugbank.maegz:3482	2794	open structures.3482	2023-06-28 13:08:54	2023-06-28 13:08:54	/home/zeyad/tonino/phase_screen_Drugbank	ligprep_drugbank-out.maegz	3549			59121	0	0.500	S-OPLS	20.591	TRUE	ligprep_drugbank.maegz:3482-1	A							0.744	0.232																						384.484
ligprep_drugbank.maegz:7924	2795	open structures.7924	2023-06-28 13:08:54	2023-06-28 13:08:54	/home/zeyad/tonino/phase_screen_Drugbank	ligprep_drugbank-out.maegz	8147			59121	0	1.000	S-OPLS	47.729	TRUE	ligprep_drugbank.maegz:7924-1	A							0.938	0.410																						3312.391
ligprep_drugbank.maegz:9368	2796	open structures.9368	2023-06-28 13:08:54	2023-06-28 13:08:54	/home/zeyad/tonino/phase_screen_Drugbank	ligprep_drugbank-out.maegz	9643			59121	0	1.000	S-OPLS	0.182	TRUE	ligprep_drugbank.maegz:9368-1	A							0.679	0.345																						122.549
HTG	2797	open structures.4043	2023-06-28 13:08:54	2023-06-28 13:08:54	/home/zeyad/tonino/phase_screen_Drugbank	ligprep_drugbank-out.maegz	4122			59121	0	1.000	S-OPLS	10.708	TRUE	HTG-1	A							0.674	0.502																						237.222
ligprep_drugbank.maegz:7902	2798	open structures.7902	2023-06-28 13:08:54	2023-06-28 13:08:54	/home/zeyad/tonino/phase_screen_Drugbank	ligprep_drugbank-out.maegz	8122			59121	0	1.000	S-OPLS	17.575	TRUE	ligprep_drugbank.maegz:7902-1	A							0.636	0.305																						23.584
Repaglinide	2799	open structures.791	2023-06-28 13:08:54	2023-06-28 13:08:54	/home/zeyad/tonino/phase_screen_Drugbank	ligprep_drugbank-out.maegz	806			59121	0	1.000	S-OPLS	42.263	TRUE	912-1	A							0.894	0.304																						736.195
ligprep_drugbank.maegz:10203	2800	open structures.10203	2023-06-28 13:08:54	2023-06-28 13:08:54	/home/zeyad/tonino/phase_screen_Drugbank	ligprep_drugbank-out.maegz	10440			59121	0	1.000	S-OPLS	51.256	TRUE	ligprep_drugbank.maegz:10203-1	A							0.790	0.355																						207.005
MLN0415	2801	drugs.1246	2023-06-28 13:08:54	2023-06-28 13:08:54	/home/zeyad/ligprep_drugs	ligprep_drugs-out.maegz	1292			59121	0	1.000	S-OPLS	61.996	TRUE	MLN0415-1	A							0.852	0.353																						562.137
ligprep_drugbank.maegz:2386	2802	open structures.2386	2023-06-28 13:08:54	2023-06-28 13:08:54	/home/zeyad/tonino/phase_screen_Drugbank	ligprep_drugbank-out.maegz	2418			59121	0	1.000	S-OPLS	43.380	TRUE	ligprep_drugbank.maegz:2386-1	A							0.832	0.273																						759.630
ligprep_drugbank.maegz:2359	2803	open structures.2359	2023-06-28 13:08:54	2023-06-28 13:08:54	/home/zeyad/tonino/phase_screen_Drugbank	ligprep_drugbank-out.maegz	2392			59121	0	1.000	S-OPLS	11.873	TRUE	ligprep_drugbank.maegz:2359-1	A							0.579	0.344																						856.412
ligprep_drugbank.maegz:4464	2804	open structures.4464	2023-06-28 13:08:54	2023-06-28 13:08:54	/home/zeyad/tonino/phase_screen_Drugbank	ligprep_drugbank-out.maegz	4558			59121	0	1.000	S-OPLS	25.707	TRUE	ligprep_drugbank.maegz:4464-1	A							0.812	0.335																						788.374
ligprep_drugbank.maegz:4917	2805	open structures.4917	2023-06-28 13:08:54	2023-06-28 13:08:54	/home/zeyad/tonino/phase_screen_Drugbank	ligprep_drugbank-out.maegz	5026			59121	0	0.300	S-OPLS	26.221	TRUE	ligprep_drugbank.maegz:4917-1	A							0.717	0.405																						51.134
ligprep_drugbank.maegz:173	2806	open structures.173	2023-06-28 13:08:54	2023-06-28 13:08:54	/home/zeyad/tonino/phase_screen_Drugbank	ligprep_drugbank-out.maegz	180			59121	0	1.000	S-OPLS	26.695	TRUE	ligprep_drugbank.maegz:173-1	A							0.551	0.403																						565.532
ligprep_drugbank.maegz:182	2807	open structures.182	2023-06-28 13:08:54	2023-06-28 13:08:54	/home/zeyad/tonino/phase_screen_Drugbank	ligprep_drugbank-out.maegz	189			59121	0	1.000	S-OPLS	37.665	TRUE	ligprep_drugbank.maegz:182-1	A							0.583	0.351																						1030.434
ligprep_drugbank.maegz:11208	2808	open structures.11208	2023-06-28 13:08:54	2023-06-28 13:08:54	/home/zeyad/tonino/phase_screen_Drugbank	ligprep_drugbank-out.maegz	11461			59121	0	1.000	S-OPLS	37.156	TRUE	ligprep_drugbank.maegz:11208-1	A							0.775	0.425																						102.696
{1-[2-(1-FORMYL-PROPYL)-3-METHANESULFONYLAMINO-PYRROLIDINE-1-CARBONYL]-2-METHYL-PROPYL}-CARBAMIC ACID TERT-BUTYL ESTER	2809	open structures.6938	2023-06-28 13:08:54	2023-06-28 13:08:54	/home/zeyad/tonino/phase_screen_Drugbank	ligprep_drugbank-out.maegz	7157			59121	0	1.000	S-OPLS	5.482	TRUE	TRL-1	A							0.828	0.436																						1096.105
vinblastine	2810	drugs.5533	2023-06-28 13:08:54	2023-06-28 13:08:54	/home/zeyad/ligprep_drugs	ligprep_drugs-out.maegz	5722			59121	0	1.000	S-OPLS	121.037	TRUE	vinblastine-1	A							0.906	0.296																						945.764
VINBLASTINE	2811	drugs.5794	2023-06-28 13:08:54	2023-06-28 13:08:54	/home/zeyad/ligprep_drugs	ligprep_drugs-out.maegz	5995			59121	0	1.000	S-OPLS	121.037	TRUE	VINBLASTINE-1	A							0.906	0.296																						945.764
ligprep_drugbank.maegz:4776	2812	open structures.4776	2023-06-28 13:08:54	2023-06-28 13:08:54	/home/zeyad/tonino/phase_screen_Drugbank	ligprep_drugbank-out.maegz	4878			59121	0	0.200	S-OPLS	95.952	TRUE	ligprep_drugbank.maegz:4776-2	A							0.655	0.335																						1154.562
RIFAMPICIN	2813	drugs.5929	2023-06-28 13:08:54	2023-06-28 13:08:54	/home/zeyad/ligprep_drugs	ligprep_drugs-out.maegz	6134			59121	0	1.000	S-OPLS	68.260	TRUE	RIFAMPICIN-1	A							0.796	0.214																						364.985
ligprep_drugbank.maegz:7012	2814	open structures.7012	2023-06-28 13:08:54	2023-06-28 13:08:54	/home/zeyad/tonino/phase_screen_Drugbank	ligprep_drugbank-out.maegz	7234			59121	0	1.000	S-OPLS	6.302	TRUE	ligprep_drugbank.maegz:7012-1	A							0.538	0.323																						362.446
ligprep_drugbank.maegz:8136	2815	open structures.8136	2023-06-28 13:08:54	2023-06-28 13:08:54	/home/zeyad/tonino/phase_screen_Drugbank	ligprep_drugbank-out.maegz	8373			59121	0	1.000	S-OPLS	92.492	TRUE	ligprep_drugbank.maegz:8136-1	A							0.874	0.373																						196.017
PASCOLIZUMAB	2816	drugs.6505	2023-06-28 13:08:54	2023-06-28 13:08:54	/home/zeyad/ligprep_drugs	ligprep_drugs-out.maegz	6727			59121	0	1.000	S-OPLS	36.584	TRUE	PASCOLIZUMAB-1	A							0.748	0.357																						327.686
(S)-HMG-COA	2817	drugs.699	2023-06-28 13:08:54	2023-06-28 13:08:54	/home/zeyad/ligprep_drugs	ligprep_drugs-out.maegz	724			59121	0	1.000	S-OPLS	-2.694	TRUE	(S)-HMG-COA-1	A							0.748	0.274																						399.558
ligprep_drugbank.maegz:11212	2818	open structures.11212	2023-06-28 13:08:54	2023-06-28 13:08:54	/home/zeyad/tonino/phase_screen_Drugbank	ligprep_drugbank-out.maegz	11465			59121	0	1.000	S-OPLS	53.338	TRUE	ligprep_drugbank.maegz:11212-1	A							0.864	0.355																						154.621
ligprep_drugbank.maegz:8230	2819	open structures.8230	2023-06-28 13:08:54	2023-06-28 13:08:54	/home/zeyad/tonino/phase_screen_Drugbank	ligprep_drugbank-out.maegz	8468			59121	0	0.999	S-OPLS	109.275	TRUE	ligprep_drugbank.maegz:8230-1	A							0.826	0.387																						337.185
ligprep_drugbank.maegz:3013	2820	open structures.3013	2023-06-28 13:08:54	2023-06-28 13:08:54	/home/zeyad/tonino/phase_screen_Drugbank	ligprep_drugbank-out.maegz	3069			59121	0	1.000	S-OPLS	19.339	TRUE	ligprep_drugbank.maegz:3013-1	A							0.877	0.195																						197.221
ligprep_drugbank.maegz:10559	2821	open structures.10559	2023-06-28 13:08:54	2023-06-28 13:08:54	/home/zeyad/tonino/phase_screen_Drugbank	ligprep_drugbank-out.maegz	10805			59121	0	1.000	S-OPLS	121.734	TRUE	ligprep_drugbank.maegz:10559-1	A							0.831	0.256																						204.572
ligprep_drugbank.maegz:3339	2822	open structures.3339	2023-06-28 13:08:54	2023-06-28 13:08:54	/home/zeyad/tonino/phase_screen_Drugbank	ligprep_drugbank-out.maegz	3401			59121	0	1.000	S-OPLS	20.647	TRUE	ligprep_drugbank.maegz:3339-1	A							0.805	0.209																						433.940
PRAVACHOL	2823	drugs.1196	2023-06-28 13:08:54	2023-06-28 13:08:54	/home/zeyad/ligprep_drugs	ligprep_drugs-out.maegz	1238			59121	0	1.000	S-OPLS	5.317	TRUE	PRAVACHOL-1	A							0.694	0.372																						604.472
PRAVASTATIN	2824	drugs.4392	2023-06-28 13:08:54	2023-06-28 13:08:54	/home/zeyad/ligprep_drugs	ligprep_drugs-out.maegz	4545			59121	0	1.000	S-OPLS	5.317	TRUE	PRAVASTATIN-1	A							0.694	0.372																						604.472
ligprep_drugbank.maegz:236	2825	open structures.236	2023-06-28 13:08:54	2023-06-28 13:08:54	/home/zeyad/tonino/phase_screen_Drugbank	ligprep_drugbank-out.maegz	244			59121	0	1.000	S-OPLS	56.671	TRUE	ligprep_drugbank.maegz:236-1	A							0.488	0.421																						131.721
ligprep_drugbank.maegz:447	2826	open structures.447	2023-06-28 13:08:54	2023-06-28 13:08:54	/home/zeyad/tonino/phase_screen_Drugbank	ligprep_drugbank-out.maegz	453			59121	0	1.000	S-OPLS	84.950	TRUE	ligprep_drugbank.maegz:447-1	A							0.761	0.339																						1074.032
PPI-2458	2827	drugs.171	2023-06-28 13:08:54	2023-06-28 13:08:54	/home/zeyad/ligprep_drugs	ligprep_drugs-out.maegz	181			59121	0	1.000	S-OPLS	23.725	TRUE	PPI-2458-1	A							0.608	0.456																						413.379
AMG-510	2828	drugs.5891	2023-06-28 13:08:54	2023-06-28 13:08:54	/home/zeyad/ligprep_drugs	ligprep_drugs-out.maegz	6094			59121	0	1.000	S-OPLS	94.243	TRUE	AMG-510-1	A							0.762	0.285																						383.045
ligprep_drugbank.maegz:4433	2829	open structures.4433	2023-06-28 13:08:54	2023-06-28 13:08:54	/home/zeyad/tonino/phase_screen_Drugbank	ligprep_drugbank-out.maegz	4527			59121	0	1.000	S-OPLS	27.446	TRUE	ligprep_drugbank.maegz:4433-1	A							0.545	0.358																						370.057
ligprep_drugbank.maegz:4893	2830	open structures.4893	2023-06-28 13:08:54	2023-06-28 13:08:54	/home/zeyad/tonino/phase_screen_Drugbank	ligprep_drugbank-out.maegz	5001			59121	0	1.000	S-OPLS	71.583	TRUE	ligprep_drugbank.maegz:4893-1	A							0.837	0.308																						426.773
ligprep_drugbank.maegz:149	2831	open structures.149	2023-06-28 13:08:54	2023-06-28 13:08:54	/home/zeyad/tonino/phase_screen_Drugbank	ligprep_drugbank-out.maegz	154			59121	0	1.000	S-OPLS	56.788	TRUE	ligprep_drugbank.maegz:149-1	A							0.783	0.447																						355.290
ligprep_drugbank.maegz:10249	2832	open structures.10249	2023-06-28 13:08:54	2023-06-28 13:08:54	/home/zeyad/tonino/phase_screen_Drugbank	ligprep_drugbank-out.maegz	10488			59121	0	1.000	S-OPLS	38.829	TRUE	ligprep_drugbank.maegz:10249-1	A							0.889	0.427																						243.984
ligprep_drugbank.maegz:4263	2833	open structures.4263	2023-06-28 13:08:54	2023-06-28 13:08:54	/home/zeyad/tonino/phase_screen_Drugbank	ligprep_drugbank-out.maegz	4349			59121	0	1.000	S-OPLS	-5.362	TRUE	ligprep_drugbank.maegz:4263-1	A							0.760	0.282																						370.184
DEOXYBIGCHAP	2834	drugs.1831	2023-06-28 13:08:54	2023-06-28 13:08:54	/home/zeyad/ligprep_drugs	ligprep_drugs-out.maegz	1891			59121	0	1.000	S-OPLS	90.571	TRUE	DEOXYBIGCHAP-1	A							0.549	0.337																						1368.214
RO-4987655	2835	drugs.6477	2023-06-28 13:08:54	2023-06-28 13:08:54	/home/zeyad/ligprep_drugs	ligprep_drugs-out.maegz	6700			59121	0	1.000	S-OPLS	61.030	TRUE	RO-4987655-1	A							0.734	0.454																						65.275
ligprep_drugbank.maegz:8287	2836	open structures.8287	2023-06-28 13:08:54	2023-06-28 13:08:54	/home/zeyad/tonino/phase_screen_Drugbank	ligprep_drugbank-out.maegz	8528			59121	0	1.000	S-OPLS	50.479	TRUE	ligprep_drugbank.maegz:8287-1	A							0.803	0.391																						579.641
AV-203	2837	drugs.2441	2023-06-28 13:08:54	2023-06-28 13:08:54	/home/zeyad/ligprep_drugs	ligprep_drugs-out.maegz	2514			59121	0	1.000	S-OPLS	55.616	TRUE	AV-203-1	A							0.743	0.267																						842.772
MDX-447	2838	drugs.4728	2023-06-28 13:08:54	2023-06-28 13:08:54	/home/zeyad/ligprep_drugs	ligprep_drugs-out.maegz	4889			59121	0	1.000	S-OPLS	55.616	TRUE	MDX-447-1	A							0.743	0.267																						842.772
ligprep_drugbank.maegz:10537	2839	open structures.10537	2023-06-28 13:08:54	2023-06-28 13:08:54	/home/zeyad/tonino/phase_screen_Drugbank	ligprep_drugbank-out.maegz	10783			59121	0	1.000	S-OPLS	62.051	TRUE	ligprep_drugbank.maegz:10537-1	A							0.660	0.291																						300.452
ligprep_drugbank.maegz:8760	2840	open structures.8760	2023-06-28 13:08:54	2023-06-28 13:08:54	/home/zeyad/tonino/phase_screen_Drugbank	ligprep_drugbank-out.maegz	9024			59121	0	1.000	S-OPLS	38.686	TRUE	ligprep_drugbank.maegz:8760-1	A							0.824	0.302																						304.478
12-PHENYLHEME	2841	drugs.4971	2023-06-28 13:08:54	2023-06-28 13:08:54	/home/zeyad/ligprep_drugs	ligprep_drugs-out.maegz	5145			59121	0	0.500	S-OPLS	39.190	TRUE	12-PHENYLHEME-2	A							0.556	0.300																						113.563
ligprep_drugbank.maegz:11205	2842	open structures.11205	2023-06-28 13:08:54	2023-06-28 13:08:54	/home/zeyad/tonino/phase_screen_Drugbank	ligprep_drugbank-out.maegz	11458			59121	0	1.000	S-OPLS	72.429	TRUE	ligprep_drugbank.maegz:11205-1	A							0.804	0.370																						71.733
ligprep_drugbank.maegz:8351	2843	open structures.8351	2023-06-28 13:08:54	2023-06-28 13:08:54	/home/zeyad/tonino/phase_screen_Drugbank	ligprep_drugbank-out.maegz	8592			59121	0	1.000	S-OPLS	15.930	TRUE	ligprep_drugbank.maegz:8351-1	A							0.835	0.286																						181.502
ETAZOLATE	2844	drugs.5605	2023-06-28 13:08:54	2023-06-28 13:08:54	/home/zeyad/ligprep_drugs	ligprep_drugs-out.maegz	5800			59121	0	1.000	S-OPLS	15.265	TRUE	ETAZOLATE-1	A							0.657	0.324																						73.904
ligprep_drugbank.maegz:2343	2845	open structures.2343	2023-06-28 13:08:54	2023-06-28 13:08:54	/home/zeyad/tonino/phase_screen_Drugbank	ligprep_drugbank-out.maegz	2375			59121	0	1.000	S-OPLS	2.268	TRUE	ligprep_drugbank.maegz:2343-1	A							0.785	0.431																						73.737
ligprep_drugbank.maegz:3656	2846	open structures.3656	2023-06-28 13:08:54	2023-06-28 13:08:54	/home/zeyad/tonino/phase_screen_Drugbank	ligprep_drugbank-out.maegz	3720			59121	0	1.000	S-OPLS	36.981	TRUE	ligprep_drugbank.maegz:3656-1	A							0.827	0.338																						213.534
ligprep_drugbank.maegz:2870	2847	open structures.2870	2023-06-28 13:08:54	2023-06-28 13:08:54	/home/zeyad/tonino/phase_screen_Drugbank	ligprep_drugbank-out.maegz	2920			59121	0	1.000	S-OPLS	-0.296	TRUE	ligprep_drugbank.maegz:2870-1	A							0.818	0.218																						360.799
SD2	2848	open structures.1656	2023-06-28 13:08:54	2023-06-28 13:08:54	/home/zeyad/tonino/phase_screen_Drugbank	ligprep_drugbank-out.maegz	1677			59121	0	1.000	S-OPLS	17.891	TRUE	SD2-1	A							0.828	0.326																						398.417
AC1L9MFW	2849	drugs.2361	2023-06-28 13:08:54	2023-06-28 13:08:54	/home/zeyad/ligprep_drugs	ligprep_drugs-out.maegz	2430			59121	0	1.000	S-OPLS	5.589	TRUE	AC1L9MFW-1	A							0.838	0.188																						297.712
ligprep_drugbank.maegz:11276	2850	open structures.11276	2023-06-28 13:08:54	2023-06-28 13:08:54	/home/zeyad/tonino/phase_screen_Drugbank	ligprep_drugbank-out.maegz	11530			59121	0	1.000	S-OPLS	11.829	TRUE	ligprep_drugbank.maegz:11276-1	A							0.593	0.388																						433.973
ligprep_drugbank.maegz:1733	2851	open structures.1733	2023-06-28 13:08:54	2023-06-28 13:08:54	/home/zeyad/tonino/phase_screen_Drugbank	ligprep_drugbank-out.maegz	1755			59121	0	1.000	S-OPLS	5.844	TRUE	ligprep_drugbank.maegz:1733-1	A							0.757	0.185																						206.534
CANRENOIC ACID	2852	drugs.5819	2023-06-28 13:08:54	2023-06-28 13:08:54	/home/zeyad/ligprep_drugs	ligprep_drugs-out.maegz	6020			59121	0	1.000	S-OPLS	38.857	TRUE	CANRENOIC ACID-1	A							0.951	0.319																						281.536
ligprep_drugbank.maegz:3732	2853	open structures.3732	2023-06-28 13:08:54	2023-06-28 13:08:54	/home/zeyad/tonino/phase_screen_Drugbank	ligprep_drugbank-out.maegz	3798			59121	0	1.000	S-OPLS	3.491	TRUE	ligprep_drugbank.maegz:3732-1	A							0.864	0.287																						275.957
7X3	2854	open structures.5604	2023-06-28 13:08:54	2023-06-28 13:08:54	/home/zeyad/tonino/phase_screen_Drugbank	ligprep_drugbank-out.maegz	5751			59121	0	1.000	S-OPLS	35.331	TRUE	7X3-1	A							0.732	0.306																						207.525
7-PYRIDIN-2-YL-N-(3,4,5-TRIMETHOXYPHENYL)-7H-PYRROLO[2,3-D]PYRIMIDIN-2-AMINE	2855	drugs.5614	2023-06-28 13:08:54	2023-06-28 13:08:54	/home/zeyad/ligprep_drugs	ligprep_drugs-out.maegz	5810			59121	0	1.000	S-OPLS	43.544	TRUE	7-PYRIDIN-2-YL-N-(3,4,5-TRIMETHOXYPHENYL)-7H-PYRROLO[2,3-D]PYRIMIDIN-2-AMINE-1	A							0.729	0.306																						176.763
ligprep_drugbank.maegz:9564	2856	open structures.9564	2023-06-28 13:08:54	2023-06-28 13:08:54	/home/zeyad/tonino/phase_screen_Drugbank	ligprep_drugbank-out.maegz	9839			59121	0	1.000	S-OPLS	30.044	TRUE	ligprep_drugbank.maegz:9564-1	A							0.776	0.239																						285.542
ligprep_drugbank.maegz:8827	2857	open structures.8827	2023-06-28 13:08:54	2023-06-28 13:08:54	/home/zeyad/tonino/phase_screen_Drugbank	ligprep_drugbank-out.maegz	9095			59121	0	0.500	S-OPLS	28.118	TRUE	ligprep_drugbank.maegz:8827-1	A							0.692	0.473																						1609.126
ligprep_drugbank.maegz:8930	2858	open structures.8930	2023-06-28 13:08:54	2023-06-28 13:08:54	/home/zeyad/tonino/phase_screen_Drugbank	ligprep_drugbank-out.maegz	9203			59121	0	1.000	S-OPLS	36.511	TRUE	ligprep_drugbank.maegz:8930-1	A							0.754	0.352																						136.839
PHORBOL-13-ACETATE	2859	drugs.6129	2023-06-28 13:08:54	2023-06-28 13:08:54	/home/zeyad/ligprep_drugs	ligprep_drugs-out.maegz	6343			59121	0	1.000	S-OPLS	47.419	TRUE	PHORBOL-13-ACETATE-1	A							0.421	0.444																						706.241
FUMAGILLIN	2860	drugs.126	2023-06-28 13:08:54	2023-06-28 13:08:54	/home/zeyad/ligprep_drugs	ligprep_drugs-out.maegz	134			59121	0	1.000	S-OPLS	15.618	TRUE	FUMAGILLIN-1	A							0.639	0.368																						2139.663
GERANYLGERANYL PYROPHOSPHATE	2861	drugs.5319	2023-06-28 13:08:54	2023-06-28 13:08:54	/home/zeyad/ligprep_drugs	ligprep_drugs-out.maegz	5502			59121	0	1.000	S-OPLS	-24.553	TRUE	GERANYLGERANYL PYROPHOSPHATE-1	A							0.655	0.326																						120.576
ligprep_drugbank.maegz:8644	2862	open structures.8644	2023-06-28 13:08:54	2023-06-28 13:08:54	/home/zeyad/tonino/phase_screen_Drugbank	ligprep_drugbank-out.maegz	8900			59121	0	1.000	S-OPLS	40.649	TRUE	ligprep_drugbank.maegz:8644-1	A							0.863	0.342																						83.363
AC1L42ZT	2863	drugs.1833	2023-06-28 13:08:54	2023-06-28 13:08:54	/home/zeyad/ligprep_drugs	ligprep_drugs-out.maegz	1893			59121	0	1.000	S-OPLS	29.370	TRUE	AC1L42ZT-1	A							0.608	0.234																						4389.397
HYALURONIDASE (OVINE)	2864	drugs.6387	2023-06-28 13:08:54	2023-06-28 13:08:54	/home/zeyad/ligprep_drugs	ligprep_drugs-out.maegz	6607			59121	0	1.000	S-OPLS	27.668	TRUE	HYALURONIDASE (OVINE)-1	A							0.825	0.373																						6906.115
ligprep_drugbank.maegz:1470	2865	open structures.1470	2023-06-28 13:08:54	2023-06-28 13:08:54	/home/zeyad/tonino/phase_screen_Drugbank	ligprep_drugbank-out.maegz	1487			59121	0	1.000	S-OPLS	-0.807	TRUE	ligprep_drugbank.maegz:1470-1	A							0.865	0.257																						66.374
ERIBULIN	2866	drugs.3421	2023-06-28 13:08:54	2023-06-28 13:08:54	/home/zeyad/ligprep_drugs	ligprep_drugs-out.maegz	3536			59121	0	1.000	S-OPLS	54.850	TRUE	ERIBULIN-1	A							0.728	0.350																						120.616
HALAVEN	2867	drugs.6437	2023-06-28 13:08:54	2023-06-28 13:08:54	/home/zeyad/ligprep_drugs	ligprep_drugs-out.maegz	6660			59121	0	1.000	S-OPLS	54.850	TRUE	HALAVEN-1	A							0.728	0.350																						120.616
M8E	2868	open structures.6483	2023-06-28 13:08:54	2023-06-28 13:08:54	/home/zeyad/tonino/phase_screen_Drugbank	ligprep_drugbank-out.maegz	6692			59121	0	1.000	S-OPLS	15.157	TRUE	M8E-1	A							0.587	0.402																						172.015
METHACRYLYL-COENZYME A	2869	drugs.1300	2023-06-28 13:08:54	2023-06-28 13:08:54	/home/zeyad/ligprep_drugs	ligprep_drugs-out.maegz	1343			59121	0	1.000	S-OPLS	10.249	TRUE	METHACRYLYL-COENZYME A-1	A							0.688	0.224																						190.673
ligprep_drugbank.maegz:10457	2870	open structures.10457	2023-06-28 13:08:54	2023-06-28 13:08:54	/home/zeyad/tonino/phase_screen_Drugbank	ligprep_drugbank-out.maegz	10703			59121	0	1.000	S-OPLS	70.656	TRUE	ligprep_drugbank.maegz:10457-1	A							0.745	0.358																						1227.904
DIGITOXIN	2871	drugs.6527	2023-06-28 13:08:54	2023-06-28 13:08:54	/home/zeyad/ligprep_drugs	ligprep_drugs-out.maegz	6749			59121	0	1.000	S-OPLS	57.076	TRUE	DIGITOXIN-1	A							0.681	0.246																						2167.030
PODOPHYLLOTOXIN	2872	drugs.4864	2023-06-28 13:08:54	2023-06-28 13:08:54	/home/zeyad/ligprep_drugs	ligprep_drugs-out.maegz	5032			59121	0	1.000	S-OPLS	48.304	TRUE	PODOPHYLLOTOXIN-1	A							0.666	0.393																						234.501
PICROPODOPHYLLIN	2873	drugs.5078	2023-06-28 13:08:54	2023-06-28 13:08:54	/home/zeyad/ligprep_drugs	ligprep_drugs-out.maegz	5254			59121	0	1.000	S-OPLS	48.304	TRUE	PICROPODOPHYLLIN-1	A							0.666	0.393																						234.501
DOXYCYCLINE	2874	drugs.4783	2023-06-28 13:08:54	2023-06-28 13:08:54	/home/zeyad/ligprep_drugs	ligprep_drugs-out.maegz	4948			59121	0	1.000	S-OPLS	65.451	TRUE	DOXYCYCLINE-1	A							0.766	0.331																						258.782
ligprep_drugbank.maegz:11115	2875	open structures.11115	2023-06-28 13:08:54	2023-06-28 13:08:54	/home/zeyad/tonino/phase_screen_Drugbank	ligprep_drugbank-out.maegz	11365			59121	0	1.000	S-OPLS	25.216	TRUE	ligprep_drugbank.maegz:11115-1	A							0.728	0.266																						122.892
DESLANOSIDE	2876	drugs.2466	2023-06-28 13:08:54	2023-06-28 13:08:54	/home/zeyad/ligprep_drugs	ligprep_drugs-out.maegz	2542			59121	0	1.000	S-OPLS	56.131	TRUE	DESLANOSIDE-1	A							0.642	0.235																						2826.521
PRASUGREL HYDROCHLORIDE	2877	drugs.4343	2023-06-28 13:08:54	2023-06-28 13:08:54	/home/zeyad/ligprep_drugs	ligprep_drugs-out.maegz	4492			59121	0	1.000	S-OPLS	48.248	TRUE	PRASUGREL HYDROCHLORIDE-1	A							0.556	0.465																						953.495
ligprep_drugbank.maegz:9114	2878	open structures.9114	2023-06-28 13:08:54	2023-06-28 13:08:54	/home/zeyad/tonino/phase_screen_Drugbank	ligprep_drugbank-out.maegz	9389			59121	0	1.000	S-OPLS	129.163	TRUE	ligprep_drugbank.maegz:9114-1	A							0.516	0.229																						2314.269
Podofilox	2879	open structures.1050	2023-06-28 13:08:54	2023-06-28 13:08:54	/home/zeyad/tonino/phase_screen_Drugbank	ligprep_drugbank-out.maegz	1067			59121	0	1.000	S-OPLS	48.305	TRUE	1179-1	A							0.663	0.393																						237.004
ligprep_drugbank.maegz:8908	2880	open structures.8908	2023-06-28 13:08:54	2023-06-28 13:08:54	/home/zeyad/tonino/phase_screen_Drugbank	ligprep_drugbank-out.maegz	9182			59121	0	1.000	S-OPLS	96.943	TRUE	ligprep_drugbank.maegz:8908-1	A							0.684	0.289																						711.925
ligprep_drugbank.maegz:10157	2881	open structures.10157	2023-06-28 13:08:54	2023-06-28 13:08:54	/home/zeyad/tonino/phase_screen_Drugbank	ligprep_drugbank-out.maegz	10405			59121	0	1.000	S-OPLS	49.081	TRUE	ligprep_drugbank.maegz:10157-1	A							0.810	0.305																						602.147
ligprep_drugbank.maegz:9051	2882	open structures.9051	2023-06-28 13:08:54	2023-06-28 13:08:54	/home/zeyad/tonino/phase_screen_Drugbank	ligprep_drugbank-out.maegz	9323			59121	0	1.000	S-OPLS	33.450	TRUE	ligprep_drugbank.maegz:9051-1	A							0.685	0.370																						386.439
ligprep_drugbank.maegz:3279	2883	open structures.3279	2023-06-28 13:08:54	2023-06-28 13:08:54	/home/zeyad/tonino/phase_screen_Drugbank	ligprep_drugbank-out.maegz	3340			59121	0	1.000	S-OPLS	54.795	TRUE	ligprep_drugbank.maegz:3279-1	A							0.754	0.237																						588.272
FIMASARTAN	2884	drugs.1757	2023-06-28 13:08:54	2023-06-28 13:08:54	/home/zeyad/ligprep_drugs	ligprep_drugs-out.maegz	1811			59121	0	0.200	S-OPLS	62.809	TRUE	FIMASARTAN-2	A							0.805	0.241																						380.989
S-[(1-HYDROXY-2,2,5,5-TETRAMETHYL-2,5-DIHYDRO-1H-PYRROL-3-YL)METHYL] METHANESULFONOTHIOATE	2885	drugs.5461	2023-06-28 13:08:54	2023-06-28 13:08:54	/home/zeyad/ligprep_drugs	ligprep_drugs-out.maegz	5648			59121	0	1.000	S-OPLS	4.343	TRUE	S-[(1-HYDROXY-2,2,5,5-TETRAMETHYL-2,5-DIHYDRO-1H-PYRROL-3-YL)METHYL] METHANESULFONOTHIOATE-1	A							0.812	0.334																						116.379
KIQ	2886	open structures.6365	2023-06-28 13:08:54	2023-06-28 13:08:54	/home/zeyad/tonino/phase_screen_Drugbank	ligprep_drugbank-out.maegz	6554			59121	0	1.000	S-OPLS	46.786	TRUE	KIQ-1	A							0.849	0.428																						579.334
CLEVIDIPINE	2887	drugs.5486	2023-06-28 13:08:54	2023-06-28 13:08:54	/home/zeyad/ligprep_drugs	ligprep_drugs-out.maegz	5673			59121	0	1.000	S-OPLS	53.426	TRUE	CLEVIDIPINE-1	A							0.786	0.269																						208.081
ligprep_drugbank.maegz:10517	2888	open structures.10517	2023-06-28 13:08:54	2023-06-28 13:08:54	/home/zeyad/tonino/phase_screen_Drugbank	ligprep_drugbank-out.maegz	10763			59121	0	1.000	S-OPLS	30.866	TRUE	ligprep_drugbank.maegz:10517-1	A							0.564	0.380																						2313.046
ligprep_drugbank.maegz:1164	2889	open structures.1164	2023-06-28 13:08:54	2023-06-28 13:08:54	/home/zeyad/tonino/phase_screen_Drugbank	ligprep_drugbank-out.maegz	1182			59121	0	1.000	S-OPLS	77.361	TRUE	ligprep_drugbank.maegz:1164-1	A							0.768	0.292																						231.065
GENTAMICIN	2890	drugs.5967	2023-06-28 13:08:54	2023-06-28 13:08:54	/home/zeyad/ligprep_drugs	ligprep_drugs-out.maegz	6172			59121	0	1.000	S-OPLS	42.167	TRUE	GENTAMICIN-1	A							0.625	0.421																						1725.860
PONESIMOD	2891	drugs.904	2023-06-28 13:08:54	2023-06-28 13:08:54	/home/zeyad/ligprep_drugs	ligprep_drugs-out.maegz	932			59121	0	1.000	S-OPLS	40.807	TRUE	PONESIMOD-1	A							0.852	0.333																						248.265
ligprep_drugbank.maegz:8071	2892	open structures.8071	2023-06-28 13:08:54	2023-06-28 13:08:54	/home/zeyad/tonino/phase_screen_Drugbank	ligprep_drugbank-out.maegz	8307			59121	0	1.000	S-OPLS	43.775	TRUE	ligprep_drugbank.maegz:8071-1	A							0.766	0.268																						174.702
ligprep_drugbank.maegz:4828	2893	open structures.4828	2023-06-28 13:08:54	2023-06-28 13:08:54	/home/zeyad/tonino/phase_screen_Drugbank	ligprep_drugbank-out.maegz	4936			59121	0	1.000	S-OPLS	40.624	TRUE	ligprep_drugbank.maegz:4828-1	A							0.887	0.320																						126.971
3-DECYL-2,5-DIOXO-4-HYDROXY-3-PYRROLINE	2894	drugs.590	2023-06-28 13:08:54	2023-06-28 13:08:54	/home/zeyad/ligprep_drugs	ligprep_drugs-out.maegz	612			59121	0	0.018	S-OPLS	9.316	TRUE	3-DECYL-2,5-DIOXO-4-HYDROXY-3-PYRROLINE-2	A							0.560	0.419																						73.438
SAV	2895	open structures.6820	2023-06-28 13:08:54	2023-06-28 13:08:54	/home/zeyad/tonino/phase_screen_Drugbank	ligprep_drugbank-out.maegz	7036			59121	0	1.000	S-OPLS	36.229	TRUE	SAV-1	A							0.726	0.292																						184.393
ligprep_drugbank.maegz:3069	2896	open structures.3069	2023-06-28 13:08:54	2023-06-28 13:08:54	/home/zeyad/tonino/phase_screen_Drugbank	ligprep_drugbank-out.maegz	3127			59121	0	1.000	S-OPLS	13.943	TRUE	ligprep_drugbank.maegz:3069-1	A							0.610	0.271																						708.571
GELDANAMYCIN	2897	drugs.2383	2023-06-28 13:08:55	2023-06-28 13:08:55	/home/zeyad/ligprep_drugs	ligprep_drugs-out.maegz	2452			59121	0	1.000	S-OPLS	38.092	TRUE	GELDANAMYCIN-1	A							0.598	0.274																						218.850
ligprep_drugbank.maegz:10930	2898	open structures.10930	2023-06-28 13:08:55	2023-06-28 13:08:55	/home/zeyad/tonino/phase_screen_Drugbank	ligprep_drugbank-out.maegz	11176			59121	0	1.000	S-OPLS	27.239	TRUE	ligprep_drugbank.maegz:10930-1	A							0.780	0.337																						565.465
C4M	2899	open structures.5871	2023-06-28 13:08:55	2023-06-28 13:08:55	/home/zeyad/tonino/phase_screen_Drugbank	ligprep_drugbank-out.maegz	6027			59121	0	1.000	S-OPLS	24.249	TRUE	C4M-1	A							0.668	0.256																						3274.071
N~4~-METHYL-N~4~-(3-METHYL-1H-INDAZOL-6-YL)-N~2~-(3,4,5-TRIMETHOXYPHENYL)PYRIMIDINE-2,4-DIAMINE	2900	drugs.1588	2023-06-28 13:08:55	2023-06-28 13:08:55	/home/zeyad/ligprep_drugs	ligprep_drugs-out.maegz	1639			59121	0	0.020	S-OPLS	53.991	TRUE	N~4~-METHYL-N~4~-(3-METHYL-1H-INDAZOL-6-YL)-N~2~-(3,4,5-TRIMETHOXYPHENYL)PYRIMIDINE-2,4-DIAMINE-2	A							0.726	0.291																						189.394
N~4~-METHYL-N~4~-(3-METHYL-1H-INDAZOL-6-YL)-N~2~-(3,4,5-TRIMETHOXYPHENYL)PYRIMIDINE-2,4-DIAMINE	2901	drugs.1588	2023-06-28 13:08:55	2023-06-28 13:08:55	/home/zeyad/ligprep_drugs	ligprep_drugs-out.maegz	1638			59121	0	0.980	S-OPLS	54.754	TRUE	N~4~-METHYL-N~4~-(3-METHYL-1H-INDAZOL-6-YL)-N~2~-(3,4,5-TRIMETHOXYPHENYL)PYRIMIDINE-2,4-DIAMINE-1	A							0.726	0.290																						189.523
ligprep_drugbank.maegz:581	2902	open structures.581	2023-06-28 13:08:55	2023-06-28 13:08:55	/home/zeyad/tonino/phase_screen_Drugbank	ligprep_drugbank-out.maegz	593			59121	0	1.000	S-OPLS	51.469	TRUE	ligprep_drugbank.maegz:581-1	A							0.831	0.428																						176.830
TRIFLUOROACETONYL-COENZYME A	2903	drugs.1268	2023-06-28 13:08:55	2023-06-28 13:08:55	/home/zeyad/ligprep_drugs	ligprep_drugs-out.maegz	1312			59121	0	1.000	S-OPLS	0.149	TRUE	TRIFLUOROACETONYL-COENZYME A-1	A							0.789	0.239																						174.599
ligprep_drugbank.maegz:1420	2904	open structures.1420	2023-06-28 13:08:55	2023-06-28 13:08:55	/home/zeyad/tonino/phase_screen_Drugbank	ligprep_drugbank-out.maegz	1435			59121	0	1.000	S-OPLS	19.772	TRUE	ligprep_drugbank.maegz:1420-1	A							0.537	0.436																						758.148
CTA018	2905	drugs.2951	2023-06-28 13:08:55	2023-06-28 13:08:55	/home/zeyad/ligprep_drugs	ligprep_drugs-out.maegz	3053			59121	0	1.000	S-OPLS	30.764	TRUE	CTA018-1	A							0.833	0.409																						383.788
SDI-2 CPD	2906	drugs.1938	2023-06-28 13:08:55	2023-06-28 13:08:55	/home/zeyad/ligprep_drugs	ligprep_drugs-out.maegz	1996			59121	0	1.000	S-OPLS	30.169	TRUE	SDI-2 CPD-1	A							0.589	0.375																						66.562
ligprep_drugbank.maegz:3967	2907	open structures.3967	2023-06-28 13:08:55	2023-06-28 13:08:55	/home/zeyad/tonino/phase_screen_Drugbank	ligprep_drugbank-out.maegz	4046			59121	0	0.500	S-OPLS	23.011	TRUE	ligprep_drugbank.maegz:3967-1	A							0.881	0.251																						109.376
ligprep_drugbank.maegz:8719	2908	open structures.8719	2023-06-28 13:08:55	2023-06-28 13:08:55	/home/zeyad/tonino/phase_screen_Drugbank	ligprep_drugbank-out.maegz	8981			59121	0	1.000	S-OPLS	41.114	TRUE	ligprep_drugbank.maegz:8719-1	A							0.756	0.263																						669.174
5RM	2909	open structures.1439	2023-06-28 13:08:55	2023-06-28 13:08:55	/home/zeyad/tonino/phase_screen_Drugbank	ligprep_drugbank-out.maegz	1454			59121	0	1.000	S-OPLS	11.637	TRUE	5RM-1	A							0.674	0.427																						213.406
DAHPG	2910	drugs.1292	2023-06-28 13:08:55	2023-06-28 13:08:55	/home/zeyad/ligprep_drugs	ligprep_drugs-out.maegz	1335			59121	0	1.000	S-OPLS	1.978	TRUE	DAHPG-1	A							0.724	0.348																						212.279
MOEXIPRIL	2911	drugs.4960	2023-06-28 13:08:55	2023-06-28 13:08:55	/home/zeyad/ligprep_drugs	ligprep_drugs-out.maegz	5132			59121	0	1.000	S-OPLS	60.730	TRUE	MOEXIPRIL-1	A							0.837	0.389																						597.195
MOEXIPRIL	2912	drugs.4961	2023-06-28 13:08:55	2023-06-28 13:08:55	/home/zeyad/ligprep_drugs	ligprep_drugs-out.maegz	5133			59121	0	1.000	S-OPLS	60.730	TRUE	MOEXIPRIL-1	A							0.837	0.389																						597.195
Capecitabine	2913	open structures.973	2023-06-28 13:08:55	2023-06-28 13:08:55	/home/zeyad/tonino/phase_screen_Drugbank	ligprep_drugbank-out.maegz	988			59121	0	1.000	S-OPLS	40.089	TRUE	1101-1	A							0.685	0.399																						155.690
RIFABUTIN	2914	drugs.2398	2023-06-28 13:08:55	2023-06-28 13:08:55	/home/zeyad/ligprep_drugs	ligprep_drugs-out.maegz	2467			59121	0	1.000	S-OPLS	51.756	TRUE	RIFABUTIN-1	A							0.815	0.304																						307.587
MINOCYCLINE	2915	drugs.3263	2023-06-28 13:08:55	2023-06-28 13:08:55	/home/zeyad/ligprep_drugs	ligprep_drugs-out.maegz	3376			59121	0	1.000	S-OPLS	87.034	TRUE	MINOCYCLINE-1	A							0.791	0.428																						238.537
ligprep_drugbank.maegz:10403	2916	open structures.10403	2023-06-28 13:08:55	2023-06-28 13:08:55	/home/zeyad/tonino/phase_screen_Drugbank	ligprep_drugbank-out.maegz	10650			59121	0	0.431	S-OPLS	47.882	TRUE	ligprep_drugbank.maegz:10403-2	A							0.758	0.312																						693.672
ligprep_drugbank.maegz:7370	2917	open structures.7370	2023-06-28 13:08:55	2023-06-28 13:08:55	/home/zeyad/tonino/phase_screen_Drugbank	ligprep_drugbank-out.maegz	7599			59121	0	1.000	S-OPLS	1.433	TRUE	ligprep_drugbank.maegz:7370-1	A							0.825	0.309																						516.264
SXH	2918	open structures.6883	2023-06-28 13:08:55	2023-06-28 13:08:55	/home/zeyad/tonino/phase_screen_Drugbank	ligprep_drugbank-out.maegz	7103			59121	0	1.000	S-OPLS	5.299	TRUE	SXH-1	A							0.937	0.270																						186.052
ligprep_drugbank.maegz:1546	2919	open structures.1546	2023-06-28 13:08:55	2023-06-28 13:08:55	/home/zeyad/tonino/phase_screen_Drugbank	ligprep_drugbank-out.maegz	1564			59121	0	1.000	S-OPLS	10.838	TRUE	ligprep_drugbank.maegz:1546-1	A							0.792	0.338																						218.562
SIMVASTATIN	2920	drugs.5977	2023-06-28 13:08:55	2023-06-28 13:08:55	/home/zeyad/ligprep_drugs	ligprep_drugs-out.maegz	6182			59121	0	1.000	S-OPLS	16.519	TRUE	SIMVASTATIN-1	A							0.625	0.411																						404.858
RESINIFERATOXIN	2921	drugs.1414	2023-06-28 13:08:55	2023-06-28 13:08:55	/home/zeyad/ligprep_drugs	ligprep_drugs-out.maegz	1461			59121	0	1.000	S-OPLS	41.830	TRUE	RESINIFERATOXIN-1	A							0.582	0.367																						162.647
6-(HYDROXYETHYLDITHIO)-8-(AMINOMETHYLTHIO)OCTANOIC ACID	2922	drugs.3039	2023-06-28 13:08:55	2023-06-28 13:08:55	/home/zeyad/ligprep_drugs	ligprep_drugs-out.maegz	3145			59121	0	1.000	S-OPLS	-8.662	TRUE	6-(HYDROXYETHYLDITHIO)-8-(AMINOMETHYLTHIO)OCTANOIC ACID-1	A							0.603	0.405																						202.688
6-(HYDROXYETHYLDITHIO)-8-(AMINOMETHYLTHIO)OCTANOIC ACID	2923	drugs.3040	2023-06-28 13:08:55	2023-06-28 13:08:55	/home/zeyad/ligprep_drugs	ligprep_drugs-out.maegz	3146			59121	0	1.000	S-OPLS	-8.662	TRUE	6-(HYDROXYETHYLDITHIO)-8-(AMINOMETHYLTHIO)OCTANOIC ACID-1	A							0.603	0.405																						202.688
SIROLIMUS	2924	drugs.3171	2023-06-28 13:08:55	2023-06-28 13:08:55	/home/zeyad/ligprep_drugs	ligprep_drugs-out.maegz	3284			59121	0	1.000	S-OPLS	75.643	TRUE	SIROLIMUS-1	A							0.720	0.253																						284.089
RAPAMUNE	2925	drugs.5970	2023-06-28 13:08:55	2023-06-28 13:08:55	/home/zeyad/ligprep_drugs	ligprep_drugs-out.maegz	6175			59121	0	1.000	S-OPLS	75.643	TRUE	RAPAMUNE-1	A							0.720	0.253																						284.089
N'-(5-CHLORO-1,3-BENZODIOXOL-4-YL)-N-(3,4,5- TRIMETHOXYPHENYL)PYRIMIDINE-2,4-DIAMINE	2926	drugs.3617	2023-06-28 13:08:55	2023-06-28 13:08:55	/home/zeyad/ligprep_drugs	ligprep_drugs-out.maegz	3738			59121	0	1.000	S-OPLS	50.769	TRUE	N'-(5-CHLORO-1,3-BENZODIOXOL-4-YL)-N-(3,4,5- TRIMETHOXYPHENYL)PYRIMIDINE-2,4-DIAMINE-1	A							0.624	0.300																						182.473
ligprep_drugbank.maegz:9931	2927	open structures.9931	2023-06-28 13:08:55	2023-06-28 13:08:55	/home/zeyad/tonino/phase_screen_Drugbank	ligprep_drugbank-out.maegz	10201			59121	0	1.000	S-OPLS	31.784	TRUE	ligprep_drugbank.maegz:9931-1	A							0.526	0.329																						313.999
ligprep_drugbank.maegz:11050	2928	open structures.11050	2023-06-28 13:08:55	2023-06-28 13:08:55	/home/zeyad/tonino/phase_screen_Drugbank	ligprep_drugbank-out.maegz	11297			59121	0	1.000	S-OPLS	75.958	TRUE	ligprep_drugbank.maegz:11050-1	A							0.744	0.298																						284.434
2-(2,6-DIFLUOROPHENOXY)-N-(2-FLUOROPHENYL)-9-ISOPROPYL-9H-PURIN-8-AMINE	2929	drugs.6136	2023-06-28 13:08:55	2023-06-28 13:08:55	/home/zeyad/ligprep_drugs	ligprep_drugs-out.maegz	6350			59121	0	1.000	S-OPLS	40.592	TRUE	2-(2,6-DIFLUOROPHENOXY)-N-(2-FLUOROPHENYL)-9-ISOPROPYL-9H-PURIN-8-AMINE-1	A							0.606	0.461																						379.216
ligprep_drugbank.maegz:2406	2930	open structures.2406	2023-06-28 13:08:55	2023-06-28 13:08:55	/home/zeyad/tonino/phase_screen_Drugbank	ligprep_drugbank-out.maegz	2437			59121	0	1.000	S-OPLS	50.988	TRUE	ligprep_drugbank.maegz:2406-1	A							0.648	0.354																						500.748
ligprep_drugbank.maegz:2342	2931	open structures.2342	2023-06-28 13:08:55	2023-06-28 13:08:55	/home/zeyad/tonino/phase_screen_Drugbank	ligprep_drugbank-out.maegz	2374			59121	0	1.000	S-OPLS	27.237	TRUE	ligprep_drugbank.maegz:2342-1	A							0.759	0.255																						200.758
MEDI-565	2932	drugs.500	2023-06-28 13:08:55	2023-06-28 13:08:55	/home/zeyad/ligprep_drugs	ligprep_drugs-out.maegz	518			59121	0	1.000	S-OPLS	17.607	TRUE	MEDI-565-1	A							0.671	0.266																						316.693
ligprep_drugbank.maegz:1699	2933	open structures.1699	2023-06-28 13:08:55	2023-06-28 13:08:55	/home/zeyad/tonino/phase_screen_Drugbank	ligprep_drugbank-out.maegz	1718			59121	0	1.000	S-OPLS	65.215	TRUE	ligprep_drugbank.maegz:1699-1	A							0.836	0.193																						434.789
Nicardipine	2934	open structures.509	2023-06-28 13:08:55	2023-06-28 13:08:55	/home/zeyad/tonino/phase_screen_Drugbank	ligprep_drugbank-out.maegz	515			59121	0	1.000	S-OPLS	65.396	TRUE	622-1	A							0.843	0.349																						222.228
FOSTAMATINIB	2935	drugs.1509	2023-06-28 13:08:55	2023-06-28 13:08:55	/home/zeyad/ligprep_drugs	ligprep_drugs-out.maegz	1562			59121	0	1.000	S-OPLS	57.322	TRUE	FOSTAMATINIB-1	A							0.835	0.249																						236.674
ligprep_drugbank.maegz:2511	2936	open structures.2511	2023-06-28 13:08:55	2023-06-28 13:08:55	/home/zeyad/tonino/phase_screen_Drugbank	ligprep_drugbank-out.maegz	2542			59121	0	1.000	S-OPLS	-15.951	TRUE	ligprep_drugbank.maegz:2511-1	A							0.713	0.347																						186.245
ligprep_drugbank.maegz:10662	2937	open structures.10662	2023-06-28 13:08:55	2023-06-28 13:08:55	/home/zeyad/tonino/phase_screen_Drugbank	ligprep_drugbank-out.maegz	10914			59121	0	1.000	S-OPLS	71.540	TRUE	ligprep_drugbank.maegz:10662-1	A							0.860	0.292																						85.037
ligprep_drugbank.maegz:7213	2938	open structures.7213	2023-06-28 13:08:55	2023-06-28 13:08:55	/home/zeyad/tonino/phase_screen_Drugbank	ligprep_drugbank-out.maegz	7444			59121	0	1.000	S-OPLS	72.368	TRUE	ligprep_drugbank.maegz:7213-1	A							0.715	0.405																						7143.236
ligprep_drugbank.maegz:2712	2939	open structures.2712	2023-06-28 13:08:55	2023-06-28 13:08:55	/home/zeyad/tonino/phase_screen_Drugbank	ligprep_drugbank-out.maegz	2751			59121	0	0.500	S-OPLS	21.589	TRUE	ligprep_drugbank.maegz:2712-1	A							0.763	0.172																						835.247
N-[2-(CARBAMIMIDAMIDOOXY)ETHYL]-2-{6-CYANO-3-[(2,2-DIFLUORO-2-PYRIDIN-2-YLETHYL)AMINO]-2-FLUOROPHENYL}ACETAMIDE	2940	drugs.2432	2023-06-28 13:08:55	2023-06-28 13:08:55	/home/zeyad/ligprep_drugs	ligprep_drugs-out.maegz	2504			59121	0	1.000	S-OPLS	27.274	TRUE	N-[2-(CARBAMIMIDAMIDOOXY)ETHYL]-2-{6-CYANO-3-[(2,2-DIFLUORO-2-PYRIDIN-2-YLETHYL)AMINO]-2-FLUOROPHENYL}ACETAMIDE-1	A							0.818	0.377																						91.777
CAPSICUM OLEORESIN	2941	drugs.4481	2023-06-28 13:08:55	2023-06-28 13:08:55	/home/zeyad/ligprep_drugs	ligprep_drugs-out.maegz	4633			59121	0	1.000	S-OPLS	92.338	TRUE	CAPSICUM OLEORESIN-1	A							0.831	0.205																						301.454
DESERPIDINE	2942	drugs.3119	2023-06-28 13:08:55	2023-06-28 13:08:55	/home/zeyad/ligprep_drugs	ligprep_drugs-out.maegz	3231			59121	0	1.000	S-OPLS	49.739	TRUE	DESERPIDINE-1	A							0.690	0.254																						412.347
ligprep_drugbank.maegz:6311	2943	open structures.6311	2023-06-28 13:08:55	2023-06-28 13:08:55	/home/zeyad/tonino/phase_screen_Drugbank	ligprep_drugbank-out.maegz	6499			59121	0	1.000	S-OPLS	27.363	TRUE	ligprep_drugbank.maegz:6311-1	A							0.615	0.370																						206.296
ligprep_drugbank.maegz:11486	2944	open structures.11486	2023-06-28 13:08:55	2023-06-28 13:08:55	/home/zeyad/tonino/phase_screen_Drugbank	ligprep_drugbank-out.maegz	11750			59121	0	1.000	S-OPLS	33.199	TRUE	ligprep_drugbank.maegz:11486-1	A							0.511	0.313																						61.177
CELLCEPT	2945	drugs.594	2023-06-28 13:08:55	2023-06-28 13:08:55	/home/zeyad/ligprep_drugs	ligprep_drugs-out.maegz	616			59121	0	1.000	S-OPLS	16.378	TRUE	CELLCEPT-1	A							0.772	0.350																						3510.234
ligprep_drugbank.maegz:5722	2946	open structures.5722	2023-06-28 13:08:55	2023-06-28 13:08:55	/home/zeyad/tonino/phase_screen_Drugbank	ligprep_drugbank-out.maegz	5874			59121	0	1.000	S-OPLS	20.377	TRUE	ligprep_drugbank.maegz:5722-1	A							0.466	0.470																						123.743
FERROHEME C	2947	drugs.5925	2023-06-28 13:08:55	2023-06-28 13:08:55	/home/zeyad/ligprep_drugs	ligprep_drugs-out.maegz	6129			59121	0	1.000	S-OPLS	22.291	TRUE	FERROHEME C-1	A							0.762	0.236																						218.680
RG-1530	2948	drugs.4003	2023-06-28 13:08:55	2023-06-28 13:08:55	/home/zeyad/ligprep_drugs	ligprep_drugs-out.maegz	4132			59121	0	1.000	S-OPLS	59.656	TRUE	RG-1530-1	A							0.761	0.454																						61.977
ligprep_drugbank.maegz:4275	2949	open structures.4275	2023-06-28 13:08:55	2023-06-28 13:08:55	/home/zeyad/tonino/phase_screen_Drugbank	ligprep_drugbank-out.maegz	4361			59121	0	1.000	S-OPLS	-18.936	TRUE	ligprep_drugbank.maegz:4275-1	A							0.588	0.394																						86.921
ligprep_drugbank.maegz:4181	2950	open structures.4181	2023-06-28 13:08:55	2023-06-28 13:08:55	/home/zeyad/tonino/phase_screen_Drugbank	ligprep_drugbank-out.maegz	4265			59121	0	1.000	S-OPLS	15.337	TRUE	ligprep_drugbank.maegz:4181-1	A							0.744	0.325																						432.145
ligprep_drugbank.maegz:5030	2951	open structures.5030	2023-06-28 13:08:55	2023-06-28 13:08:55	/home/zeyad/tonino/phase_screen_Drugbank	ligprep_drugbank-out.maegz	5145			59121	0	1.000	S-OPLS	15.604	TRUE	ligprep_drugbank.maegz:5030-1	A							0.611	0.434																						1225.681
ligprep_drugbank.maegz:4903	2952	open structures.4903	2023-06-28 13:08:55	2023-06-28 13:08:55	/home/zeyad/tonino/phase_screen_Drugbank	ligprep_drugbank-out.maegz	5011			59121	0	1.000	S-OPLS	51.191	TRUE	ligprep_drugbank.maegz:4903-1	A							0.911	0.272																						256.364
ligprep_drugbank.maegz:4489	2953	open structures.4489	2023-06-28 13:08:55	2023-06-28 13:08:55	/home/zeyad/tonino/phase_screen_Drugbank	ligprep_drugbank-out.maegz	4584			59121	0	1.000	S-OPLS	107.415	TRUE	ligprep_drugbank.maegz:4489-1	A							0.785	0.184																						321.964
DB03137	2954	drugs.2328	2023-06-28 13:08:55	2023-06-28 13:08:55	/home/zeyad/ligprep_drugs	ligprep_drugs-out.maegz	2393			59121	0	1.000	S-OPLS	32.285	TRUE	DB03137-1	A							0.653	0.325																						111.448
2-METHOXYESTRADIOL-3,17-O,O-BIS(SULFAMATE)	2955	drugs.1369	2023-06-28 13:08:55	2023-06-28 13:08:55	/home/zeyad/ligprep_drugs	ligprep_drugs-out.maegz	1414			59121	0	1.000	S-OPLS	40.993	TRUE	2-METHOXYESTRADIOL-3,17-O,O-BIS(SULFAMATE)-1	A							0.797	0.418																						78.148
Alizapride	2956	open structures.1233	2023-06-28 13:08:55	2023-06-28 13:08:55	/home/zeyad/tonino/phase_screen_Drugbank	ligprep_drugbank-out.maegz	1249			59121	0	0.461	S-OPLS	19.878	TRUE	1425-2	A							0.619	0.504																						248.592
AC1L9K4I	2957	drugs.348	2023-06-28 13:08:55	2023-06-28 13:08:55	/home/zeyad/ligprep_drugs	ligprep_drugs-out.maegz	359			59121	0	1.000	S-OPLS	20.099	TRUE	AC1L9K4I-1	A							0.769	0.159																						286.139
ligprep_drugbank.maegz:6215	2958	open structures.6215	2023-06-28 13:08:55	2023-06-28 13:08:55	/home/zeyad/tonino/phase_screen_Drugbank	ligprep_drugbank-out.maegz	6399			59121	0	1.000	S-OPLS	46.236	TRUE	ligprep_drugbank.maegz:6215-1	A							0.590	0.294																						347.727
MEPIRODIPINE	2959	drugs.2212	2023-06-28 13:08:55	2023-06-28 13:08:55	/home/zeyad/ligprep_drugs	ligprep_drugs-out.maegz	2277			59121	0	1.000	S-OPLS	58.525	TRUE	MEPIRODIPINE-1	A							0.738	0.355																						92.399
BARNIDIPINE	2960	drugs.4375	2023-06-28 13:08:55	2023-06-28 13:08:55	/home/zeyad/ligprep_drugs	ligprep_drugs-out.maegz	4528			59121	0	1.000	S-OPLS	58.525	TRUE	BARNIDIPINE-1	A							0.738	0.355																						92.399
VINDESINE	2961	drugs.932	2023-06-28 13:08:55	2023-06-28 13:08:55	/home/zeyad/ligprep_drugs	ligprep_drugs-out.maegz	962			59121	0	1.000	S-OPLS	128.560	TRUE	VINDESINE-1	A							0.779	0.303																						1182.873
ligprep_drugbank.maegz:3890	2962	open structures.3890	2023-06-28 13:08:55	2023-06-28 13:08:55	/home/zeyad/tonino/phase_screen_Drugbank	ligprep_drugbank-out.maegz	3959			59121	0	1.000	S-OPLS	8.509	TRUE	ligprep_drugbank.maegz:3890-1	A							0.783	0.357																						373.426
ligprep_drugbank.maegz:8140	2963	open structures.8140	2023-06-28 13:08:55	2023-06-28 13:08:55	/home/zeyad/tonino/phase_screen_Drugbank	ligprep_drugbank-out.maegz	8377			59121	0	1.000	S-OPLS	60.815	TRUE	ligprep_drugbank.maegz:8140-1	A							0.764	0.253																						538.266
LUBIPROSTONE	2964	drugs.162	2023-06-28 13:08:55	2023-06-28 13:08:55	/home/zeyad/ligprep_drugs	ligprep_drugs-out.maegz	172			59121	0	1.000	S-OPLS	7.934	TRUE	LUBIPROSTONE-1	A							0.762	0.381																						135.213
ligprep_drugbank.maegz:757	2965	open structures.757	2023-06-28 13:08:55	2023-06-28 13:08:55	/home/zeyad/tonino/phase_screen_Drugbank	ligprep_drugbank-out.maegz	770			59121	0	1.000	S-OPLS	59.732	TRUE	ligprep_drugbank.maegz:757-1	A							0.888	0.265																						565.403
ligprep_drugbank.maegz:203	2966	open structures.203	2023-06-28 13:08:55	2023-06-28 13:08:55	/home/zeyad/tonino/phase_screen_Drugbank	ligprep_drugbank-out.maegz	212			59121	0	1.000	S-OPLS	111.873	TRUE	ligprep_drugbank.maegz:203-1	A							0.708	0.281																						1027.256
ligprep_drugbank.maegz:7444	2967	open structures.7444	2023-06-28 13:08:55	2023-06-28 13:08:55	/home/zeyad/tonino/phase_screen_Drugbank	ligprep_drugbank-out.maegz	7673			59121	0	1.000	S-OPLS	38.056	TRUE	ligprep_drugbank.maegz:7444-1	A							0.742	0.344																						216.030
SC0	2968	open structures.6830	2023-06-28 13:08:55	2023-06-28 13:08:55	/home/zeyad/tonino/phase_screen_Drugbank	ligprep_drugbank-out.maegz	7047			59121	0	1.000	S-OPLS	-27.681	TRUE	SC0-1	A							0.541	0.494																						220.933
(6E,11E)-HEPTADECA-6,11-DIENE-9,9-DIYLBIS(PHOSPHONIC ACID)	2969	drugs.3461	2023-06-28 13:08:55	2023-06-28 13:08:55	/home/zeyad/ligprep_drugs	ligprep_drugs-out.maegz	3577			59121	0	1.000	S-OPLS	-28.002	TRUE	(6E,11E)-HEPTADECA-6,11-DIENE-9,9-DIYLBIS(PHOSPHONIC ACID)-1	A							0.541	0.494																						220.933
Mycophenolic acid	2970	open structures.900	2023-06-28 13:08:55	2023-06-28 13:08:55	/home/zeyad/tonino/phase_screen_Drugbank	ligprep_drugbank-out.maegz	914			59121	0	1.000	S-OPLS	7.597	TRUE	1024-1	A							0.737	0.480																						12200.060
EMD	2971	open structures.3573	2023-06-28 13:08:55	2023-06-28 13:08:55	/home/zeyad/tonino/phase_screen_Drugbank	ligprep_drugbank-out.maegz	3639			59121	0	1.000	S-OPLS	78.003	TRUE	EMD-1	A							0.658	0.279																						436.675
TELAPRISTONE ACETATE	2972	drugs.5338	2023-06-28 13:08:55	2023-06-28 13:08:55	/home/zeyad/ligprep_drugs	ligprep_drugs-out.maegz	5519			59121	0	1.000	S-OPLS	77.112	TRUE	TELAPRISTONE ACETATE-1	A							0.501	0.419																						464.696
COLFORSIN	2973	drugs.4628	2023-06-28 13:08:55	2023-06-28 13:08:55	/home/zeyad/ligprep_drugs	ligprep_drugs-out.maegz	4786			59121	0	1.000	S-OPLS	48.361	TRUE	COLFORSIN-1	A							0.638	0.448																						1147849.468
ligprep_drugbank.maegz:10757	2974	open structures.10757	2023-06-28 13:08:55	2023-06-28 13:08:55	/home/zeyad/tonino/phase_screen_Drugbank	ligprep_drugbank-out.maegz	11006			59121	0	1.000	S-OPLS	94.770	TRUE	ligprep_drugbank.maegz:10757-1	A							0.731	0.288																						951.217
ligprep_drugbank.maegz:9571	2975	open structures.9571	2023-06-28 13:08:55	2023-06-28 13:08:55	/home/zeyad/tonino/phase_screen_Drugbank	ligprep_drugbank-out.maegz	9845			59121	0	1.000	S-OPLS	66.810	TRUE	ligprep_drugbank.maegz:9571-1	A							0.637	0.344																						756.787
ligprep_drugbank.maegz:8264	2976	open structures.8264	2023-06-28 13:08:55	2023-06-28 13:08:55	/home/zeyad/tonino/phase_screen_Drugbank	ligprep_drugbank-out.maegz	8504			59121	0	1.000	S-OPLS	63.687	TRUE	ligprep_drugbank.maegz:8264-1	A							0.625	0.343																						536.219
TALADEGIB	2977	drugs.5937	2023-06-28 13:08:55	2023-06-28 13:08:55	/home/zeyad/ligprep_drugs	ligprep_drugs-out.maegz	6142			59121	0	1.000	S-OPLS	63.769	TRUE	TALADEGIB-1	A							0.705	0.423																						707.322
J91D5GN5AT	2978	drugs.4861	2023-06-28 13:08:55	2023-06-28 13:08:55	/home/zeyad/ligprep_drugs	ligprep_drugs-out.maegz	5028			59121	0	0.563	S-OPLS	103.114	TRUE	J91D5GN5AT-1	A							0.731	0.264																						193.798
ILH	2979	open structures.6302	2023-06-28 13:08:55	2023-06-28 13:08:55	/home/zeyad/tonino/phase_screen_Drugbank	ligprep_drugbank-out.maegz	6490			59121	0	1.000	S-OPLS	38.438	TRUE	ILH-1	A							0.753	0.321																						11048.631
ligprep_drugbank.maegz:3737	2980	open structures.3737	2023-06-28 13:08:55	2023-06-28 13:08:55	/home/zeyad/tonino/phase_screen_Drugbank	ligprep_drugbank-out.maegz	3803			59121	0	1.000	S-OPLS	31.912	TRUE	ligprep_drugbank.maegz:3737-1	A							0.851	0.175																						226.526
ligprep_drugbank.maegz:822	2981	open structures.822	2023-06-28 13:08:55	2023-06-28 13:08:55	/home/zeyad/tonino/phase_screen_Drugbank	ligprep_drugbank-out.maegz	837			59121	0	1.000	S-OPLS	85.800	TRUE	ligprep_drugbank.maegz:822-1	A							0.823	0.276																						335.960
ATRASENTAN	2982	drugs.855	2023-06-28 13:08:55	2023-06-28 13:08:55	/home/zeyad/ligprep_drugs	ligprep_drugs-out.maegz	885			59121	0	1.000	S-OPLS	49.754	TRUE	ATRASENTAN-1	A							0.882	0.304																						580.145
ligprep_drugbank.maegz:7133	2983	open structures.7133	2023-06-28 13:08:55	2023-06-28 13:08:55	/home/zeyad/tonino/phase_screen_Drugbank	ligprep_drugbank-out.maegz	7363			59121	0	1.000	S-OPLS	23.821	TRUE	ligprep_drugbank.maegz:7133-1	A							0.778	0.233																						3489.310
ligprep_drugbank.maegz:8581	2984	open structures.8581	2023-06-28 13:08:55	2023-06-28 13:08:55	/home/zeyad/tonino/phase_screen_Drugbank	ligprep_drugbank-out.maegz	8835			59121	0	1.000	S-OPLS	25.702	TRUE	ligprep_drugbank.maegz:8581-1	A							0.679	0.386																						282.193
DEXNIGULDIPINE	2985	drugs.1933	2023-06-28 13:08:55	2023-06-28 13:08:55	/home/zeyad/ligprep_drugs	ligprep_drugs-out.maegz	1991			59121	0	1.000	S-OPLS	75.982	TRUE	DEXNIGULDIPINE-1	A							0.712	0.290																						455.806
(+)-NIGULDIPINE	2986	drugs.2719	2023-06-28 13:08:55	2023-06-28 13:08:55	/home/zeyad/ligprep_drugs	ligprep_drugs-out.maegz	2809			59121	0	1.000	S-OPLS	75.982	TRUE	(+)-NIGULDIPINE-1	A							0.712	0.290																						455.806
ligprep_drugbank.maegz:3340	2987	open structures.3340	2023-06-28 13:08:55	2023-06-28 13:08:55	/home/zeyad/tonino/phase_screen_Drugbank	ligprep_drugbank-out.maegz	3402			59121	0	1.000	S-OPLS	1.851	TRUE	ligprep_drugbank.maegz:3340-1	A							0.892	0.191																						239.573
NAXIFYLLINE	2988	drugs.6565	2023-06-28 13:08:55	2023-06-28 13:08:55	/home/zeyad/ligprep_drugs	ligprep_drugs-out.maegz	6792			59121	0	1.000	S-OPLS	55.026	TRUE	NAXIFYLLINE-1	A							0.754	0.454																						133.685
ligprep_drugbank.maegz:1933	2989	open structures.1933	2023-06-28 13:08:55	2023-06-28 13:08:55	/home/zeyad/tonino/phase_screen_Drugbank	ligprep_drugbank-out.maegz	1959			59121	0	1.000	S-OPLS	3.092	TRUE	ligprep_drugbank.maegz:1933-1	A							0.774	0.201																						254.369
LAPAQUISTAT ACETATE	2990	drugs.3608	2023-06-28 13:08:55	2023-06-28 13:08:55	/home/zeyad/ligprep_drugs	ligprep_drugs-out.maegz	3729			59121	0	1.000	S-OPLS	64.349	TRUE	LAPAQUISTAT ACETATE-1	A							0.898	0.295																						1391.252
DB04642	2991	drugs.4649	2023-06-28 13:08:55	2023-06-28 13:08:55	/home/zeyad/ligprep_drugs	ligprep_drugs-out.maegz	4808			59121	0	1.000	S-OPLS	35.415	TRUE	DB04642-1	A							0.812	0.258																						353.890
ligprep_drugbank.maegz:1901	2992	open structures.1901	2023-06-28 13:08:55	2023-06-28 13:08:55	/home/zeyad/tonino/phase_screen_Drugbank	ligprep_drugbank-out.maegz	1928			59121	0	1.000	S-OPLS	5.267	TRUE	ligprep_drugbank.maegz:1901-1	A							0.576	0.262																						786.223
ligprep_drugbank.maegz:8600	2993	open structures.8600	2023-06-28 13:08:55	2023-06-28 13:08:55	/home/zeyad/tonino/phase_screen_Drugbank	ligprep_drugbank-out.maegz	8854			59121	0	1.000	S-OPLS	47.525	TRUE	ligprep_drugbank.maegz:8600-1	A							0.766	0.379																						261.896
ACETOACETYL COA	2994	drugs.4622	2023-06-28 13:08:55	2023-06-28 13:08:55	/home/zeyad/ligprep_drugs	ligprep_drugs-out.maegz	4780			59121	0	1.000	S-OPLS	14.557	TRUE	ACETOACETYL COA-1	A							0.467	0.221																						253.379
ligprep_drugbank.maegz:2307	2995	open structures.2307	2023-06-28 13:08:55	2023-06-28 13:08:55	/home/zeyad/tonino/phase_screen_Drugbank	ligprep_drugbank-out.maegz	2339			59121	0	1.000	S-OPLS	20.165	TRUE	ligprep_drugbank.maegz:2307-1	A							0.748	0.352																						272.568
AC1L9H1X	2996	drugs.2515	2023-06-28 13:08:55	2023-06-28 13:08:55	/home/zeyad/ligprep_drugs	ligprep_drugs-out.maegz	2592			59121	0	1.000	S-OPLS	0.493	TRUE	AC1L9H1X-1	A							0.709	0.262																						147.854
DHG	2997	open structures.5996	2023-06-28 13:08:55	2023-06-28 13:08:55	/home/zeyad/tonino/phase_screen_Drugbank	ligprep_drugbank-out.maegz	6162			59121	0	1.000	S-OPLS	9.337	TRUE	DHG-1	A							0.696	0.264																						206.813
MARAVIROC	2998	drugs.2207	2023-06-28 13:08:55	2023-06-28 13:08:55	/home/zeyad/ligprep_drugs	ligprep_drugs-out.maegz	2272			59121	0	1.000	S-OPLS	43.084	TRUE	MARAVIROC-1	A							0.656	0.363																						1674.785
TIN MESOPORPHYRIN	2999	drugs.2968	2023-06-28 13:08:55	2023-06-28 13:08:55	/home/zeyad/ligprep_drugs	ligprep_drugs-out.maegz	3071			59121	0	1.000	S-OPLS	21.227	TRUE	TIN MESOPORPHYRIN-1	A							0.678	0.280																						121.447
ligprep_drugbank.maegz:1513	3000	open structures.1513	2023-06-28 13:08:55	2023-06-28 13:08:55	/home/zeyad/tonino/phase_screen_Drugbank	ligprep_drugbank-out.maegz	1531			59121	0	1.000	S-OPLS	10.187	TRUE	ligprep_drugbank.maegz:1513-1	A							0.719	0.229																						370.663
ligprep_drugbank.maegz:11496	3001	open structures.11496	2023-06-28 13:08:55	2023-06-28 13:08:55	/home/zeyad/tonino/phase_screen_Drugbank	ligprep_drugbank-out.maegz	11760			59121	0	1.000	S-OPLS	68.469	TRUE	ligprep_drugbank.maegz:11496-1	A							0.627	0.261																						1709.297
ligprep_drugbank.maegz:10171	3002	open structures.10171	2023-06-28 13:08:55	2023-06-28 13:08:55	/home/zeyad/tonino/phase_screen_Drugbank	ligprep_drugbank-out.maegz	10415			59121	0	1.000	S-OPLS	70.199	TRUE	ligprep_drugbank.maegz:10171-1	A							0.733	0.228																						767.708
MESOBILIVERDIN IV ALPHA	3003	drugs.1915	2023-06-28 13:08:55	2023-06-28 13:08:55	/home/zeyad/ligprep_drugs	ligprep_drugs-out.maegz	1974			59121	0	0.500	S-OPLS	12.186	TRUE	MESOBILIVERDIN IV ALPHA-1	A							0.735	0.337																						213.906
ligprep_drugbank.maegz:4707	3004	open structures.4707	2023-06-28 13:08:55	2023-06-28 13:08:55	/home/zeyad/tonino/phase_screen_Drugbank	ligprep_drugbank-out.maegz	4802			59121	0	1.000	S-OPLS	124.828	TRUE	ligprep_drugbank.maegz:4707-1	A							0.864	0.182																						958.712
ligprep_drugbank.maegz:7490	3005	open structures.7490	2023-06-28 13:08:55	2023-06-28 13:08:55	/home/zeyad/tonino/phase_screen_Drugbank	ligprep_drugbank-out.maegz	7721			59121	0	1.000	S-OPLS	69.771	TRUE	ligprep_drugbank.maegz:7490-1	A							0.851	0.267																						44.831
ligprep_drugbank.maegz:7442	3006	open structures.7442	2023-06-28 13:08:55	2023-06-28 13:08:55	/home/zeyad/tonino/phase_screen_Drugbank	ligprep_drugbank-out.maegz	7671			59121	0	1.000	S-OPLS	88.817	TRUE	ligprep_drugbank.maegz:7442-1	A							0.794	0.290																						424.992
ligprep_drugbank.maegz:810	3007	open structures.810	2023-06-28 13:08:55	2023-06-28 13:08:55	/home/zeyad/tonino/phase_screen_Drugbank	ligprep_drugbank-out.maegz	825			59121	0	1.000	S-OPLS	39.826	TRUE	ligprep_drugbank.maegz:810-1	A							0.749	0.382																						425.840
FII	3008	open structures.6103	2023-06-28 13:08:55	2023-06-28 13:08:55	/home/zeyad/tonino/phase_screen_Drugbank	ligprep_drugbank-out.maegz	6272			59121	0	1.000	S-OPLS	-22.816	TRUE	FII-1	A							0.504	0.365																						106.334
FPT INHIBITOR II	3009	drugs.6603	2023-06-28 13:08:55	2023-06-28 13:08:55	/home/zeyad/ligprep_drugs	ligprep_drugs-out.maegz	6829			59121	0	1.000	S-OPLS	-22.815	TRUE	FPT INHIBITOR II-1	A							0.504	0.365																						106.334
DB08614	3010	drugs.6427	2023-06-28 13:08:55	2023-06-28 13:08:55	/home/zeyad/ligprep_drugs	ligprep_drugs-out.maegz	6649			59121	0	1.000	S-OPLS	68.477	TRUE	DB08614-1	A							0.789	0.317																						169.442
ligprep_drugbank.maegz:10310	3011	open structures.10310	2023-06-28 13:08:55	2023-06-28 13:08:55	/home/zeyad/tonino/phase_screen_Drugbank	ligprep_drugbank-out.maegz	10552			59121	0	1.000	S-OPLS	69.615	TRUE	ligprep_drugbank.maegz:10310-1	A							0.738	0.310																						1456.260
ligprep_drugbank.maegz:893	3012	open structures.893	2023-06-28 13:08:55	2023-06-28 13:08:55	/home/zeyad/tonino/phase_screen_Drugbank	ligprep_drugbank-out.maegz	907			59121	0	1.000	S-OPLS	68.410	TRUE	ligprep_drugbank.maegz:893-1	A							0.757	0.367																						512.776
ligprep_drugbank.maegz:8918	3013	open structures.8918	2023-06-28 13:08:55	2023-06-28 13:08:55	/home/zeyad/tonino/phase_screen_Drugbank	ligprep_drugbank-out.maegz	9192			59121	0	1.000	S-OPLS	43.099	TRUE	ligprep_drugbank.maegz:8918-1	A							0.616	0.288																						305.462
ligprep_drugbank.maegz:8740	3014	open structures.8740	2023-06-28 13:08:55	2023-06-28 13:08:55	/home/zeyad/tonino/phase_screen_Drugbank	ligprep_drugbank-out.maegz	9002			59121	0	1.000	S-OPLS	37.436	TRUE	ligprep_drugbank.maegz:8740-1	A							0.714	0.443																						202.435
ID5	3015	open structures.2534	2023-06-28 13:08:55	2023-06-28 13:08:55	/home/zeyad/tonino/phase_screen_Drugbank	ligprep_drugbank-out.maegz	2565			59121	0	1.000	S-OPLS	20.003	TRUE	ID5-1	A							0.387	0.369																						521.733
COBIPROSTONE	3016	drugs.3933	2023-06-28 13:08:55	2023-06-28 13:08:55	/home/zeyad/ligprep_drugs	ligprep_drugs-out.maegz	4062			59121	0	1.000	S-OPLS	9.840	TRUE	COBIPROSTONE-1	A							0.771	0.369																						207.521
Spironolactone	3017	open structures.311	2023-06-28 13:08:55	2023-06-28 13:08:55	/home/zeyad/tonino/phase_screen_Drugbank	ligprep_drugbank-out.maegz	318			59121	0	1.000	S-OPLS	39.981	TRUE	421-1	A							0.655	0.378																						494.554
MDL 101,146	3018	drugs.3433	2023-06-28 13:08:55	2023-06-28 13:08:55	/home/zeyad/ligprep_drugs	ligprep_drugs-out.maegz	3550			59121	0	1.000	S-OPLS	35.990	TRUE	MDL 101,146-1	A							0.735	0.273																						472.461
CANGRELOR	3019	drugs.826	2023-06-28 13:08:55	2023-06-28 13:08:55	/home/zeyad/ligprep_drugs	ligprep_drugs-out.maegz	856			59121	0	1.000	S-OPLS	-25.776	TRUE	CANGRELOR-1	A							0.695	0.297																						119.302
ligprep_drugbank.maegz:920	3020	open structures.920	2023-06-28 13:08:55	2023-06-28 13:08:55	/home/zeyad/tonino/phase_screen_Drugbank	ligprep_drugbank-out.maegz	935			59121	0	1.000	S-OPLS	11.954	TRUE	ligprep_drugbank.maegz:920-1	A							0.626	0.395																						289.147
ligprep_drugbank.maegz:1941	3021	open structures.1941	2023-06-28 13:08:55	2023-06-28 13:08:55	/home/zeyad/tonino/phase_screen_Drugbank	ligprep_drugbank-out.maegz	1965			59121	0	1.000	S-OPLS	38.981	TRUE	ligprep_drugbank.maegz:1941-1	A							0.660	0.237																						189.049
MOVANTIK	3022	drugs.6676	2023-06-28 13:08:55	2023-06-28 13:08:55	/home/zeyad/ligprep_drugs	ligprep_drugs-out.maegz	6909			59121	0	1.000	S-OPLS	91.635	TRUE	MOVANTIK-1	A							0.879	0.329																						322.318
ligprep_drugbank.maegz:921	3023	open structures.921	2023-06-28 13:08:55	2023-06-28 13:08:55	/home/zeyad/tonino/phase_screen_Drugbank	ligprep_drugbank-out.maegz	936			59121	0	1.000	S-OPLS	37.544	TRUE	ligprep_drugbank.maegz:921-1	A							0.758	0.313																						289.336
3-Hydroxybutyryl-Coenzyme A	3024	open structures.3261	2023-06-28 13:08:55	2023-06-28 13:08:55	/home/zeyad/tonino/phase_screen_Drugbank	ligprep_drugbank-out.maegz	3321			59121	0	1.000	S-OPLS	-10.955	TRUE	-1	A							0.855	0.231																						221.630
AMG-222	3025	drugs.6150	2023-06-28 13:08:55	2023-06-28 13:08:55	/home/zeyad/ligprep_drugs	ligprep_drugs-out.maegz	6366			59121	0	0.300	S-OPLS	94.819	TRUE	AMG-222-1	A							0.535	0.368																						3689.319
ligprep_drugbank.maegz:10942	3026	open structures.10942	2023-06-28 13:08:55	2023-06-28 13:08:55	/home/zeyad/tonino/phase_screen_Drugbank	ligprep_drugbank-out.maegz	11186			59121	0	1.000	S-OPLS	32.819	TRUE	ligprep_drugbank.maegz:10942-1	A							0.517	0.511																						423.235
ligprep_drugbank.maegz:6761	3027	open structures.6761	2023-06-28 13:08:55	2023-06-28 13:08:55	/home/zeyad/tonino/phase_screen_Drugbank	ligprep_drugbank-out.maegz	6975			59121	0	1.000	S-OPLS	16.853	TRUE	ligprep_drugbank.maegz:6761-1	A							0.772	0.374																						186.785
ligprep_drugbank.maegz:2567	3028	open structures.2567	2023-06-28 13:08:55	2023-06-28 13:08:55	/home/zeyad/tonino/phase_screen_Drugbank	ligprep_drugbank-out.maegz	2599			59121	0	1.000	S-OPLS	103.362	TRUE	ligprep_drugbank.maegz:2567-1	A							0.904	0.273																						1491.500
N-OCTYL-BETA-D-THIOGLUCOSIDE	3029	drugs.6389	2023-06-28 13:08:55	2023-06-28 13:08:55	/home/zeyad/ligprep_drugs	ligprep_drugs-out.maegz	6609			59121	0	1.000	S-OPLS	8.184	TRUE	N-OCTYL-BETA-D-THIOGLUCOSIDE-1	A							0.671	0.393																						549.488
ligprep_drugbank.maegz:11273	3030	open structures.11273	2023-06-28 13:08:55	2023-06-28 13:08:55	/home/zeyad/tonino/phase_screen_Drugbank	ligprep_drugbank-out.maegz	11527			59121	0	1.000	S-OPLS	4.209	TRUE	ligprep_drugbank.maegz:11273-1	A							0.789	0.211																						737.632
ligprep_drugbank.maegz:8619	3031	open structures.8619	2023-06-28 13:08:55	2023-06-28 13:08:55	/home/zeyad/tonino/phase_screen_Drugbank	ligprep_drugbank-out.maegz	8875			59121	0	1.000	S-OPLS	30.922	TRUE	ligprep_drugbank.maegz:8619-1	A							0.548	0.317																						1091.944
ligprep_drugbank.maegz:3744	3032	open structures.3744	2023-06-28 13:08:55	2023-06-28 13:08:55	/home/zeyad/tonino/phase_screen_Drugbank	ligprep_drugbank-out.maegz	3810			59121	0	1.000	S-OPLS	53.351	TRUE	ligprep_drugbank.maegz:3744-1	A							0.727	0.204																						1215.091
ligprep_drugbank.maegz:4007	3033	open structures.4007	2023-06-28 13:08:55	2023-06-28 13:08:55	/home/zeyad/tonino/phase_screen_Drugbank	ligprep_drugbank-out.maegz	4087			59121	0	1.000	S-OPLS	50.898	TRUE	ligprep_drugbank.maegz:4007-1	A							0.720	0.261																						835.323
ligprep_drugbank.maegz:933	3034	open structures.933	2023-06-28 13:08:55	2023-06-28 13:08:55	/home/zeyad/tonino/phase_screen_Drugbank	ligprep_drugbank-out.maegz	948			59121	0	1.000	S-OPLS	44.818	TRUE	ligprep_drugbank.maegz:933-1	A							0.750	0.254																						162.033
ligprep_drugbank.maegz:8318	3035	open structures.8318	2023-06-28 13:08:55	2023-06-28 13:08:55	/home/zeyad/tonino/phase_screen_Drugbank	ligprep_drugbank-out.maegz	8560			59121	0	1.000	S-OPLS	60.101	TRUE	ligprep_drugbank.maegz:8318-1	A							0.819	0.289																						772.897
ligprep_drugbank.maegz:5118	3036	open structures.5118	2023-06-28 13:08:55	2023-06-28 13:08:55	/home/zeyad/tonino/phase_screen_Drugbank	ligprep_drugbank-out.maegz	5234			59121	0	1.000	S-OPLS	32.462	TRUE	ligprep_drugbank.maegz:5118-1	A							0.784	0.352																						776.596
Orlistat	3037	open structures.955	2023-06-28 13:08:55	2023-06-28 13:08:55	/home/zeyad/tonino/phase_screen_Drugbank	ligprep_drugbank-out.maegz	970			59121	0	1.000	S-OPLS	18.538	TRUE	1083-1	A							0.653	0.321																						339.319
MLN 8237	3038	drugs.5596	2023-06-28 13:08:55	2023-06-28 13:08:55	/home/zeyad/ligprep_drugs	ligprep_drugs-out.maegz	5791			59121	0	1.000	S-OPLS	74.319	TRUE	MLN 8237-1	A							0.524	0.289																						372.398
ligprep_drugbank.maegz:7839	3039	open structures.7839	2023-06-28 13:08:55	2023-06-28 13:08:55	/home/zeyad/tonino/phase_screen_Drugbank	ligprep_drugbank-out.maegz	8056			59121	0	1.000	S-OPLS	36.652	TRUE	ligprep_drugbank.maegz:7839-1	A							0.643	0.402																						96.583
BH7	3040	open structures.2819	2023-06-28 13:08:55	2023-06-28 13:08:55	/home/zeyad/tonino/phase_screen_Drugbank	ligprep_drugbank-out.maegz	2869			59121	0	1.000	S-OPLS	-11.464	TRUE	BH7-1	A							0.810	0.347																						116.791
1-DECYL-3-TRIFLUORO ETHYL-SN-GLYCERO-2-PHOSPHOMETHANOL	3041	drugs.1154	2023-06-28 13:08:55	2023-06-28 13:08:55	/home/zeyad/ligprep_drugs	ligprep_drugs-out.maegz	1196			59121	0	1.000	S-OPLS	1.043	TRUE	1-DECYL-3-TRIFLUORO ETHYL-SN-GLYCERO-2-PHOSPHOMETHANOL-1	A							0.662	0.445																						178.654
IDD552	3042	drugs.2626	2023-06-28 13:08:55	2023-06-28 13:08:55	/home/zeyad/ligprep_drugs	ligprep_drugs-out.maegz	2708			59121	0	1.000	S-OPLS	19.220	TRUE	IDD552-1	A							0.251	0.302																						40.153
PVC	3043	open structures.6744	2023-06-28 13:08:55	2023-06-28 13:08:55	/home/zeyad/tonino/phase_screen_Drugbank	ligprep_drugbank-out.maegz	6956			59121	0	1.000	S-OPLS	17.849	TRUE	PVC-1	A							0.379	0.368																						277.618
TAGRISSO	3044	drugs.1745	2023-06-28 13:08:55	2023-06-28 13:08:55	/home/zeyad/ligprep_drugs	ligprep_drugs-out.maegz	1798			59121	0	1.000	S-OPLS	78.038	TRUE	TAGRISSO-1	A							0.527	0.335																						710.862
OSIMERTINIB	3045	drugs.5760	2023-06-28 13:08:55	2023-06-28 13:08:55	/home/zeyad/ligprep_drugs	ligprep_drugs-out.maegz	5960			59121	0	1.000	S-OPLS	78.038	TRUE	OSIMERTINIB-1	A							0.527	0.335																						710.862
ligprep_drugbank.maegz:320	3046	open structures.320	2023-06-28 13:08:55	2023-06-28 13:08:55	/home/zeyad/tonino/phase_screen_Drugbank	ligprep_drugbank-out.maegz	327			59121	0	0.999	S-OPLS	59.265	TRUE	ligprep_drugbank.maegz:320-1	A							0.729	0.342																						110.269
CID5288653	3047	drugs.246	2023-06-28 13:08:55	2023-06-28 13:08:55	/home/zeyad/ligprep_drugs	ligprep_drugs-out.maegz	258			59121	0	0.500	S-OPLS	16.414	TRUE	CID5288653-1	A							0.937	0.250																						517.000
ligprep_drugbank.maegz:8651	3048	open structures.8651	2023-06-28 13:08:55	2023-06-28 13:08:55	/home/zeyad/tonino/phase_screen_Drugbank	ligprep_drugbank-out.maegz	8908			59121	0	1.000	S-OPLS	105.308	TRUE	ligprep_drugbank.maegz:8651-1	A							0.802	0.350																						71963.841
ligprep_drugbank.maegz:4731	3049	open structures.4731	2023-06-28 13:08:55	2023-06-28 13:08:55	/home/zeyad/tonino/phase_screen_Drugbank	ligprep_drugbank-out.maegz	4827			59121	0	1.000	S-OPLS	51.734	TRUE	ligprep_drugbank.maegz:4731-1	A							0.684	0.479																						398.025
ligprep_drugbank.maegz:1273	3050	open structures.1273	2023-06-28 13:08:55	2023-06-28 13:08:55	/home/zeyad/tonino/phase_screen_Drugbank	ligprep_drugbank-out.maegz	1290			59121	0	1.000	S-OPLS	93.125	TRUE	ligprep_drugbank.maegz:1273-1	A							0.750	0.505																						1127.768
ligprep_drugbank.maegz:11487	3051	open structures.11487	2023-06-28 13:08:55	2023-06-28 13:08:55	/home/zeyad/tonino/phase_screen_Drugbank	ligprep_drugbank-out.maegz	11751			59121	0	1.000	S-OPLS	59.799	TRUE	ligprep_drugbank.maegz:11487-1	A							0.436	0.360																						367.411
ligprep_drugbank.maegz:8015	3052	open structures.8015	2023-06-28 13:08:55	2023-06-28 13:08:55	/home/zeyad/tonino/phase_screen_Drugbank	ligprep_drugbank-out.maegz	8243			59121	0	0.500	S-OPLS	2.537	TRUE	ligprep_drugbank.maegz:8015-1	A							0.782	0.211																						629.812
ligprep_drugbank.maegz:4059	3053	open structures.4059	2023-06-28 13:08:55	2023-06-28 13:08:55	/home/zeyad/tonino/phase_screen_Drugbank	ligprep_drugbank-out.maegz	4139			59121	0	1.000	S-OPLS	17.249	TRUE	ligprep_drugbank.maegz:4059-1	A							0.795	0.326																						669.955
DB07249	3054	drugs.4630	2023-06-28 13:08:55	2023-06-28 13:08:55	/home/zeyad/ligprep_drugs	ligprep_drugs-out.maegz	4788			59121	0	1.000	S-OPLS	51.218	TRUE	DB07249-1	A							0.513	0.487																						837.643
SERATRODAST	3055	drugs.2671	2023-06-28 13:08:55	2023-06-28 13:08:55	/home/zeyad/ligprep_drugs	ligprep_drugs-out.maegz	2759			59121	0	1.000	S-OPLS	30.759	TRUE	SERATRODAST-1	A							0.834	0.409																						449.308
ligprep_drugbank.maegz:3081	3056	open structures.3081	2023-06-28 13:08:55	2023-06-28 13:08:55	/home/zeyad/tonino/phase_screen_Drugbank	ligprep_drugbank-out.maegz	3139			59121	0	1.000	S-OPLS	6.053	TRUE	ligprep_drugbank.maegz:3081-1	A							0.851	0.230																						286.371
ligprep_drugbank.maegz:1530	3057	open structures.1530	2023-06-28 13:08:55	2023-06-28 13:08:55	/home/zeyad/tonino/phase_screen_Drugbank	ligprep_drugbank-out.maegz	1548			59121	0	1.000	S-OPLS	55.630	TRUE	ligprep_drugbank.maegz:1530-1	A							0.648	0.294																						359.099
(2S,3S)-3-AMINO-4-[(3S)-3-FLUOROPYRROLIDIN-1-YL]-N,N-DIMETHYL-4-OXO-2-(TRANS-4-[1,2,4]TRIAZOLO[1,5-A]PYRIDIN-5-YLCYCLOHEXYL)BUTANAMIDE	3058	drugs.5382	2023-06-28 13:08:55	2023-06-28 13:08:55	/home/zeyad/ligprep_drugs	ligprep_drugs-out.maegz	5564			59121	0	1.000	S-OPLS	48.650	TRUE	(2S,3S)-3-AMINO-4-[(3S)-3-FLUOROPYRROLIDIN-1-YL]-N,N-DIMETHYL-4-OXO-2-(TRANS-4-[1,2,4]TRIAZOLO[1,5-A]PYRIDIN-5-YLCYCLOHEXYL)BUTANAMIDE-1	A							0.825	0.330																						1235.540
MRTX849	3059	drugs.2636	2023-06-28 13:08:55	2023-06-28 13:08:55	/home/zeyad/ligprep_drugs	ligprep_drugs-out.maegz	2721			59121	0	1.000	S-OPLS	101.441	TRUE	MRTX849-1	A							0.725	0.307																						3449.707
DEACETOXYVINZOLIDINE	3060	drugs.4666	2023-06-28 13:08:55	2023-06-28 13:08:55	/home/zeyad/ligprep_drugs	ligprep_drugs-out.maegz	4826			59121	0	1.000	S-OPLS	139.123	TRUE	DEACETOXYVINZOLIDINE-1	A							0.772	0.287																						1324.096
ligprep_drugbank.maegz:4691	3061	open structures.4691	2023-06-28 13:08:55	2023-06-28 13:08:55	/home/zeyad/tonino/phase_screen_Drugbank	ligprep_drugbank-out.maegz	4786			59121	0	0.978	S-OPLS	16.513	TRUE	ligprep_drugbank.maegz:4691-1	A							0.707	0.347																						270.582
ligprep_drugbank.maegz:9838	3062	open structures.9838	2023-06-28 13:08:55	2023-06-28 13:08:55	/home/zeyad/tonino/phase_screen_Drugbank	ligprep_drugbank-out.maegz	10112			59121	0	1.000	S-OPLS	59.069	TRUE	ligprep_drugbank.maegz:9838-1	A							0.845	0.293																						181.209
ligprep_drugbank.maegz:9625	3063	open structures.9625	2023-06-28 13:08:55	2023-06-28 13:08:55	/home/zeyad/tonino/phase_screen_Drugbank	ligprep_drugbank-out.maegz	9899			59121	0	1.000	S-OPLS	52.519	TRUE	ligprep_drugbank.maegz:9625-1	A							0.874	0.278																						458.182
ligprep_drugbank.maegz:9126	3064	open structures.9126	2023-06-28 13:08:55	2023-06-28 13:08:55	/home/zeyad/tonino/phase_screen_Drugbank	ligprep_drugbank-out.maegz	9400			59121	0	1.000	S-OPLS	46.573	TRUE	ligprep_drugbank.maegz:9126-1	A							0.748	0.260																						363.956
REMOGLIFLOZIN ETABONATE	3065	drugs.127	2023-06-28 13:08:55	2023-06-28 13:08:55	/home/zeyad/ligprep_drugs	ligprep_drugs-out.maegz	135			59121	0	1.000	S-OPLS	22.768	TRUE	REMOGLIFLOZIN ETABONATE-1	A							0.597	0.430																						1236.485
AZD3409	3066	drugs.5878	2023-06-28 13:08:55	2023-06-28 13:08:55	/home/zeyad/ligprep_drugs	ligprep_drugs-out.maegz	6081			59121	0	0.500	S-OPLS	53.428	TRUE	AZD3409-1	A							0.543	0.242																						253.895
KLH-2109	3067	drugs.1947	2023-06-28 13:08:55	2023-06-28 13:08:55	/home/zeyad/ligprep_drugs	ligprep_drugs-out.maegz	2005			59121	0	1.000	S-OPLS	58.657	TRUE	KLH-2109-1	A							0.435	0.359																						387.467
Vinflunine ditartrate	3068	drugs.2954	2023-06-28 13:08:55	2023-06-28 13:08:55	/home/zeyad/ligprep_drugs	ligprep_drugs-out.maegz	3056			59121	0	1.000	S-OPLS	115.377	TRUE	Vinflunine ditartrate-1	A							0.785	0.304																						578.465
VINFLUNINE	3069	drugs.5299	2023-06-28 13:08:55	2023-06-28 13:08:55	/home/zeyad/ligprep_drugs	ligprep_drugs-out.maegz	5482			59121	0	1.000	S-OPLS	115.377	TRUE	VINFLUNINE-1	A							0.785	0.304																						578.465
N-(4-AMINO-5-CYANO-6-ETHOXYPYRIDIN-2-YL)-2-(4-BROMO-2,5-DIMETHOXYPHENYL)ACETAMIDE	3070	drugs.3993	2023-06-28 13:08:55	2023-06-28 13:08:55	/home/zeyad/ligprep_drugs	ligprep_drugs-out.maegz	4122			59121	0	1.000	S-OPLS	30.846	TRUE	N-(4-AMINO-5-CYANO-6-ETHOXYPYRIDIN-2-YL)-2-(4-BROMO-2,5-DIMETHOXYPHENYL)ACETAMIDE-1	A							0.606	0.277																						368.256
ligprep_drugbank.maegz:9375	3071	open structures.9375	2023-06-28 13:08:55	2023-06-28 13:08:55	/home/zeyad/tonino/phase_screen_Drugbank	ligprep_drugbank-out.maegz	9650			59121	0	1.000	S-OPLS	26.554	TRUE	ligprep_drugbank.maegz:9375-1	A							0.428	0.481																						5689.968
PRX-07034	3072	drugs.2580	2023-06-28 13:08:55	2023-06-28 13:08:55	/home/zeyad/ligprep_drugs	ligprep_drugs-out.maegz	2660			59121	0	1.000	S-OPLS	41.834	TRUE	PRX-07034-1	A							0.675	0.285																						301.014
ALIZAPRIDE	3073	drugs.2123	2023-06-28 13:08:55	2023-06-28 13:08:55	/home/zeyad/ligprep_drugs	ligprep_drugs-out.maegz	2181			59121	0	0.461	S-OPLS	16.082	TRUE	ALIZAPRIDE-1	A							0.414	0.518																						112.062
ligprep_drugbank.maegz:4727	3074	open structures.4727	2023-06-28 13:08:55	2023-06-28 13:08:55	/home/zeyad/tonino/phase_screen_Drugbank	ligprep_drugbank-out.maegz	4823			59121	0	1.000	S-OPLS	64.651	TRUE	ligprep_drugbank.maegz:4727-1	A							0.908	0.300																						1038.649
ligprep_drugbank.maegz:3262	3075	open structures.3262	2023-06-28 13:08:55	2023-06-28 13:08:55	/home/zeyad/tonino/phase_screen_Drugbank	ligprep_drugbank-out.maegz	3322			59121	0	1.000	S-OPLS	11.693	TRUE	ligprep_drugbank.maegz:3262-1	A							0.723	0.203																						152.364
ligprep_drugbank.maegz:8596	3076	open structures.8596	2023-06-28 13:08:55	2023-06-28 13:08:55	/home/zeyad/tonino/phase_screen_Drugbank	ligprep_drugbank-out.maegz	8850			59121	0	1.000	S-OPLS	24.506	TRUE	ligprep_drugbank.maegz:8596-1	A							0.718	0.300																						361.558
ligprep_drugbank.maegz:3211	3077	open structures.3211	2023-06-28 13:08:55	2023-06-28 13:08:55	/home/zeyad/tonino/phase_screen_Drugbank	ligprep_drugbank-out.maegz	3269			59121	0	1.000	S-OPLS	-0.854	TRUE	ligprep_drugbank.maegz:3211-1	A							0.684	0.220																						215.848
VALRUBICIN	3078	drugs.715	2023-06-28 13:08:55	2023-06-28 13:08:55	/home/zeyad/ligprep_drugs	ligprep_drugs-out.maegz	741			59121	0	1.000	S-OPLS	71.884	TRUE	VALRUBICIN-1	A							0.742	0.305																						866.149
ligprep_drugbank.maegz:11088	3079	open structures.11088	2023-06-28 13:08:55	2023-06-28 13:08:55	/home/zeyad/tonino/phase_screen_Drugbank	ligprep_drugbank-out.maegz	11337			59121	0	1.000	S-OPLS	33.624	TRUE	ligprep_drugbank.maegz:11088-1	A							0.898	0.226																						171.393
ligprep_drugbank.maegz:1679	3080	open structures.1679	2023-06-28 13:08:55	2023-06-28 13:08:55	/home/zeyad/tonino/phase_screen_Drugbank	ligprep_drugbank-out.maegz	1700			59121	0	1.000	S-OPLS	37.127	TRUE	ligprep_drugbank.maegz:1679-1	A							0.814	0.229																						49.677
ligprep_drugbank.maegz:7605	3081	open structures.7605	2023-06-28 13:08:55	2023-06-28 13:08:55	/home/zeyad/tonino/phase_screen_Drugbank	ligprep_drugbank-out.maegz	7824			59121	0	1.000	S-OPLS	55.967	TRUE	ligprep_drugbank.maegz:7605-1	A							0.751	0.344																						877.985
LPC-ETHER	3082	drugs.5705	2023-06-28 13:08:55	2023-06-28 13:08:55	/home/zeyad/ligprep_drugs	ligprep_drugs-out.maegz	5904			59121	0	1.000	S-OPLS	15.342	TRUE	LPC-ETHER-1	A							0.615	0.372																						345.369
SIBROTUZUMAB	3083	drugs.4533	2023-06-28 13:08:55	2023-06-28 13:08:55	/home/zeyad/ligprep_drugs	ligprep_drugs-out.maegz	4687			59121	0	1.000	S-OPLS	36.487	TRUE	SIBROTUZUMAB-1	A							0.483	0.379																						680.882
ligprep_drugbank.maegz:10258	3084	open structures.10258	2023-06-28 13:08:55	2023-06-28 13:08:55	/home/zeyad/tonino/phase_screen_Drugbank	ligprep_drugbank-out.maegz	10497			59121	0	1.000	S-OPLS	19.248	TRUE	ligprep_drugbank.maegz:10258-1	A							0.693	0.264																						494.724
ligprep_drugbank.maegz:6849	3085	open structures.6849	2023-06-28 13:08:55	2023-06-28 13:08:55	/home/zeyad/tonino/phase_screen_Drugbank	ligprep_drugbank-out.maegz	7066			59121	0	1.000	S-OPLS	-21.258	TRUE	ligprep_drugbank.maegz:6849-1	A							0.514	0.423																						108.560
ligprep_drugbank.maegz:2563	3086	open structures.2563	2023-06-28 13:08:55	2023-06-28 13:08:55	/home/zeyad/tonino/phase_screen_Drugbank	ligprep_drugbank-out.maegz	2595			59121	0	0.500	S-OPLS	22.669	TRUE	ligprep_drugbank.maegz:2563-1	A							0.750	0.317																						88.162
Deserpidine	3087	open structures.961	2023-06-28 13:08:55	2023-06-28 13:08:55	/home/zeyad/tonino/phase_screen_Drugbank	ligprep_drugbank-out.maegz	976			59121	0	1.000	S-OPLS	51.556	TRUE	1089-1	A							0.662	0.254																						310.114
N,N-Bis(3-(D-gluconamido)propyl)deoxycholamide	3088	open structures.1662	2023-06-28 13:08:55	2023-06-28 13:08:55	/home/zeyad/tonino/phase_screen_Drugbank	ligprep_drugbank-out.maegz	1683			59121	0	1.000	S-OPLS	73.785	TRUE	ligprep_drugbank.maegz:1662-1	A							0.412	0.286																						1139.050
Cyclopropyl-{4-[5-(3,4-Dichlorophenyl)-2-[(1-Methyl)-Piperidin]-4-Yl-3-Propyl-3h-Imidazol-4-Yl]-Pyrimidin-2-Yl}Amine	3089	open structures.2769	2023-06-28 13:08:55	2023-06-28 13:08:55	/home/zeyad/tonino/phase_screen_Drugbank	ligprep_drugbank-out.maegz	2812			59121	0	1.000	S-OPLS	36.130	TRUE	ligprep_drugbank.maegz:2769-1	A							0.364	0.436																						51.426
12-PHENYLHEME	3090	drugs.4971	2023-06-28 13:08:55	2023-06-28 13:08:55	/home/zeyad/ligprep_drugs	ligprep_drugs-out.maegz	5144			59121	0	0.500	S-OPLS	31.669	TRUE	12-PHENYLHEME-1	A							0.754	0.288																						205.031
ligprep_drugbank.maegz:4377	3091	open structures.4377	2023-06-28 13:08:55	2023-06-28 13:08:55	/home/zeyad/tonino/phase_screen_Drugbank	ligprep_drugbank-out.maegz	4471			59121	0	0.091	S-OPLS	16.894	TRUE	ligprep_drugbank.maegz:4377-3	A							0.445	0.391																						143.514
ligprep_drugbank.maegz:10775	3092	open structures.10775	2023-06-28 13:08:55	2023-06-28 13:08:55	/home/zeyad/tonino/phase_screen_Drugbank	ligprep_drugbank-out.maegz	11024			59121	0	1.000	S-OPLS	44.903	TRUE	ligprep_drugbank.maegz:10775-1	A							0.819	0.291																						171.651
ligprep_drugbank.maegz:9420	3093	open structures.9420	2023-06-28 13:08:55	2023-06-28 13:08:55	/home/zeyad/tonino/phase_screen_Drugbank	ligprep_drugbank-out.maegz	9694			59121	0	1.000	S-OPLS	6.538	TRUE	ligprep_drugbank.maegz:9420-1	A							0.837	0.343																						81.051
R99	3094	open structures.3225	2023-06-28 13:08:55	2023-06-28 13:08:55	/home/zeyad/tonino/phase_screen_Drugbank	ligprep_drugbank-out.maegz	3283			59121	0	1.000	S-OPLS	13.462	TRUE	R99-1	A							0.595	0.445																						197.390
Ivabradine	3095	open structures.7309	2023-06-28 13:08:55	2023-06-28 13:08:55	/home/zeyad/tonino/phase_screen_Drugbank	ligprep_drugbank-out.maegz	7542			59121	0	1.000	S-OPLS	44.755	TRUE	-1	A							0.766	0.257																						290.843
ligprep_drugbank.maegz:11559	3096	open structures.11559	2023-06-28 13:08:55	2023-06-28 13:08:55	/home/zeyad/tonino/phase_screen_Drugbank	ligprep_drugbank-out.maegz	11825			59121	0	1.000	S-OPLS	46.282	TRUE	ligprep_drugbank.maegz:11559-1	A							0.689	0.221																						201.193
ligprep_drugbank.maegz:4775	3097	open structures.4775	2023-06-28 13:08:55	2023-06-28 13:08:55	/home/zeyad/tonino/phase_screen_Drugbank	ligprep_drugbank-out.maegz	4876			59121	0	1.000	S-OPLS	40.239	TRUE	ligprep_drugbank.maegz:4775-1	A							0.690	0.282																						319.664
ligprep_drugbank.maegz:8746	3098	open structures.8746	2023-06-28 13:08:55	2023-06-28 13:08:55	/home/zeyad/tonino/phase_screen_Drugbank	ligprep_drugbank-out.maegz	9008			59121	0	1.000	S-OPLS	90.977	TRUE	ligprep_drugbank.maegz:8746-1	A							0.445	0.412																						1499.787
ligprep_drugbank.maegz:4910	3099	open structures.4910	2023-06-28 13:08:55	2023-06-28 13:08:55	/home/zeyad/tonino/phase_screen_Drugbank	ligprep_drugbank-out.maegz	5019			59121	0	1.000	S-OPLS	79.572	TRUE	ligprep_drugbank.maegz:4910-1	A							0.552	0.399																						566.218
ligprep_drugbank.maegz:4291	3100	open structures.4291	2023-06-28 13:08:55	2023-06-28 13:08:55	/home/zeyad/tonino/phase_screen_Drugbank	ligprep_drugbank-out.maegz	4378			59121	0	1.000	S-OPLS	13.742	TRUE	ligprep_drugbank.maegz:4291-1	A							0.763	0.286																						201.262
AC1L9K3E	3101	drugs.4005	2023-06-28 13:08:55	2023-06-28 13:08:55	/home/zeyad/ligprep_drugs	ligprep_drugs-out.maegz	4134			59121	0	1.000	S-OPLS	16.185	TRUE	AC1L9K3E-1	A							0.763	0.315																						270.373
TAMATINIB	3102	drugs.1098	2023-06-28 13:08:55	2023-06-28 13:08:55	/home/zeyad/ligprep_drugs	ligprep_drugs-out.maegz	1139			59121	0	1.000	S-OPLS	60.016	TRUE	TAMATINIB-1	A							0.641	0.270																						183.680
ligprep_drugbank.maegz:10403	3103	open structures.10403	2023-06-28 13:08:55	2023-06-28 13:08:55	/home/zeyad/tonino/phase_screen_Drugbank	ligprep_drugbank-out.maegz	10649			59121	0	0.569	S-OPLS	43.717	TRUE	ligprep_drugbank.maegz:10403-1	A							0.794	0.300																						1268.597
ligprep_drugbank.maegz:40	3104	open structures.40	2023-06-28 13:08:55	2023-06-28 13:08:55	/home/zeyad/tonino/phase_screen_Drugbank	ligprep_drugbank-out.maegz	42			59121	0	1.000	S-OPLS	18.248	TRUE	ligprep_drugbank.maegz:40-1	A							0.634	0.260																						420.118
ligprep_drugbank.maegz:4314	3105	open structures.4314	2023-06-28 13:08:55	2023-06-28 13:08:55	/home/zeyad/tonino/phase_screen_Drugbank	ligprep_drugbank-out.maegz	4401			59121	0	1.000	S-OPLS	18.433	TRUE	ligprep_drugbank.maegz:4314-1	A							0.614	0.273																						670.148
BB1	3106	open structures.3972	2023-06-28 13:08:55	2023-06-28 13:08:55	/home/zeyad/tonino/phase_screen_Drugbank	ligprep_drugbank-out.maegz	4052			59121	0	1.000	S-OPLS	21.286	TRUE	BB1-1	A							0.795	0.384																						496.071
FERULOYL COENZYME A	3107	drugs.6218	2023-06-28 13:08:55	2023-06-28 13:08:55	/home/zeyad/ligprep_drugs	ligprep_drugs-out.maegz	6436			59121	0	1.000	S-OPLS	19.177	TRUE	FERULOYL COENZYME A-1	A							0.865	0.199																						310.201
IXABEPILONE	3108	drugs.2274	2023-06-28 13:08:55	2023-06-28 13:08:55	/home/zeyad/ligprep_drugs	ligprep_drugs-out.maegz	2341			59121	0	1.000	S-OPLS	29.538	TRUE	IXABEPILONE-1	A							0.718	0.408																						1203.739
ligprep_drugbank.maegz:4272	3109	open structures.4272	2023-06-28 13:08:55	2023-06-28 13:08:55	/home/zeyad/tonino/phase_screen_Drugbank	ligprep_drugbank-out.maegz	4358			59121	0	1.000	S-OPLS	28.580	TRUE	ligprep_drugbank.maegz:4272-1	A							0.849	0.357																						481.849
SOG	3110	open structures.6859	2023-06-28 13:08:55	2023-06-28 13:08:55	/home/zeyad/tonino/phase_screen_Drugbank	ligprep_drugbank-out.maegz	7076			59121	0	1.000	S-OPLS	16.541	TRUE	SOG-1	A							0.635	0.432																						208.137
ligprep_drugbank.maegz:4290	3111	open structures.4290	2023-06-28 13:08:55	2023-06-28 13:08:55	/home/zeyad/tonino/phase_screen_Drugbank	ligprep_drugbank-out.maegz	4377			59121	0	1.000	S-OPLS	2.848	TRUE	ligprep_drugbank.maegz:4290-1	A							0.635	0.369																						481.469
DHP	3112	open structures.2750	2023-06-28 13:08:55	2023-06-28 13:08:55	/home/zeyad/tonino/phase_screen_Drugbank	ligprep_drugbank-out.maegz	2791			59121	0	0.018	S-OPLS	9.057	TRUE	DHP-2	A							0.404	0.406																						122.292
ligprep_drugbank.maegz:9192	3113	open structures.9192	2023-06-28 13:08:55	2023-06-28 13:08:55	/home/zeyad/tonino/phase_screen_Drugbank	ligprep_drugbank-out.maegz	9466			59121	0	1.000	S-OPLS	56.012	TRUE	ligprep_drugbank.maegz:9192-1	A							0.515	0.381																						864.604
COSITECAN	3114	drugs.2776	2023-06-28 13:08:55	2023-06-28 13:08:55	/home/zeyad/ligprep_drugs	ligprep_drugs-out.maegz	2867			59121	0	1.000	S-OPLS	50.978	TRUE	COSITECAN-1	A							0.983	0.366																						210.811
ligprep_drugbank.maegz:9108	3115	open structures.9108	2023-06-28 13:08:55	2023-06-28 13:08:55	/home/zeyad/tonino/phase_screen_Drugbank	ligprep_drugbank-out.maegz	9381			59121	0	1.000	S-OPLS	-5.089	TRUE	ligprep_drugbank.maegz:9108-1	A							0.550	0.274																						417.429
ligprep_drugbank.maegz:4241	3116	open structures.4241	2023-06-28 13:08:55	2023-06-28 13:08:55	/home/zeyad/tonino/phase_screen_Drugbank	ligprep_drugbank-out.maegz	4326			59121	0	1.000	S-OPLS	34.501	TRUE	ligprep_drugbank.maegz:4241-1	A							0.765	0.371																						619.572
ligprep_drugbank.maegz:7720	3117	open structures.7720	2023-06-28 13:08:55	2023-06-28 13:08:55	/home/zeyad/tonino/phase_screen_Drugbank	ligprep_drugbank-out.maegz	7931			59121	0	1.000	S-OPLS	58.174	TRUE	ligprep_drugbank.maegz:7720-1	A							0.556	0.406																						789.427
TRIMETREXATE	3118	drugs.358	2023-06-28 13:08:55	2023-06-28 13:08:55	/home/zeyad/ligprep_drugs	ligprep_drugs-out.maegz	369			59121	0	1.000	S-OPLS	42.182	TRUE	TRIMETREXATE-1	A							0.846	0.316																						526.215
1,2-DIPALMITOYL-SN-GLYCERO-3-PHOSPHOETHANOLAMINE	3119	drugs.3209	2023-06-28 13:08:55	2023-06-28 13:08:55	/home/zeyad/ligprep_drugs	ligprep_drugs-out.maegz	3323			59121	0	1.000	S-OPLS	11.703	TRUE	1,2-DIPALMITOYL-SN-GLYCERO-3-PHOSPHOETHANOLAMINE-1	A							0.440	0.280																						386.163
ligprep_drugbank.maegz:8268	3120	open structures.8268	2023-06-28 13:08:55	2023-06-28 13:08:55	/home/zeyad/tonino/phase_screen_Drugbank	ligprep_drugbank-out.maegz	8509			59121	0	1.000	S-OPLS	59.467	TRUE	ligprep_drugbank.maegz:8268-1	A							0.702	0.243																						235.083
ligprep_drugbank.maegz:3660	3121	open structures.3660	2023-06-28 13:08:55	2023-06-28 13:08:55	/home/zeyad/tonino/phase_screen_Drugbank	ligprep_drugbank-out.maegz	3724			59121	0	1.000	S-OPLS	-10.610	TRUE	ligprep_drugbank.maegz:3660-1	A							0.889	0.188																						191.111
ligprep_drugbank.maegz:4463	3122	open structures.4463	2023-06-28 13:08:55	2023-06-28 13:08:55	/home/zeyad/tonino/phase_screen_Drugbank	ligprep_drugbank-out.maegz	4557			59121	0	1.000	S-OPLS	45.010	TRUE	ligprep_drugbank.maegz:4463-1	A							0.712	0.268																						299.269
ligprep_drugbank.maegz:4569	3123	open structures.4569	2023-06-28 13:08:55	2023-06-28 13:08:55	/home/zeyad/tonino/phase_screen_Drugbank	ligprep_drugbank-out.maegz	4662			59121	0	1.000	S-OPLS	74.393	TRUE	ligprep_drugbank.maegz:4569-1	A							0.719	0.328																						115.463
SINAPOYL COENZYME A	3124	drugs.1567	2023-06-28 13:08:55	2023-06-28 13:08:55	/home/zeyad/ligprep_drugs	ligprep_drugs-out.maegz	1618			59121	0	1.000	S-OPLS	37.188	TRUE	SINAPOYL COENZYME A-1	A							0.776	0.184																						207.352
SINAPOYL COENZYME A	3125	drugs.1568	2023-06-28 13:08:55	2023-06-28 13:08:55	/home/zeyad/ligprep_drugs	ligprep_drugs-out.maegz	1619			59121	0	1.000	S-OPLS	37.188	TRUE	SINAPOYL COENZYME A-1	A							0.776	0.184																						207.352
ligprep_drugbank.maegz:2848	3126	open structures.2848	2023-06-28 13:08:55	2023-06-28 13:08:55	/home/zeyad/tonino/phase_screen_Drugbank	ligprep_drugbank-out.maegz	2898			59121	0	1.000	S-OPLS	-16.571	TRUE	ligprep_drugbank.maegz:2848-1	A							0.694	0.231																						295.545
EXEL-7647	3127	drugs.776	2023-06-28 13:08:55	2023-06-28 13:08:55	/home/zeyad/ligprep_drugs	ligprep_drugs-out.maegz	802			59121	0	1.000	S-OPLS	33.078	TRUE	EXEL-7647-1	A							0.671	0.281																						849.150
ligprep_drugbank.maegz:4112	3128	open structures.4112	2023-06-28 13:08:55	2023-06-28 13:08:55	/home/zeyad/tonino/phase_screen_Drugbank	ligprep_drugbank-out.maegz	4192			59121	0	1.000	S-OPLS	4.499	TRUE	ligprep_drugbank.maegz:4112-1	A							0.744	0.287																						208.641
ligprep_drugbank.maegz:7270	3129	open structures.7270	2023-06-28 13:08:55	2023-06-28 13:08:55	/home/zeyad/tonino/phase_screen_Drugbank	ligprep_drugbank-out.maegz	7501			59121	0	0.500	S-OPLS	88.162	TRUE	ligprep_drugbank.maegz:7270-1	A							0.372	0.237																						319.093
ligprep_drugbank.maegz:7016	3130	open structures.7016	2023-06-28 13:08:55	2023-06-28 13:08:55	/home/zeyad/tonino/phase_screen_Drugbank	ligprep_drugbank-out.maegz	7238			59121	0	1.000	S-OPLS	8.797	TRUE	ligprep_drugbank.maegz:7016-1	A							0.635	0.361																						170.513
CEDIRANIB	3131	drugs.701	2023-06-28 13:08:55	2023-06-28 13:08:55	/home/zeyad/ligprep_drugs	ligprep_drugs-out.maegz	726			59121	0	1.000	S-OPLS	42.775	TRUE	CEDIRANIB-1	A							0.606	0.410																						275.408
ligprep_drugbank.maegz:7270	3132	open structures.7270	2023-06-28 13:08:55	2023-06-28 13:08:55	/home/zeyad/tonino/phase_screen_Drugbank	ligprep_drugbank-out.maegz	7502			59121	0	0.500	S-OPLS	82.856	TRUE	ligprep_drugbank.maegz:7270-2	A							0.372	0.235																						451.191
4-HYDROXYNONENAL-GLUTATHIONE CONJUGATE	3133	drugs.3340	2023-06-28 13:08:55	2023-06-28 13:08:55	/home/zeyad/ligprep_drugs	ligprep_drugs-out.maegz	3455			59121	0	1.000	S-OPLS	7.408	TRUE	4-HYDROXYNONENAL-GLUTATHIONE CONJUGATE-1	A							0.691	0.318																						209.840
ligprep_drugbank.maegz:4535	3134	open structures.4535	2023-06-28 13:08:55	2023-06-28 13:08:55	/home/zeyad/tonino/phase_screen_Drugbank	ligprep_drugbank-out.maegz	4629			59121	0	1.000	S-OPLS	69.146	TRUE	ligprep_drugbank.maegz:4535-1	A							0.688	0.291																						412.296
RAPACURONIUM	3135	drugs.3237	2023-06-28 13:08:55	2023-06-28 13:08:55	/home/zeyad/ligprep_drugs	ligprep_drugs-out.maegz	3350			59121	0	1.000	S-OPLS	79.341	TRUE	RAPACURONIUM-1	A							0.807	0.313																						4060.271
DCQ	3136	open structures.5980	2023-06-28 13:08:55	2023-06-28 13:08:55	/home/zeyad/tonino/phase_screen_Drugbank	ligprep_drugbank-out.maegz	6146			59121	0	1.000	S-OPLS	40.060	TRUE	DCQ-1	A							0.273	0.453																						227.158
{[2-AMINO-4-OXO-6,7-DI(SULFANYL-ΚS)-3,5,5A,8,9A,10-HEXAHYDRO-4H-PYRANO[3,2-G]PTERIDIN-8-YL]METHYL DIHYDROGENATO(2-) PHOSPHATE}(DIOXO)SULFANYLMOLYBDENUM	3137	drugs.5986	2023-06-28 13:08:55	2023-06-28 13:08:55	/home/zeyad/ligprep_drugs	ligprep_drugs-out.maegz	6192			59121	0	0.500	S-OPLS	35.835	TRUE	{[2-AMINO-4-OXO-6,7-DI(SULFANYL-ΚS)-3,5,5A,8,9A,10-HEXAHYDRO-4H-PYRANO[3,2-G]PTERIDIN-8-YL]METHYL DIHYDROGENATO(2-) PHOSPHATE}(DIOXO)SULFANYLMOLYBDENUM-2	A							0.765	0.423																						441.404
ligprep_drugbank.maegz:11016	3138	open structures.11016	2023-06-28 13:08:55	2023-06-28 13:08:55	/home/zeyad/tonino/phase_screen_Drugbank	ligprep_drugbank-out.maegz	11262			59121	0	1.000	S-OPLS	52.241	TRUE	ligprep_drugbank.maegz:11016-1	A							0.616	0.294																						95.305
CAPECITABINE	3139	drugs.4171	2023-06-28 13:08:55	2023-06-28 13:08:55	/home/zeyad/ligprep_drugs	ligprep_drugs-out.maegz	4308			59121	0	1.000	S-OPLS	40.433	TRUE	CAPECITABINE-1	A							0.649	0.384																						169.362
DIMETHYL PROPIONATE ESTER HEME	3140	drugs.217	2023-06-28 13:08:55	2023-06-28 13:08:55	/home/zeyad/ligprep_drugs	ligprep_drugs-out.maegz	229			59121	0	1.000	S-OPLS	27.826	TRUE	DIMETHYL PROPIONATE ESTER HEME-1	A							0.391	0.319																						122.700
ligprep_drugbank.maegz:4612	3141	open structures.4612	2023-06-28 13:08:55	2023-06-28 13:08:55	/home/zeyad/tonino/phase_screen_Drugbank	ligprep_drugbank-out.maegz	4705			59121	0	1.000	S-OPLS	62.915	TRUE	ligprep_drugbank.maegz:4612-1	A							0.504	0.268																						1134.161
ETOPOSIDE PHOSPHATE	3142	drugs.4017	2023-06-28 13:08:55	2023-06-28 13:08:55	/home/zeyad/ligprep_drugs	ligprep_drugs-out.maegz	4147			59121	0	1.000	S-OPLS	49.091	TRUE	ETOPOSIDE PHOSPHATE-1	A							0.623	0.337																						796.261
ligprep_drugbank.maegz:457	3143	open structures.457	2023-06-28 13:08:55	2023-06-28 13:08:55	/home/zeyad/tonino/phase_screen_Drugbank	ligprep_drugbank-out.maegz	463			59121	0	1.000	S-OPLS	111.634	TRUE	ligprep_drugbank.maegz:457-1	A							0.791	0.264																						1423.686
ligprep_drugbank.maegz:8790	3144	open structures.8790	2023-06-28 13:08:55	2023-06-28 13:08:55	/home/zeyad/tonino/phase_screen_Drugbank	ligprep_drugbank-out.maegz	9056			59121	0	1.000	S-OPLS	75.779	TRUE	ligprep_drugbank.maegz:8790-1	A							0.632	0.250																						918.365
UHDBT	3145	drugs.5710	2023-06-28 13:08:55	2023-06-28 13:08:55	/home/zeyad/ligprep_drugs	ligprep_drugs-out.maegz	5909			59121	0	0.818	S-OPLS	17.330	TRUE	UHDBT-1	A							0.522	0.379																						139.584
ligprep_drugbank.maegz:3993	3146	open structures.3993	2023-06-28 13:08:55	2023-06-28 13:08:55	/home/zeyad/tonino/phase_screen_Drugbank	ligprep_drugbank-out.maegz	4074			59121	0	1.000	S-OPLS	29.643	TRUE	ligprep_drugbank.maegz:3993-1	A							0.727	0.368																						939.006
NBI 77860	3147	drugs.15	2023-06-28 13:08:55	2023-06-28 13:08:55	/home/zeyad/ligprep_drugs	ligprep_drugs-out.maegz	17			59121	0	1.000	S-OPLS	22.781	TRUE	NBI 77860-1	A							0.484	0.248																						90.651
ligprep_drugbank.maegz:10761	3148	open structures.10761	2023-06-28 13:08:55	2023-06-28 13:08:55	/home/zeyad/tonino/phase_screen_Drugbank	ligprep_drugbank-out.maegz	11010			59121	0	1.000	S-OPLS	70.029	TRUE	ligprep_drugbank.maegz:10761-1	A							0.689	0.301																						359.635
ligprep_drugbank.maegz:7212	3149	open structures.7212	2023-06-28 13:08:55	2023-06-28 13:08:55	/home/zeyad/tonino/phase_screen_Drugbank	ligprep_drugbank-out.maegz	7443			59121	0	1.000	S-OPLS	7.082	TRUE	ligprep_drugbank.maegz:7212-1	A							0.622	0.338																						333.938
ligprep_drugbank.maegz:11102	3150	open structures.11102	2023-06-28 13:08:55	2023-06-28 13:08:55	/home/zeyad/tonino/phase_screen_Drugbank	ligprep_drugbank-out.maegz	11351			59121	0	1.000	S-OPLS	21.894	TRUE	ligprep_drugbank.maegz:11102-1	A							0.729	0.310																						130.652
ligprep_drugbank.maegz:7367	3151	open structures.7367	2023-06-28 13:08:55	2023-06-28 13:08:55	/home/zeyad/tonino/phase_screen_Drugbank	ligprep_drugbank-out.maegz	7596			59121	0	1.000	S-OPLS	19.437	TRUE	ligprep_drugbank.maegz:7367-1	A							0.891	0.307																						189.460
ligprep_drugbank.maegz:8638	3152	open structures.8638	2023-06-28 13:08:55	2023-06-28 13:08:55	/home/zeyad/tonino/phase_screen_Drugbank	ligprep_drugbank-out.maegz	8893			59121	0	1.000	S-OPLS	81.738	TRUE	ligprep_drugbank.maegz:8638-1	A							0.776	0.361																						332.893
Verapamil	3153	open structures.547	2023-06-28 13:08:55	2023-06-28 13:08:55	/home/zeyad/tonino/phase_screen_Drugbank	ligprep_drugbank-out.maegz	557			59121	0	1.000	S-OPLS	51.432	TRUE	661-1	A							0.597	0.378																						446.965
IPODATE	3154	drugs.1631	2023-06-28 13:08:55	2023-06-28 13:08:55	/home/zeyad/ligprep_drugs	ligprep_drugs-out.maegz	1682			59121	0	1.000	S-OPLS	14.710	TRUE	IPODATE-1	A							0.616	0.315																						72.497
VERNAKALANT	3155	drugs.1678	2023-06-28 13:08:55	2023-06-28 13:08:55	/home/zeyad/ligprep_drugs	ligprep_drugs-out.maegz	1729			59121	0	1.000	S-OPLS	37.654	TRUE	VERNAKALANT-1	A							0.780	0.358																						620.020
Vernakalant hydrochloride	3156	drugs.5333	2023-06-28 13:08:55	2023-06-28 13:08:55	/home/zeyad/ligprep_drugs	ligprep_drugs-out.maegz	5516			59121	0	1.000	S-OPLS	37.654	TRUE	Vernakalant hydrochloride-1	A							0.780	0.358																						620.020
Novobiocin	3157	open structures.924	2023-06-28 13:08:55	2023-06-28 13:08:55	/home/zeyad/tonino/phase_screen_Drugbank	ligprep_drugbank-out.maegz	939			59121	0	1.000	S-OPLS	55.302	TRUE	-1	A							0.693	0.270																						711.988
2-({[2,3,5,6-TETRAFLUORO-3'-(TRIFLUOROMETHOXY)BIPHENYL-4-YL]AMINO}CARBONYL)CYCLOPENTA-1,3-DIENE-1-CARBOXYLIC ACID	3158	drugs.5277	2023-06-28 13:08:55	2023-06-28 13:08:55	/home/zeyad/ligprep_drugs	ligprep_drugs-out.maegz	5457			59121	0	1.000	S-OPLS	38.437	TRUE	2-({[2,3,5,6-TETRAFLUORO-3'-(TRIFLUOROMETHOXY)BIPHENYL-4-YL]AMINO}CARBONYL)CYCLOPENTA-1,3-DIENE-1-CARBOXYLIC ACID-1	A							0.767	0.325																						346.083
PT2977	3159	drugs.6081	2023-06-28 13:08:55	2023-06-28 13:08:55	/home/zeyad/ligprep_drugs	ligprep_drugs-out.maegz	6291			59121	0	1.000	S-OPLS	21.694	TRUE	PT2977-1	A							0.615	0.424																						257.401
Mupirocin	3160	open structures.300	2023-06-28 13:08:55	2023-06-28 13:08:55	/home/zeyad/tonino/phase_screen_Drugbank	ligprep_drugbank-out.maegz	307			59121	0	1.000	S-OPLS	18.650	TRUE	-1	A							0.583	0.342																						329.094
ligprep_drugbank.maegz:7514	3161	open structures.7514	2023-06-28 13:08:55	2023-06-28 13:08:55	/home/zeyad/tonino/phase_screen_Drugbank	ligprep_drugbank-out.maegz	7742			59121	0	1.000	S-OPLS	14.711	TRUE	ligprep_drugbank.maegz:7514-1	A							0.552	0.282																						83.126
ligprep_drugbank.maegz:11403	3162	open structures.11403	2023-06-28 13:08:55	2023-06-28 13:08:55	/home/zeyad/tonino/phase_screen_Drugbank	ligprep_drugbank-out.maegz	11664			59121	0	0.818	S-OPLS	13.044	TRUE	ligprep_drugbank.maegz:11403-1	A							0.579	0.331																						334.740
S-4-NITROBUTYRYL-COA	3163	drugs.6521	2023-06-28 13:08:55	2023-06-28 13:08:55	/home/zeyad/ligprep_drugs	ligprep_drugs-out.maegz	6743			59121	0	1.000	S-OPLS	-2.855	TRUE	S-4-NITROBUTYRYL-COA-1	A							0.753	0.225																						244.002
PINAVERIUM	3164	drugs.378	2023-06-28 13:08:55	2023-06-28 13:08:55	/home/zeyad/ligprep_drugs	ligprep_drugs-out.maegz	390			59121	0	1.000	S-OPLS	59.741	TRUE	PINAVERIUM-1	A							0.641	0.376																						1680.355
GANTACURIUM	3165	drugs.858	2023-06-28 13:08:55	2023-06-28 13:08:55	/home/zeyad/ligprep_drugs	ligprep_drugs-out.maegz	888			59121	0	1.000	S-OPLS	125.769	TRUE	GANTACURIUM-1	A							0.763	0.225																						933.573
ligprep_drugbank.maegz:2245	3166	open structures.2245	2023-06-28 13:08:55	2023-06-28 13:08:55	/home/zeyad/tonino/phase_screen_Drugbank	ligprep_drugbank-out.maegz	2275			59121	0	1.000	S-OPLS	-12.644	TRUE	ligprep_drugbank.maegz:2245-1	A							0.663	0.245																						438.793
ligprep_drugbank.maegz:2399	3167	open structures.2399	2023-06-28 13:08:55	2023-06-28 13:08:55	/home/zeyad/tonino/phase_screen_Drugbank	ligprep_drugbank-out.maegz	2430			59121	0	1.000	S-OPLS	78.297	TRUE	ligprep_drugbank.maegz:2399-1	A							0.643	0.214																						695.882
OPIUM	3168	drugs.1207	2023-06-28 13:08:55	2023-06-28 13:08:55	/home/zeyad/ligprep_drugs	ligprep_drugs-out.maegz	1249			59121	0	1.000	S-OPLS	44.304	TRUE	OPIUM-1	A							0.623	0.286																						211.093
PAPAVERINE	3169	drugs.5312	2023-06-28 13:08:55	2023-06-28 13:08:55	/home/zeyad/ligprep_drugs	ligprep_drugs-out.maegz	5495			59121	0	1.000	S-OPLS	44.304	TRUE	PAPAVERINE-1	A							0.623	0.286																						211.093
ligprep_drugbank.maegz:2607	3170	open structures.2607	2023-06-28 13:08:55	2023-06-28 13:08:55	/home/zeyad/tonino/phase_screen_Drugbank	ligprep_drugbank-out.maegz	2642			59121	0	1.000	S-OPLS	-2.332	TRUE	ligprep_drugbank.maegz:2607-1	A							0.679	0.243																						277.065
ligprep_drugbank.maegz:11136	3171	open structures.11136	2023-06-28 13:08:55	2023-06-28 13:08:55	/home/zeyad/tonino/phase_screen_Drugbank	ligprep_drugbank-out.maegz	11386			59121	0	1.000	S-OPLS	16.684	TRUE	ligprep_drugbank.maegz:11136-1	A							0.573	0.310																						65.312
(7R,12R,13R)-13-FORMYL-12,14-DIHYDROXY-3,5,7-TRIMETHYLTETRADECA-2,4-DIENOIC ACID	3172	drugs.1339	2023-06-28 13:08:55	2023-06-28 13:08:55	/home/zeyad/ligprep_drugs	ligprep_drugs-out.maegz	1382			59121	0	1.000	S-OPLS	2.175	TRUE	(7R,12R,13R)-13-FORMYL-12,14-DIHYDROXY-3,5,7-TRIMETHYLTETRADECA-2,4-DIENOIC ACID-1	A							0.759	0.333																						359.618
ATL 146E	3173	drugs.416	2023-06-28 13:08:55	2023-06-28 13:08:55	/home/zeyad/ligprep_drugs	ligprep_drugs-out.maegz	430			59121	0	1.000	S-OPLS	29.318	TRUE	ATL 146E-1	A							0.667	0.273																						138.168
ligprep_drugbank.maegz:1153	3174	open structures.1153	2023-06-28 13:08:55	2023-06-28 13:08:55	/home/zeyad/tonino/phase_screen_Drugbank	ligprep_drugbank-out.maegz	1171			59121	0	1.000	S-OPLS	55.162	TRUE	ligprep_drugbank.maegz:1153-1	A							0.566	0.275																						542.618
ligprep_drugbank.maegz:8339	3175	open structures.8339	2023-06-28 13:08:55	2023-06-28 13:08:55	/home/zeyad/tonino/phase_screen_Drugbank	ligprep_drugbank-out.maegz	8580			59121	0	1.000	S-OPLS	79.296	TRUE	ligprep_drugbank.maegz:8339-1	A							0.354	0.207																						263.097
17-(DIMETHYLAMINOETHYLAMINO)-17-DEMETHOXYGELDANAMYCIN	3176	drugs.7	2023-06-28 13:08:55	2023-06-28 13:08:55	/home/zeyad/ligprep_drugs	ligprep_drugs-out.maegz	8			59121	0	1.000	S-OPLS	45.771	TRUE	17-(DIMETHYLAMINOETHYLAMINO)-17-DEMETHOXYGELDANAMYCIN-1	A							0.527	0.286																						229.301
Alizapride	3177	open structures.1233	2023-06-28 13:08:55	2023-06-28 13:08:55	/home/zeyad/tonino/phase_screen_Drugbank	ligprep_drugbank-out.maegz	1250			59121	0	0.078	S-OPLS	14.393	TRUE	1425-3	A							0.407	0.511																						106.756
ALIZAPRIDE	3178	drugs.2123	2023-06-28 13:08:55	2023-06-28 13:08:55	/home/zeyad/ligprep_drugs	ligprep_drugs-out.maegz	2183			59121	0	0.078	S-OPLS	14.412	TRUE	ALIZAPRIDE-3	A							0.407	0.511																						106.756
ligprep_drugbank.maegz:11129	3179	open structures.11129	2023-06-28 13:08:55	2023-06-28 13:08:55	/home/zeyad/tonino/phase_screen_Drugbank	ligprep_drugbank-out.maegz	11379			59121	0	1.000	S-OPLS	36.607	TRUE	ligprep_drugbank.maegz:11129-1	A							0.648	0.427																						168.433
ZIOPTAN	3180	drugs.5135	2023-06-28 13:08:55	2023-06-28 13:08:55	/home/zeyad/ligprep_drugs	ligprep_drugs-out.maegz	5313			59121	0	1.000	S-OPLS	17.375	TRUE	ZIOPTAN-1	A							0.657	0.276																						347.828
ligprep_drugbank.maegz:10354	3181	open structures.10354	2023-06-28 13:08:55	2023-06-28 13:08:55	/home/zeyad/tonino/phase_screen_Drugbank	ligprep_drugbank-out.maegz	10598			59121	0	1.000	S-OPLS	43.196	TRUE	ligprep_drugbank.maegz:10354-1	A							0.572	0.380																						186.313
BAY-1217389	3182	drugs.1681	2023-06-28 13:08:55	2023-06-28 13:08:55	/home/zeyad/ligprep_drugs	ligprep_drugs-out.maegz	1731			59121	0	1.000	S-OPLS	53.246	TRUE	BAY-1217389-1	A							0.708	0.213																						143.087
ligprep_drugbank.maegz:641	3183	open structures.641	2023-06-28 13:08:55	2023-06-28 13:08:55	/home/zeyad/tonino/phase_screen_Drugbank	ligprep_drugbank-out.maegz	653			59121	0	1.000	S-OPLS	55.968	TRUE	ligprep_drugbank.maegz:641-1	A							0.526	0.307																						523.293
ligprep_drugbank.maegz:1132	3184	open structures.1132	2023-06-28 13:08:55	2023-06-28 13:08:55	/home/zeyad/tonino/phase_screen_Drugbank	ligprep_drugbank-out.maegz	1150			59121	0	1.000	S-OPLS	11.380	TRUE	ligprep_drugbank.maegz:1132-1	A							0.749	0.417																						186.973
N,N'-DIMETHYL-N-(ACETYL)-N'-(7-NITROBENZ-2-OXA-1,3-DIAZOL-4-YL)ETHYLENEDIAMINE	3185	drugs.3337	2023-06-28 13:08:55	2023-06-28 13:08:55	/home/zeyad/ligprep_drugs	ligprep_drugs-out.maegz	3452			59121	0	1.000	S-OPLS	31.673	TRUE	N,N'-DIMETHYL-N-(ACETYL)-N'-(7-NITROBENZ-2-OXA-1,3-DIAZOL-4-YL)ETHYLENEDIAMINE-1	A							0.617	0.362																						841.212
XY2	3186	open structures.7040	2023-06-28 13:08:55	2023-06-28 13:08:55	/home/zeyad/tonino/phase_screen_Drugbank	ligprep_drugbank-out.maegz	7262			59121	0	1.000	S-OPLS	31.911	TRUE	XY2-1	A							0.617	0.362																						841.212
ligprep_drugbank.maegz:11206	3187	open structures.11206	2023-06-28 13:08:55	2023-06-28 13:08:55	/home/zeyad/tonino/phase_screen_Drugbank	ligprep_drugbank-out.maegz	11459			59121	0	1.000	S-OPLS	40.499	TRUE	ligprep_drugbank.maegz:11206-1	A							0.720	0.336																						644.111
ligprep_drugbank.maegz:614	3188	open structures.614	2023-06-28 13:08:55	2023-06-28 13:08:55	/home/zeyad/tonino/phase_screen_Drugbank	ligprep_drugbank-out.maegz	626			59121	0	1.000	S-OPLS	122.883	TRUE	ligprep_drugbank.maegz:614-1	A							0.722	0.154																						915.991
Malathion	3189	open structures.654	2023-06-28 13:08:55	2023-06-28 13:08:55	/home/zeyad/tonino/phase_screen_Drugbank	ligprep_drugbank-out.maegz	665			59121	0	1.000	S-OPLS	2.629	TRUE	772-1	A							0.708	0.403																						82.426
LYSOPHOSPHOTIDYLSERINE	3190	drugs.1106	2023-06-28 13:08:55	2023-06-28 13:08:55	/home/zeyad/ligprep_drugs	ligprep_drugs-out.maegz	1147			59121	0	1.000	S-OPLS	7.609	TRUE	LYSOPHOSPHOTIDYLSERINE-1	A							0.588	0.277																						195.959
LYSOPHOSPHOTIDYLSERINE	3191	drugs.1107	2023-06-28 13:08:55	2023-06-28 13:08:55	/home/zeyad/ligprep_drugs	ligprep_drugs-out.maegz	1148			59121	0	1.000	S-OPLS	7.609	TRUE	LYSOPHOSPHOTIDYLSERINE-1	A							0.588	0.277																						195.959
VERALIPRIDE	3192	drugs.3524	2023-06-28 13:08:55	2023-06-28 13:08:55	/home/zeyad/ligprep_drugs	ligprep_drugs-out.maegz	3643			59121	0	1.000	S-OPLS	19.326	TRUE	VERALIPRIDE-1	A							0.626	0.350																						544.150
R)-3-HYDROXYDECANOYL-COA	3193	drugs.936	2023-06-28 13:08:55	2023-06-28 13:08:55	/home/zeyad/ligprep_drugs	ligprep_drugs-out.maegz	966			59121	0	1.000	S-OPLS	7.833	TRUE	R)-3-HYDROXYDECANOYL-COA-1	A							0.820	0.175																						342.163
ligprep_drugbank.maegz:4115	3194	open structures.4115	2023-06-28 13:08:55	2023-06-28 13:08:55	/home/zeyad/tonino/phase_screen_Drugbank	ligprep_drugbank-out.maegz	4195			59121	0	1.000	S-OPLS	-9.330	TRUE	ligprep_drugbank.maegz:4115-1	A							0.735	0.217																						216.896
ligprep_drugbank.maegz:8973	3195	open structures.8973	2023-06-28 13:08:55	2023-06-28 13:08:55	/home/zeyad/tonino/phase_screen_Drugbank	ligprep_drugbank-out.maegz	9244			59121	0	1.000	S-OPLS	78.723	TRUE	ligprep_drugbank.maegz:8973-1	A							0.701	0.241																						642.304
ligprep_drugbank.maegz:7140	3196	open structures.7140	2023-06-28 13:08:55	2023-06-28 13:08:55	/home/zeyad/tonino/phase_screen_Drugbank	ligprep_drugbank-out.maegz	7370			59121	0	1.000	S-OPLS	26.224	TRUE	ligprep_drugbank.maegz:7140-1	A							0.685	0.377																						737.251
S-TETRADECANOYL-COENZYME A	3197	drugs.308	2023-06-28 13:08:55	2023-06-28 13:08:55	/home/zeyad/ligprep_drugs	ligprep_drugs-out.maegz	322			59121	0	1.000	S-OPLS	19.565	TRUE	S-TETRADECANOYL-COENZYME A-1	A							0.873	0.185																						332.136
PD7	3198	open structures.6687	2023-06-28 13:08:55	2023-06-28 13:08:55	/home/zeyad/tonino/phase_screen_Drugbank	ligprep_drugbank-out.maegz	6897			59121	0	1.000	S-OPLS	-4.779	TRUE	PD7-1	A							0.679	0.348																						173.524
ligprep_drugbank.maegz:4853	3199	open structures.4853	2023-06-28 13:08:55	2023-06-28 13:08:55	/home/zeyad/tonino/phase_screen_Drugbank	ligprep_drugbank-out.maegz	4960			59121	0	1.000	S-OPLS	37.701	TRUE	ligprep_drugbank.maegz:4853-1	A							0.826	0.294																						263.071
TAZEMETOSTAT	3200	drugs.3872	2023-06-28 13:08:55	2023-06-28 13:08:55	/home/zeyad/ligprep_drugs	ligprep_drugs-out.maegz	4001			59121	0	0.999	S-OPLS	64.918	TRUE	TAZEMETOSTAT-1	A							0.753	0.248																						224.546
TAZEMETOSTAT HYDROBROMIDE	3201	drugs.4049	2023-06-28 13:08:55	2023-06-28 13:08:55	/home/zeyad/ligprep_drugs	ligprep_drugs-out.maegz	4180			59121	0	0.999	S-OPLS	64.918	TRUE	TAZEMETOSTAT HYDROBROMIDE-1	A							0.753	0.248																						224.546
2-(3-AMINO-2,5,6-TRIMETHOXYPHENYL)ETHYL 5-CHLORO-2,4-DIHYDROXYBENZOATE	3202	drugs.4992	2023-06-28 13:08:55	2023-06-28 13:08:55	/home/zeyad/ligprep_drugs	ligprep_drugs-out.maegz	5166			59121	0	1.000	S-OPLS	37.958	TRUE	2-(3-AMINO-2,5,6-TRIMETHOXYPHENYL)ETHYL 5-CHLORO-2,4-DIHYDROXYBENZOATE-1	A							0.756	0.313																						3479.490
ligprep_drugbank.maegz:4752	3203	open structures.4752	2023-06-28 13:08:55	2023-06-28 13:08:55	/home/zeyad/tonino/phase_screen_Drugbank	ligprep_drugbank-out.maegz	4849			59121	0	1.000	S-OPLS	18.068	TRUE	ligprep_drugbank.maegz:4752-1	A							0.872	0.354																						4215.208
ligprep_drugbank.maegz:11010	3204	open structures.11010	2023-06-28 13:08:55	2023-06-28 13:08:55	/home/zeyad/tonino/phase_screen_Drugbank	ligprep_drugbank-out.maegz	11256			59121	0	1.000	S-OPLS	37.538	TRUE	ligprep_drugbank.maegz:11010-1	A							0.527	0.428																						128.066
LAURYL ALCOHOL DIPHOSPHONIC ACID	3205	drugs.5052	2023-06-28 13:08:55	2023-06-28 13:08:55	/home/zeyad/ligprep_drugs	ligprep_drugs-out.maegz	5227			59121	0	1.000	S-OPLS	-8.885	TRUE	LAURYL ALCOHOL DIPHOSPHONIC ACID-1	A							0.522	0.379																						194.473
H23	3206	open structures.6200	2023-06-28 13:08:55	2023-06-28 13:08:55	/home/zeyad/tonino/phase_screen_Drugbank	ligprep_drugbank-out.maegz	6383			59121	0	1.000	S-OPLS	-8.885	TRUE	H23-1	A							0.522	0.379																						194.473
ligprep_drugbank.maegz:9875	3207	open structures.9875	2023-06-28 13:08:55	2023-06-28 13:08:55	/home/zeyad/tonino/phase_screen_Drugbank	ligprep_drugbank-out.maegz	10149			59121	0	1.000	S-OPLS	57.122	TRUE	ligprep_drugbank.maegz:9875-1	A							0.622	0.381																						503.078
ligprep_drugbank.maegz:8397	3208	open structures.8397	2023-06-28 13:08:55	2023-06-28 13:08:55	/home/zeyad/tonino/phase_screen_Drugbank	ligprep_drugbank-out.maegz	8639			59121	0	1.000	S-OPLS	32.378	TRUE	ligprep_drugbank.maegz:8397-1	A							0.701	0.333																						656.204
SR 12813	3209	drugs.2405	2023-06-28 13:08:55	2023-06-28 13:08:55	/home/zeyad/ligprep_drugs	ligprep_drugs-out.maegz	2475			59121	0	1.000	S-OPLS	19.637	TRUE	SR 12813-1	A							0.675	0.294																						765.741
ligprep_drugbank.maegz:4617	3210	open structures.4617	2023-06-28 13:08:55	2023-06-28 13:08:55	/home/zeyad/tonino/phase_screen_Drugbank	ligprep_drugbank-out.maegz	4710			59121	0	1.000	S-OPLS	28.540	TRUE	ligprep_drugbank.maegz:4617-1	A							0.648	0.307																						611.383
ligprep_drugbank.maegz:494	3211	open structures.494	2023-06-28 13:08:55	2023-06-28 13:08:55	/home/zeyad/tonino/phase_screen_Drugbank	ligprep_drugbank-out.maegz	500			59121	0	1.000	S-OPLS	43.428	TRUE	ligprep_drugbank.maegz:494-1	A							0.686	0.271																						576.025
ligprep_drugbank.maegz:7938	3212	open structures.7938	2023-06-28 13:08:55	2023-06-28 13:08:55	/home/zeyad/tonino/phase_screen_Drugbank	ligprep_drugbank-out.maegz	8161			59121	0	0.500	S-OPLS	90.814	TRUE	ligprep_drugbank.maegz:7938-1	A							0.763	0.200																						1005.251
ligprep_drugbank.maegz:7938	3213	open structures.7938	2023-06-28 13:08:55	2023-06-28 13:08:55	/home/zeyad/tonino/phase_screen_Drugbank	ligprep_drugbank-out.maegz	8162			59121	0	0.500	S-OPLS	92.950	TRUE	ligprep_drugbank.maegz:7938-2	A							0.763	0.200																						1005.192
AC1NRBU2	3214	drugs.3693	2023-06-28 13:08:55	2023-06-28 13:08:55	/home/zeyad/ligprep_drugs	ligprep_drugs-out.maegz	3816			59121	0	1.000	S-OPLS	4.695	TRUE	AC1NRBU2-1	A							0.567	0.324																						274.563
ligprep_drugbank.maegz:9403	3215	open structures.9403	2023-06-28 13:08:55	2023-06-28 13:08:55	/home/zeyad/tonino/phase_screen_Drugbank	ligprep_drugbank-out.maegz	9677			59121	0	1.000	S-OPLS	18.414	TRUE	ligprep_drugbank.maegz:9403-1	A							0.728	0.277																						85.353
ligprep_drugbank.maegz:9864	3216	open structures.9864	2023-06-28 13:08:55	2023-06-28 13:08:55	/home/zeyad/tonino/phase_screen_Drugbank	ligprep_drugbank-out.maegz	10137			59121	0	1.000	S-OPLS	101.995	TRUE	ligprep_drugbank.maegz:9864-1	A							0.826	0.190																						1500.915
N-(4-AMINO-5-CYANO-6-ETHOXYPYRIDIN-2-YL)-2-(4-BROMO-2,5-DIMETHOXYPHENYL)ACETAMIDE	3217	open structures.5625	2023-06-28 13:08:55	2023-06-28 13:08:55	/home/zeyad/tonino/phase_screen_Drugbank	ligprep_drugbank-out.maegz	5774			59121	0	1.000	S-OPLS	33.106	TRUE	877-1	A							0.506	0.275																						427.886
CISATRACURIUM	3218	drugs.2599	2023-06-28 13:08:55	2023-06-28 13:08:55	/home/zeyad/ligprep_drugs	ligprep_drugs-out.maegz	2679			59121	0	1.000	S-OPLS	117.882	TRUE	CISATRACURIUM-1	A							0.806	0.246																						815.861
Atracurium besylate	3219	drugs.3005	2023-06-28 13:08:55	2023-06-28 13:08:55	/home/zeyad/ligprep_drugs	ligprep_drugs-out.maegz	3110			59121	0	1.000	S-OPLS	117.882	TRUE	Atracurium besylate-1	A							0.806	0.246																						815.861
CISATRACURIUM BESILATE (CISATRACURIUM	3220	drugs.3262	2023-06-28 13:08:55	2023-06-28 13:08:55	/home/zeyad/ligprep_drugs	ligprep_drugs-out.maegz	3375			59121	0	1.000	S-OPLS	117.882	TRUE	CISATRACURIUM BESILATE (CISATRACURIUM-1	A							0.806	0.246																						815.861
ATRACURIUM	3221	drugs.4085	2023-06-28 13:08:55	2023-06-28 13:08:55	/home/zeyad/ligprep_drugs	ligprep_drugs-out.maegz	4218			59121	0	1.000	S-OPLS	117.882	TRUE	ATRACURIUM-1	A							0.806	0.246																						815.861
ligprep_drugbank.maegz:3593	3222	open structures.3593	2023-06-28 13:08:55	2023-06-28 13:08:55	/home/zeyad/tonino/phase_screen_Drugbank	ligprep_drugbank-out.maegz	3660			59121	0	1.000	S-OPLS	55.871	TRUE	ligprep_drugbank.maegz:3593-1	A							0.692	0.250																						605.434
ligprep_drugbank.maegz:7727	3223	open structures.7727	2023-06-28 13:08:55	2023-06-28 13:08:55	/home/zeyad/tonino/phase_screen_Drugbank	ligprep_drugbank-out.maegz	7938			59121	0	1.000	S-OPLS	19.992	TRUE	ligprep_drugbank.maegz:7727-1	A							0.596	0.249																						461.263
5-(4-BENZYLOXYPHENYL)-4S-(7-PHENYLHEPTANOYLAMINO)PENTANOIC ACID	3224	drugs.3930	2023-06-28 13:08:55	2023-06-28 13:08:55	/home/zeyad/ligprep_drugs	ligprep_drugs-out.maegz	4059			59121	0	1.000	S-OPLS	31.037	TRUE	5-(4-BENZYLOXYPHENYL)-4S-(7-PHENYLHEPTANOYLAMINO)PENTANOIC ACID-1	A							0.436	0.321																						319.390
ligprep_drugbank.maegz:3217	3225	open structures.3217	2023-06-28 13:08:55	2023-06-28 13:08:55	/home/zeyad/tonino/phase_screen_Drugbank	ligprep_drugbank-out.maegz	3275			59121	0	1.000	S-OPLS	-3.526	TRUE	ligprep_drugbank.maegz:3217-1	A							0.837	0.314																						285.317
ligprep_drugbank.maegz:10037	3226	open structures.10037	2023-06-28 13:08:55	2023-06-28 13:08:55	/home/zeyad/tonino/phase_screen_Drugbank	ligprep_drugbank-out.maegz	10307			59121	0	1.000	S-OPLS	86.196	TRUE	ligprep_drugbank.maegz:10037-1	A							0.741	0.348																						538.907
ligprep_drugbank.maegz:10434	3227	open structures.10434	2023-06-28 13:08:55	2023-06-28 13:08:55	/home/zeyad/tonino/phase_screen_Drugbank	ligprep_drugbank-out.maegz	10681			59121	0	1.000	S-OPLS	46.120	TRUE	ligprep_drugbank.maegz:10434-1	A							0.603	0.441																						59.246
Nisoldipine	3228	open structures.292	2023-06-28 13:08:55	2023-06-28 13:08:55	/home/zeyad/tonino/phase_screen_Drugbank	ligprep_drugbank-out.maegz	299			59121	0	1.000	S-OPLS	46.836	TRUE	401-1	A							0.669	0.423																						290.227
ligprep_drugbank.maegz:3331	3229	open structures.3331	2023-06-28 13:08:55	2023-06-28 13:08:55	/home/zeyad/tonino/phase_screen_Drugbank	ligprep_drugbank-out.maegz	3393			59121	0	1.000	S-OPLS	12.415	TRUE	ligprep_drugbank.maegz:3331-1	A							0.822	0.250																						707.653
ligprep_drugbank.maegz:10349	3230	open structures.10349	2023-06-28 13:08:55	2023-06-28 13:08:55	/home/zeyad/tonino/phase_screen_Drugbank	ligprep_drugbank-out.maegz	10593			59121	0	1.000	S-OPLS	29.115	TRUE	ligprep_drugbank.maegz:10349-1	A							0.360	0.416																						19125.455
ligprep_drugbank.maegz:8388	3231	open structures.8388	2023-06-28 13:08:55	2023-06-28 13:08:55	/home/zeyad/tonino/phase_screen_Drugbank	ligprep_drugbank-out.maegz	8630			59121	0	1.000	S-OPLS	24.312	TRUE	ligprep_drugbank.maegz:8388-1	A							0.580	0.332																						354.187
ligprep_drugbank.maegz:11277	3232	open structures.11277	2023-06-28 13:08:55	2023-06-28 13:08:55	/home/zeyad/tonino/phase_screen_Drugbank	ligprep_drugbank-out.maegz	11531			59121	0	1.000	S-OPLS	33.836	TRUE	ligprep_drugbank.maegz:11277-1	A							0.605	0.334																						454.796
ligprep_drugbank.maegz:8297	3233	open structures.8297	2023-06-28 13:08:55	2023-06-28 13:08:55	/home/zeyad/tonino/phase_screen_Drugbank	ligprep_drugbank-out.maegz	8538			59121	0	1.000	S-OPLS	57.646	TRUE	ligprep_drugbank.maegz:8297-1	A							0.589	0.324																						1528.839
ligprep_drugbank.maegz:10580	3234	open structures.10580	2023-06-28 13:08:55	2023-06-28 13:08:55	/home/zeyad/tonino/phase_screen_Drugbank	ligprep_drugbank-out.maegz	10826			59121	0	1.000	S-OPLS	24.699	TRUE	ligprep_drugbank.maegz:10580-1	A							0.703	0.307																						140.203
ligprep_drugbank.maegz:10725	3235	open structures.10725	2023-06-28 13:08:55	2023-06-28 13:08:55	/home/zeyad/tonino/phase_screen_Drugbank	ligprep_drugbank-out.maegz	10977			59121	0	1.000	S-OPLS	36.194	TRUE	ligprep_drugbank.maegz:10725-1	A							0.830	0.226																						430.840
ligprep_drugbank.maegz:7582	3236	open structures.7582	2023-06-28 13:08:55	2023-06-28 13:08:55	/home/zeyad/tonino/phase_screen_Drugbank	ligprep_drugbank-out.maegz	7804			59121	0	1.000	S-OPLS	33.170	TRUE	ligprep_drugbank.maegz:7582-1	A							0.782	0.137																						1097.144
(5S)-4,5-DIFLUORO-6-[(2-FLUORO-4-IODOPHENYL)IMINO]-N-(2-HYDROXYETHOXY)CYCLOHEXA-1,3-DIENE-1-CARBOXAMIDE	3237	drugs.6063	2023-06-28 13:08:55	2023-06-28 13:08:55	/home/zeyad/ligprep_drugs	ligprep_drugs-out.maegz	6272			59121	0	1.000	S-OPLS	48.348	TRUE	(5S)-4,5-DIFLUORO-6-[(2-FLUORO-4-IODOPHENYL)IMINO]-N-(2-HYDROXYETHOXY)CYCLOHEXA-1,3-DIENE-1-CARBOXAMIDE-1	A							0.802	0.298																						131.541
IVABRADINE	3238	drugs.5064	2023-06-28 13:08:55	2023-06-28 13:08:55	/home/zeyad/ligprep_drugs	ligprep_drugs-out.maegz	5240			59121	0	1.000	S-OPLS	42.525	TRUE	IVABRADINE-1	A							0.724	0.351																						254.170
MISOPROSTOL	3239	drugs.879	2023-06-28 13:08:55	2023-06-28 13:08:55	/home/zeyad/ligprep_drugs	ligprep_drugs-out.maegz	908			59121	0	1.000	S-OPLS	-3.379	TRUE	MISOPROSTOL-1	A							0.782	0.350																						238.378
ligprep_drugbank.maegz:3552	3240	open structures.3552	2023-06-28 13:08:55	2023-06-28 13:08:55	/home/zeyad/tonino/phase_screen_Drugbank	ligprep_drugbank-out.maegz	3618			59121	0	1.000	S-OPLS	34.931	TRUE	ligprep_drugbank.maegz:3552-1	A							0.744	0.146																						212.481
E6C	3241	open structures.3746	2023-06-28 13:08:55	2023-06-28 13:08:55	/home/zeyad/tonino/phase_screen_Drugbank	ligprep_drugbank-out.maegz	3812			59121	0	1.000	S-OPLS	4.829	TRUE	E6C-1	A							0.573	0.368																						298.035
ligprep_drugbank.maegz:3664	3242	open structures.3664	2023-06-28 13:08:55	2023-06-28 13:08:55	/home/zeyad/tonino/phase_screen_Drugbank	ligprep_drugbank-out.maegz	3729			59121	0	1.000	S-OPLS	46.975	TRUE	ligprep_drugbank.maegz:3664-1	A							0.627	0.309																						866.094
J91D5GN5AT	3243	drugs.4861	2023-06-28 13:08:55	2023-06-28 13:08:55	/home/zeyad/ligprep_drugs	ligprep_drugs-out.maegz	5029			59121	0	0.437	S-OPLS	105.210	TRUE	J91D5GN5AT-2	A							0.739	0.215																						188.172
ligprep_drugbank.maegz:1508	3244	open structures.1508	2023-06-28 13:08:55	2023-06-28 13:08:55	/home/zeyad/tonino/phase_screen_Drugbank	ligprep_drugbank-out.maegz	1526			59121	0	1.000	S-OPLS	76.778	TRUE	ligprep_drugbank.maegz:1508-1	A							0.731	0.324																						643.984
ligprep_drugbank.maegz:9930	3245	open structures.9930	2023-06-28 13:08:55	2023-06-28 13:08:55	/home/zeyad/tonino/phase_screen_Drugbank	ligprep_drugbank-out.maegz	10200			59121	0	1.000	S-OPLS	32.035	TRUE	ligprep_drugbank.maegz:9930-1	A							0.605	0.324																						444.869
DILTIAZEM	3246	drugs.2973	2023-06-28 13:08:55	2023-06-28 13:08:55	/home/zeyad/ligprep_drugs	ligprep_drugs-out.maegz	3076			59121	0	1.000	S-OPLS	59.338	TRUE	DILTIAZEM-1	A							0.481	0.381																						622.686
JNJ-39393406	3247	drugs.3097	2023-06-28 13:08:55	2023-06-28 13:08:55	/home/zeyad/ligprep_drugs	ligprep_drugs-out.maegz	3208			59121	0	1.000	S-OPLS	30.925	TRUE	JNJ-39393406-1	A							0.488	0.342																						570.265
ligprep_drugbank.maegz:8145	3248	open structures.8145	2023-06-28 13:08:55	2023-06-28 13:08:55	/home/zeyad/tonino/phase_screen_Drugbank	ligprep_drugbank-out.maegz	8382			59121	0	1.000	S-OPLS	28.029	TRUE	ligprep_drugbank.maegz:8145-1	A							0.488	0.342																						570.263
ligprep_drugbank.maegz:8580	3249	open structures.8580	2023-06-28 13:08:55	2023-06-28 13:08:55	/home/zeyad/tonino/phase_screen_Drugbank	ligprep_drugbank-out.maegz	8834			59121	0	1.000	S-OPLS	18.051	TRUE	ligprep_drugbank.maegz:8580-1	A							0.697	0.376																						645.982
ligprep_drugbank.maegz:2801	3250	open structures.2801	2023-06-28 13:08:55	2023-06-28 13:08:55	/home/zeyad/tonino/phase_screen_Drugbank	ligprep_drugbank-out.maegz	2848			59121	0	1.000	S-OPLS	18.768	TRUE	ligprep_drugbank.maegz:2801-1	A							0.788	0.179																						208.908
ligprep_drugbank.maegz:9365	3251	open structures.9365	2023-06-28 13:08:55	2023-06-28 13:08:55	/home/zeyad/tonino/phase_screen_Drugbank	ligprep_drugbank-out.maegz	9640			59121	0	1.000	S-OPLS	59.247	TRUE	ligprep_drugbank.maegz:9365-1	A							0.693	0.279																						435.517
RDE	3252	open structures.6770	2023-06-28 13:08:55	2023-06-28 13:08:55	/home/zeyad/tonino/phase_screen_Drugbank	ligprep_drugbank-out.maegz	6985			59121	0	1.000	S-OPLS	34.049	TRUE	RDE-1	A							0.684	0.325																						3488.025
UHDBT	3253	drugs.5710	2023-06-28 13:08:55	2023-06-28 13:08:55	/home/zeyad/ligprep_drugs	ligprep_drugs-out.maegz	5910			59121	0	0.091	S-OPLS	16.654	TRUE	UHDBT-2	A							0.508	0.381																						108.396
ligprep_drugbank.maegz:7380	3254	open structures.7380	2023-06-28 13:08:55	2023-06-28 13:08:55	/home/zeyad/tonino/phase_screen_Drugbank	ligprep_drugbank-out.maegz	7609			59121	0	1.000	S-OPLS	44.288	TRUE	ligprep_drugbank.maegz:7380-1	A							0.520	0.398																						780.876
ligprep_drugbank.maegz:7665	3255	open structures.7665	2023-06-28 13:08:55	2023-06-28 13:08:55	/home/zeyad/tonino/phase_screen_Drugbank	ligprep_drugbank-out.maegz	7876			59121	0	1.000	S-OPLS	22.992	TRUE	ligprep_drugbank.maegz:7665-1	A							0.769	0.390																						164.128
ligprep_drugbank.maegz:2941	3256	open structures.2941	2023-06-28 13:08:55	2023-06-28 13:08:55	/home/zeyad/tonino/phase_screen_Drugbank	ligprep_drugbank-out.maegz	2994			59121	0	1.000	S-OPLS	9.532	TRUE	ligprep_drugbank.maegz:2941-1	A							0.777	0.219																						353.067
PEGAPTANIB SODIUM	3257	drugs.5727	2023-06-28 13:08:55	2023-06-28 13:08:55	/home/zeyad/ligprep_drugs	ligprep_drugs-out.maegz	5928			59121	0	1.000	S-OPLS	2.430	TRUE	PEGAPTANIB SODIUM-1	A							0.673	0.259																						171.204
Misoprostol	3258	open structures.808	2023-06-28 13:08:55	2023-06-28 13:08:55	/home/zeyad/tonino/phase_screen_Drugbank	ligprep_drugbank-out.maegz	823			59121	0	1.000	S-OPLS	0.260	TRUE	929-1	A							0.736	0.360																						167.558
L023324	3259	drugs.532	2023-06-28 13:08:55	2023-06-28 13:08:55	/home/zeyad/ligprep_drugs	ligprep_drugs-out.maegz	552			59121	0	1.000	S-OPLS	36.913	TRUE	L023324-1	A							0.758	0.355																						203.878
ligprep_drugbank.maegz:3752	3260	open structures.3752	2023-06-28 13:08:55	2023-06-28 13:08:55	/home/zeyad/tonino/phase_screen_Drugbank	ligprep_drugbank-out.maegz	3818			59121	0	1.000	S-OPLS	10.552	TRUE	ligprep_drugbank.maegz:3752-1	A							0.402	0.312																						174.390
ligprep_drugbank.maegz:10347	3261	open structures.10347	2023-06-28 13:08:55	2023-06-28 13:08:55	/home/zeyad/tonino/phase_screen_Drugbank	ligprep_drugbank-out.maegz	10591			59121	0	1.000	S-OPLS	63.424	TRUE	ligprep_drugbank.maegz:10347-1	A							0.554	0.343																						6854.229
ligprep_drugbank.maegz:4884	3262	open structures.4884	2023-06-28 13:08:55	2023-06-28 13:08:55	/home/zeyad/tonino/phase_screen_Drugbank	ligprep_drugbank-out.maegz	4992			59121	0	1.000	S-OPLS	33.880	TRUE	ligprep_drugbank.maegz:4884-1	A							0.494	0.406																						555.592
HEXYLGLUTATHIONE	3263	drugs.3864	2023-06-28 13:08:55	2023-06-28 13:08:55	/home/zeyad/ligprep_drugs	ligprep_drugs-out.maegz	3993			59121	0	1.000	S-OPLS	10.257	TRUE	HEXYLGLUTATHIONE-1	A							0.627	0.339																						151.445
ligprep_drugbank.maegz:8012	3264	open structures.8012	2023-06-28 13:08:55	2023-06-28 13:08:55	/home/zeyad/tonino/phase_screen_Drugbank	ligprep_drugbank-out.maegz	8240			59121	0	1.000	S-OPLS	15.221	TRUE	ligprep_drugbank.maegz:8012-1	A							0.668	0.273																						153.397
ligprep_drugbank.maegz:8714	3265	open structures.8714	2023-06-28 13:08:55	2023-06-28 13:08:55	/home/zeyad/tonino/phase_screen_Drugbank	ligprep_drugbank-out.maegz	8976			59121	0	1.000	S-OPLS	35.215	TRUE	ligprep_drugbank.maegz:8714-1	A							0.647	0.270																						177.060
ligprep_drugbank.maegz:10350	3266	open structures.10350	2023-06-28 13:08:55	2023-06-28 13:08:55	/home/zeyad/tonino/phase_screen_Drugbank	ligprep_drugbank-out.maegz	10594			59121	0	1.000	S-OPLS	51.924	TRUE	ligprep_drugbank.maegz:10350-1	A							0.415	0.324																						254.293
KADCYLA	3267	drugs.1930	2023-06-28 13:08:55	2023-06-28 13:08:55	/home/zeyad/ligprep_drugs	ligprep_drugs-out.maegz	1988			59121	0	1.000	S-OPLS	55.590	TRUE	KADCYLA-1	A							0.798	0.301																						38.371
DEMECLOCYCLINE	3268	drugs.1157	2023-06-28 13:08:55	2023-06-28 13:08:55	/home/zeyad/ligprep_drugs	ligprep_drugs-out.maegz	1199			59121	0	1.000	S-OPLS	65.327	TRUE	DEMECLOCYCLINE-1	A							0.631	0.360																						1057.461
ligprep_drugbank.maegz:5515	3269	open structures.5515	2023-06-28 13:08:55	2023-06-28 13:08:55	/home/zeyad/tonino/phase_screen_Drugbank	ligprep_drugbank-out.maegz	5656			59121	0	1.000	S-OPLS	58.886	TRUE	ligprep_drugbank.maegz:5515-1	A							0.499	0.212																						142.636
PARSABIV	3270	drugs.2886	2023-06-28 13:08:55	2023-06-28 13:08:55	/home/zeyad/ligprep_drugs	ligprep_drugs-out.maegz	2983			59121	0	1.000	S-OPLS	-40.227	TRUE	PARSABIV-1	A							0.826	0.176																						1241.821
etelcalcetide hydrochloride	3271	drugs.4129	2023-06-28 13:08:55	2023-06-28 13:08:55	/home/zeyad/ligprep_drugs	ligprep_drugs-out.maegz	4264			59121	0	1.000	S-OPLS	-40.227	TRUE	etelcalcetide hydrochloride-1	A							0.826	0.176																						1241.821
ligprep_drugbank.maegz:8237	3272	open structures.8237	2023-06-28 13:08:55	2023-06-28 13:08:55	/home/zeyad/tonino/phase_screen_Drugbank	ligprep_drugbank-out.maegz	8475			59121	0	1.000	S-OPLS	30.393	TRUE	ligprep_drugbank.maegz:8237-1	A							0.583	0.269																						339.234
REPAGLINIDE	3273	drugs.2962	2023-06-28 13:08:55	2023-06-28 13:08:55	/home/zeyad/ligprep_drugs	ligprep_drugs-out.maegz	3065			59121	0	1.000	S-OPLS	39.227	TRUE	REPAGLINIDE-1	A							0.711	0.299																						676.570
ligprep_drugbank.maegz:4345	3274	open structures.4345	2023-06-28 13:08:55	2023-06-28 13:08:55	/home/zeyad/tonino/phase_screen_Drugbank	ligprep_drugbank-out.maegz	4435			59121	0	1.000	S-OPLS	7.433	TRUE	ligprep_drugbank.maegz:4345-1	A							0.642	0.218																						325.433
ligprep_drugbank.maegz:151	3275	open structures.151	2023-06-28 13:08:55	2023-06-28 13:08:55	/home/zeyad/tonino/phase_screen_Drugbank	ligprep_drugbank-out.maegz	156			59121	0	1.000	S-OPLS	57.452	TRUE	ligprep_drugbank.maegz:151-1	A							0.646	0.324																						348.924
ligprep_drugbank.maegz:10642	3276	open structures.10642	2023-06-28 13:08:55	2023-06-28 13:08:55	/home/zeyad/tonino/phase_screen_Drugbank	ligprep_drugbank-out.maegz	10893			59121	0	1.000	S-OPLS	151.484	TRUE	ligprep_drugbank.maegz:10642-1	A							0.525	0.234																						776.605
AT5	3277	open structures.4214	2023-06-28 13:08:55	2023-06-28 13:08:55	/home/zeyad/tonino/phase_screen_Drugbank	ligprep_drugbank-out.maegz	4299			59121	0	1.000	S-OPLS	31.207	TRUE	AT5-1	A							0.625	0.286																						1037.475
ligprep_drugbank.maegz:11425	3278	open structures.11425	2023-06-28 13:08:55	2023-06-28 13:08:55	/home/zeyad/tonino/phase_screen_Drugbank	ligprep_drugbank-out.maegz	11688			59121	0	1.000	S-OPLS	22.703	TRUE	ligprep_drugbank.maegz:11425-1	A							0.688	0.288																						66.224
ligprep_drugbank.maegz:4659	3279	open structures.4659	2023-06-28 13:08:55	2023-06-28 13:08:55	/home/zeyad/tonino/phase_screen_Drugbank	ligprep_drugbank-out.maegz	4754			59121	0	0.999	S-OPLS	52.194	TRUE	ligprep_drugbank.maegz:4659-1	A							0.576	0.332																						73.370
REGRAMOSTIM	3280	drugs.6214	2023-06-28 13:08:55	2023-06-28 13:08:55	/home/zeyad/ligprep_drugs	ligprep_drugs-out.maegz	6432			59121	0	1.000	S-OPLS	80.328	TRUE	REGRAMOSTIM-1	A							0.830	0.132																						452.545
AC1L9LC2	3281	drugs.2119	2023-06-28 13:08:55	2023-06-28 13:08:55	/home/zeyad/ligprep_drugs	ligprep_drugs-out.maegz	2177			59121	0	1.000	S-OPLS	35.482	TRUE	AC1L9LC2-1	A							0.365	0.405																						295.520
7X1	3282	open structures.5602	2023-06-28 13:08:55	2023-06-28 13:08:55	/home/zeyad/tonino/phase_screen_Drugbank	ligprep_drugbank-out.maegz	5749			59121	0	1.000	S-OPLS	50.945	TRUE	7X1-1	A							0.487	0.456																						856.634
CARBOXYMYCOBACTIN S	3283	drugs.2499	2023-06-28 13:08:55	2023-06-28 13:08:55	/home/zeyad/ligprep_drugs	ligprep_drugs-out.maegz	2575			59121	0	1.000	S-OPLS	37.207	TRUE	CARBOXYMYCOBACTIN S-1	A							0.441	0.293																						396.305
ligprep_drugbank.maegz:774	3284	open structures.774	2023-06-28 13:08:55	2023-06-28 13:08:55	/home/zeyad/tonino/phase_screen_Drugbank	ligprep_drugbank-out.maegz	788			59121	0	1.000	S-OPLS	17.214	TRUE	ligprep_drugbank.maegz:774-1	A							0.798	0.345																						195.277
RIMEGEPANT	3285	drugs.2713	2023-06-28 13:08:55	2023-06-28 13:08:55	/home/zeyad/ligprep_drugs	ligprep_drugs-out.maegz	2803			59121	0	1.000	S-OPLS	62.875	TRUE	RIMEGEPANT-1	A							0.598	0.366																						111.963
ligprep_drugbank.maegz:7968	3286	open structures.7968	2023-06-28 13:08:55	2023-06-28 13:08:55	/home/zeyad/tonino/phase_screen_Drugbank	ligprep_drugbank-out.maegz	8192			59121	0	1.000	S-OPLS	73.328	TRUE	ligprep_drugbank.maegz:7968-1	A							0.834	0.325																						610.138
BOSUTINIB	3287	drugs.3261	2023-06-28 13:08:55	2023-06-28 13:08:55	/home/zeyad/ligprep_drugs	ligprep_drugs-out.maegz	3374			59121	0	1.000	S-OPLS	75.292	TRUE	BOSUTINIB-1	A							0.585	0.208																						468.611
ligprep_drugbank.maegz:10821	3288	open structures.10821	2023-06-28 13:08:55	2023-06-28 13:08:55	/home/zeyad/tonino/phase_screen_Drugbank	ligprep_drugbank-out.maegz	11068			59121	0	1.000	S-OPLS	26.073	TRUE	ligprep_drugbank.maegz:10821-1	A							0.825	0.225																						277.243
ligprep_drugbank.maegz:3133	3289	open structures.3133	2023-06-28 13:08:55	2023-06-28 13:08:55	/home/zeyad/tonino/phase_screen_Drugbank	ligprep_drugbank-out.maegz	3189			59121	0	1.000	S-OPLS	20.192	TRUE	ligprep_drugbank.maegz:3133-1	A							0.743	0.314																						306.888
ULAPUALIDE A	3290	drugs.5150	2023-06-28 13:08:55	2023-06-28 13:08:55	/home/zeyad/ligprep_drugs	ligprep_drugs-out.maegz	5328			59121	0	0.500	S-OPLS	3.183	TRUE	ULAPUALIDE A-1	A							0.797	0.194																						325.506
Sri-9662	3291	open structures.2746	2023-06-28 13:08:55	2023-06-28 13:08:55	/home/zeyad/tonino/phase_screen_Drugbank	ligprep_drugbank-out.maegz	2786			59121	0	1.000	S-OPLS	30.640	TRUE	LII-1	A							0.585	0.409																						652.360
ligprep_drugbank.maegz:7316	3292	open structures.7316	2023-06-28 13:08:55	2023-06-28 13:08:55	/home/zeyad/tonino/phase_screen_Drugbank	ligprep_drugbank-out.maegz	7549			59121	0	1.000	S-OPLS	57.339	TRUE	ligprep_drugbank.maegz:7316-1	A							0.465	0.323																						1628.683
ligprep_drugbank.maegz:7987	3293	open structures.7987	2023-06-28 13:08:55	2023-06-28 13:08:55	/home/zeyad/tonino/phase_screen_Drugbank	ligprep_drugbank-out.maegz	8213			59121	0	1.000	S-OPLS	-0.357	TRUE	ligprep_drugbank.maegz:7987-1	A							0.433	0.408																						262.326
ligprep_drugbank.maegz:11403	3294	open structures.11403	2023-06-28 13:08:55	2023-06-28 13:08:55	/home/zeyad/tonino/phase_screen_Drugbank	ligprep_drugbank-out.maegz	11665			59121	0	0.091	S-OPLS	19.646	TRUE	ligprep_drugbank.maegz:11403-2	A							0.444	0.291																						150.711
ligprep_drugbank.maegz:1444	3295	open structures.1444	2023-06-28 13:08:55	2023-06-28 13:08:55	/home/zeyad/tonino/phase_screen_Drugbank	ligprep_drugbank-out.maegz	1459			59121	0	1.000	S-OPLS	20.235	TRUE	ligprep_drugbank.maegz:1444-1	A							0.575	0.175																						205.509
ligprep_drugbank.maegz:11494	3296	open structures.11494	2023-06-28 13:08:55	2023-06-28 13:08:55	/home/zeyad/tonino/phase_screen_Drugbank	ligprep_drugbank-out.maegz	11758			59121	0	1.000	S-OPLS	43.294	TRUE	ligprep_drugbank.maegz:11494-1	A							0.547	0.338																						3208.132
3-AZAGERANYLGERANYL DIPHOSPHATE	3297	drugs.5517	2023-06-28 13:08:55	2023-06-28 13:08:55	/home/zeyad/ligprep_drugs	ligprep_drugs-out.maegz	5706			59121	0	1.000	S-OPLS	-18.322	TRUE	3-AZAGERANYLGERANYL DIPHOSPHATE-1	A							0.552	0.421																						157.495
ligprep_drugbank.maegz:428	3298	open structures.428	2023-06-28 13:08:55	2023-06-28 13:08:55	/home/zeyad/tonino/phase_screen_Drugbank	ligprep_drugbank-out.maegz	434			59121	0	1.000	S-OPLS	117.575	TRUE	ligprep_drugbank.maegz:428-1	A							0.722	0.285																						849.463
5'-{[4-(AMINOOXY)BUTYL](METHYL)AMINO}-5'-DEOXY-8-ETHENYLADENOSINE	3299	drugs.6696	2023-06-28 13:08:55	2023-06-28 13:08:55	/home/zeyad/ligprep_drugs	ligprep_drugs-out.maegz	6929			59121	0	1.000	S-OPLS	24.157	TRUE	5'-{[4-(AMINOOXY)BUTYL](METHYL)AMINO}-5'-DEOXY-8-ETHENYLADENOSINE-1	A							0.532	0.426																						273.318
BUPRENORPHINE	3300	drugs.651	2023-06-28 13:08:55	2023-06-28 13:08:55	/home/zeyad/ligprep_drugs	ligprep_drugs-out.maegz	675			59121	0	1.000	S-OPLS	163.439	TRUE	BUPRENORPHINE-1	A							0.641	0.331																						2268.037
SCHEMBL15820	3301	drugs.5151	2023-06-28 13:08:55	2023-06-28 13:08:55	/home/zeyad/ligprep_drugs	ligprep_drugs-out.maegz	5329			59121	0	1.000	S-OPLS	163.439	TRUE	SCHEMBL15820-1	A							0.641	0.331																						2268.037
ligprep_drugbank.maegz:8169	3302	open structures.8169	2023-06-28 13:08:55	2023-06-28 13:08:55	/home/zeyad/tonino/phase_screen_Drugbank	ligprep_drugbank-out.maegz	8406			59121	0	1.000	S-OPLS	27.774	TRUE	ligprep_drugbank.maegz:8169-1	A							0.571	0.399																						305.228
ZUCAPSAICIN	3303	drugs.4315	2023-06-28 13:08:55	2023-06-28 13:08:55	/home/zeyad/ligprep_drugs	ligprep_drugs-out.maegz	4466			59121	0	1.000	S-OPLS	11.602	TRUE	ZUCAPSAICIN-1	A							0.351	0.297																						89.446
CAPSAICIN	3304	drugs.5755	2023-06-28 13:08:55	2023-06-28 13:08:55	/home/zeyad/ligprep_drugs	ligprep_drugs-out.maegz	5956			59121	0	1.000	S-OPLS	11.602	TRUE	CAPSAICIN-1	A							0.351	0.297																						89.446
ligprep_drugbank.maegz:4413	3305	open structures.4413	2023-06-28 13:08:55	2023-06-28 13:08:55	/home/zeyad/tonino/phase_screen_Drugbank	ligprep_drugbank-out.maegz	4507			59121	0	1.000	S-OPLS	37.048	TRUE	ligprep_drugbank.maegz:4413-1	A							0.651	0.292																						869.536
1CX	3306	open structures.5250	2023-06-28 13:08:55	2023-06-28 13:08:55	/home/zeyad/tonino/phase_screen_Drugbank	ligprep_drugbank-out.maegz	5375			59121	0	1.000	S-OPLS	48.955	TRUE	1CX-1	A							0.639	0.383																						64.718
ligprep_drugbank.maegz:4622	3307	open structures.4622	2023-06-28 13:08:55	2023-06-28 13:08:55	/home/zeyad/tonino/phase_screen_Drugbank	ligprep_drugbank-out.maegz	4715			59121	0	1.000	S-OPLS	61.427	TRUE	ligprep_drugbank.maegz:4622-1	A							0.832	0.325																						452.371
RETASPIMYCIN	3308	drugs.3285	2023-06-28 13:08:55	2023-06-28 13:08:55	/home/zeyad/ligprep_drugs	ligprep_drugs-out.maegz	3398			59121	0	1.000	S-OPLS	55.597	TRUE	RETASPIMYCIN-1	A							0.902	0.240																						174.023
ligprep_drugbank.maegz:3976	3309	open structures.3976	2023-06-28 13:08:55	2023-06-28 13:08:55	/home/zeyad/tonino/phase_screen_Drugbank	ligprep_drugbank-out.maegz	4056			59121	0	1.000	S-OPLS	3.032	TRUE	ligprep_drugbank.maegz:3976-1	A							0.709	0.219																						544.661
ligprep_drugbank.maegz:5175	3310	open structures.5175	2023-06-28 13:08:55	2023-06-28 13:08:55	/home/zeyad/tonino/phase_screen_Drugbank	ligprep_drugbank-out.maegz	5295			59121	0	1.000	S-OPLS	38.723	TRUE	ligprep_drugbank.maegz:5175-1	A							0.790	0.253																						296.100
ligprep_drugbank.maegz:10407	3311	open structures.10407	2023-06-28 13:08:55	2023-06-28 13:08:55	/home/zeyad/tonino/phase_screen_Drugbank	ligprep_drugbank-out.maegz	10654			59121	0	1.000	S-OPLS	97.858	TRUE	ligprep_drugbank.maegz:10407-1	A							0.524	0.346																						3806.478
(5E,14E)-11-OXOPROSTA-5,9,12,14-TETRAEN-1-OIC ACID	3312	drugs.4672	2023-06-28 13:08:55	2023-06-28 13:08:55	/home/zeyad/ligprep_drugs	ligprep_drugs-out.maegz	4832			59121	0	1.000	S-OPLS	-2.343	TRUE	(5E,14E)-11-OXOPROSTA-5,9,12,14-TETRAEN-1-OIC ACID-1	A							0.694	0.353																						87.959
PTG	3313	open structures.6741	2023-06-28 13:08:55	2023-06-28 13:08:55	/home/zeyad/tonino/phase_screen_Drugbank	ligprep_drugbank-out.maegz	6953			59121	0	1.000	S-OPLS	-2.661	TRUE	PTG-1	A							0.694	0.353																						87.959
ULIMORELIN	3314	drugs.351	2023-06-28 13:08:55	2023-06-28 13:08:55	/home/zeyad/ligprep_drugs	ligprep_drugs-out.maegz	362			59121	0	1.000	S-OPLS	49.107	TRUE	ULIMORELIN-1	A							0.739	0.264																						51.017
AMYVID	3315	drugs.5283	2023-06-28 13:08:55	2023-06-28 13:08:55	/home/zeyad/ligprep_drugs	ligprep_drugs-out.maegz	5464			59121	0	1.000	S-OPLS	32.475	TRUE	AMYVID-1	A							0.492	0.353																						120.060
ligprep_drugbank.maegz:3796	3316	open structures.3796	2023-06-28 13:08:55	2023-06-28 13:08:55	/home/zeyad/tonino/phase_screen_Drugbank	ligprep_drugbank-out.maegz	3864			59121	0	1.000	S-OPLS	28.073	TRUE	ligprep_drugbank.maegz:3796-1	A							0.589	0.252																						612.047
ligprep_drugbank.maegz:8716	3317	open structures.8716	2023-06-28 13:08:55	2023-06-28 13:08:55	/home/zeyad/tonino/phase_screen_Drugbank	ligprep_drugbank-out.maegz	8978			59121	0	1.000	S-OPLS	61.520	TRUE	ligprep_drugbank.maegz:8716-1	A							0.369	0.346																						716.957
P1E	3318	open structures.6653	2023-06-28 13:08:55	2023-06-28 13:08:55	/home/zeyad/tonino/phase_screen_Drugbank	ligprep_drugbank-out.maegz	6861			59121	0	1.000	S-OPLS	36.847	TRUE	P1E-1	A							0.542	0.328																						179.404
ligprep_drugbank.maegz:11368	3319	open structures.11368	2023-06-28 13:08:55	2023-06-28 13:08:55	/home/zeyad/tonino/phase_screen_Drugbank	ligprep_drugbank-out.maegz	11626			59121	0	1.000	S-OPLS	63.002	TRUE	ligprep_drugbank.maegz:11368-1	A							0.780	0.422																						3214.182
ligprep_drugbank.maegz:9524	3320	open structures.9524	2023-06-28 13:08:55	2023-06-28 13:08:55	/home/zeyad/tonino/phase_screen_Drugbank	ligprep_drugbank-out.maegz	9797			59121	0	1.000	S-OPLS	21.288	TRUE	ligprep_drugbank.maegz:9524-1	A							0.685	0.382																						424.688
ligprep_drugbank.maegz:8138	3321	open structures.8138	2023-06-28 13:08:55	2023-06-28 13:08:55	/home/zeyad/tonino/phase_screen_Drugbank	ligprep_drugbank-out.maegz	8375			59121	0	1.000	S-OPLS	7.278	TRUE	ligprep_drugbank.maegz:8138-1	A							0.676	0.282																						256.849
SARPOGRELATE	3322	drugs.6140	2023-06-28 13:08:55	2023-06-28 13:08:55	/home/zeyad/ligprep_drugs	ligprep_drugs-out.maegz	6355			59121	0	1.000	S-OPLS	28.925	TRUE	SARPOGRELATE-1	A							0.426	0.272																						581.772
ligprep_drugbank.maegz:3957	3323	open structures.3957	2023-06-28 13:08:55	2023-06-28 13:08:55	/home/zeyad/tonino/phase_screen_Drugbank	ligprep_drugbank-out.maegz	4036			59121	0	0.032	S-OPLS	43.291	TRUE	ligprep_drugbank.maegz:3957-4	A							0.644	0.384																						258.377
AC1L9IU3	3324	drugs.3799	2023-06-28 13:08:55	2023-06-28 13:08:55	/home/zeyad/ligprep_drugs	ligprep_drugs-out.maegz	3927			59121	0	1.000	S-OPLS	40.338	TRUE	AC1L9IU3-1	A							0.503	0.296																						353.550
AC1L9IU0	3325	drugs.3866	2023-06-28 13:08:55	2023-06-28 13:08:55	/home/zeyad/ligprep_drugs	ligprep_drugs-out.maegz	3995			59121	0	1.000	S-OPLS	40.338	TRUE	AC1L9IU0-1	A							0.503	0.296																						353.550
Virginiamycin M1	3326	open structures.1458	2023-06-28 13:08:55	2023-06-28 13:08:55	/home/zeyad/tonino/phase_screen_Drugbank	ligprep_drugbank-out.maegz	1475			59121	0	1.000	S-OPLS	31.881	TRUE	[NO NAME]-1	A							0.474	0.308																						29.448
ligprep_drugbank.maegz:8750	3327	open structures.8750	2023-06-28 13:08:55	2023-06-28 13:08:55	/home/zeyad/tonino/phase_screen_Drugbank	ligprep_drugbank-out.maegz	9013			59121	0	1.000	S-OPLS	38.697	TRUE	ligprep_drugbank.maegz:8750-1	A							0.419	0.373																						258.606
PANTOPRAZOLE	3328	drugs.5608	2023-06-28 13:08:55	2023-06-28 13:08:55	/home/zeyad/ligprep_drugs	ligprep_drugs-out.maegz	5803			59121	0	1.000	S-OPLS	32.363	TRUE	PANTOPRAZOLE-1	A							0.552	0.290																						631.905
BMS-911543	3329	drugs.3497	2023-06-28 13:08:55	2023-06-28 13:08:55	/home/zeyad/ligprep_drugs	ligprep_drugs-out.maegz	3616			59121	0	1.000	S-OPLS	37.585	TRUE	BMS-911543-1	A							0.422	0.362																						169.087
TNX-650	3330	drugs.6601	2023-06-28 13:08:55	2023-06-28 13:08:55	/home/zeyad/ligprep_drugs	ligprep_drugs-out.maegz	6827			59121	0	1.000	S-OPLS	23.056	TRUE	TNX-650-1	A							0.683	0.335																						263.683
ligprep_drugbank.maegz:9331	3331	open structures.9331	2023-06-28 13:08:55	2023-06-28 13:08:55	/home/zeyad/tonino/phase_screen_Drugbank	ligprep_drugbank-out.maegz	9606			59121	0	1.000	S-OPLS	20.412	TRUE	ligprep_drugbank.maegz:9331-1	A							0.578	0.400																						1181.109
ligprep_drugbank.maegz:11482	3332	open structures.11482	2023-06-28 13:08:55	2023-06-28 13:08:55	/home/zeyad/tonino/phase_screen_Drugbank	ligprep_drugbank-out.maegz	11746			59121	0	1.000	S-OPLS	28.894	TRUE	ligprep_drugbank.maegz:11482-1	A							0.627	0.236																						148.155
ligprep_drugbank.maegz:1557	3333	open structures.1557	2023-06-28 13:08:55	2023-06-28 13:08:55	/home/zeyad/tonino/phase_screen_Drugbank	ligprep_drugbank-out.maegz	1575			59121	0	1.000	S-OPLS	18.455	TRUE	ligprep_drugbank.maegz:1557-1	A							0.523	0.172																						253.743
AQUILDA	3334	drugs.4847	2023-06-28 13:08:55	2023-06-28 13:08:55	/home/zeyad/ligprep_drugs	ligprep_drugs-out.maegz	5014			59121	0	1.000	S-OPLS	57.536	TRUE	AQUILDA-1	A							0.661	0.349																						490.621
GANSTIGMINE	3335	drugs.5656	2023-06-28 13:08:55	2023-06-28 13:08:55	/home/zeyad/ligprep_drugs	ligprep_drugs-out.maegz	5853			59121	0	1.000	S-OPLS	56.556	TRUE	GANSTIGMINE-1	A							0.735	0.266																						68.092
ligprep_drugbank.maegz:10374	3336	open structures.10374	2023-06-28 13:08:55	2023-06-28 13:08:55	/home/zeyad/tonino/phase_screen_Drugbank	ligprep_drugbank-out.maegz	10620			59121	0	1.000	S-OPLS	16.339	TRUE	ligprep_drugbank.maegz:10374-1	A							0.624	0.325																						37.621
Naloxegol oxalate	3337	drugs.5092	2023-06-28 13:08:55	2023-06-28 13:08:55	/home/zeyad/ligprep_drugs	ligprep_drugs-out.maegz	5269			59121	0	1.000	S-OPLS	80.020	TRUE	Naloxegol oxalate-1	A							0.329	0.343																						450.001
ligprep_drugbank.maegz:10539	3338	open structures.10539	2023-06-28 13:08:55	2023-06-28 13:08:55	/home/zeyad/tonino/phase_screen_Drugbank	ligprep_drugbank-out.maegz	10786			59121	0	1.000	S-OPLS	44.890	TRUE	ligprep_drugbank.maegz:10539-1	A							0.473	0.296																						148.848
DB04683	3339	drugs.1051	2023-06-28 13:08:55	2023-06-28 13:08:55	/home/zeyad/ligprep_drugs	ligprep_drugs-out.maegz	1085			59121	0	1.000	S-OPLS	-1.494	TRUE	DB04683-1	A							0.497	0.281																						352.501
Argadin	3340	open structures.3957	2023-06-28 13:08:55	2023-06-28 13:08:55	/home/zeyad/tonino/phase_screen_Drugbank	ligprep_drugbank-out.maegz	4034			59121	0	0.218	S-OPLS	50.653	TRUE	ligprep_drugbank.maegz:3957-2	A							0.643	0.377																						297.230
Meticillin	3341	open structures.1397	2023-06-28 13:08:55	2023-06-28 13:08:55	/home/zeyad/tonino/phase_screen_Drugbank	ligprep_drugbank-out.maegz	1411			59121	0	1.000	S-OPLS	31.057	TRUE	1603-1	A							0.662	0.431																						366.194
ligprep_drugbank.maegz:2766	3342	open structures.2766	2023-06-28 13:08:55	2023-06-28 13:08:55	/home/zeyad/tonino/phase_screen_Drugbank	ligprep_drugbank-out.maegz	2809			59121	0	1.000	S-OPLS	26.872	TRUE	ligprep_drugbank.maegz:2766-1	A							0.657	0.328																						3412.277
ligprep_drugbank.maegz:10002	3343	open structures.10002	2023-06-28 13:08:55	2023-06-28 13:08:55	/home/zeyad/tonino/phase_screen_Drugbank	ligprep_drugbank-out.maegz	10272			59121	0	1.000	S-OPLS	-15.121	TRUE	ligprep_drugbank.maegz:10002-1	A							0.696	0.186																						560.479
ligprep_drugbank.maegz:4656	3344	open structures.4656	2023-06-28 13:08:55	2023-06-28 13:08:55	/home/zeyad/tonino/phase_screen_Drugbank	ligprep_drugbank-out.maegz	4751			59121	0	1.000	S-OPLS	15.065	TRUE	ligprep_drugbank.maegz:4656-1	A							0.559	0.303																						357.851
ligprep_drugbank.maegz:1448	3345	open structures.1448	2023-06-28 13:08:55	2023-06-28 13:08:55	/home/zeyad/tonino/phase_screen_Drugbank	ligprep_drugbank-out.maegz	1463			59121	0	1.000	S-OPLS	-4.195	TRUE	ligprep_drugbank.maegz:1448-1	A							0.450	0.322																						151.383
RO-6870810	3346	drugs.3558	2023-06-28 13:08:55	2023-06-28 13:08:55	/home/zeyad/ligprep_drugs	ligprep_drugs-out.maegz	3678			59121	0	1.000	S-OPLS	61.209	TRUE	RO-6870810-1	A							0.473	0.285																						272.245
ligprep_drugbank.maegz:4838	3347	open structures.4838	2023-06-28 13:08:55	2023-06-28 13:08:55	/home/zeyad/tonino/phase_screen_Drugbank	ligprep_drugbank-out.maegz	4946			59121	0	1.000	S-OPLS	48.982	TRUE	ligprep_drugbank.maegz:4838-1	A							0.819	0.393																						259.479
ligprep_drugbank.maegz:3265	3348	open structures.3265	2023-06-28 13:08:55	2023-06-28 13:08:55	/home/zeyad/tonino/phase_screen_Drugbank	ligprep_drugbank-out.maegz	3324			59121	0	0.500	S-OPLS	17.006	TRUE	ligprep_drugbank.maegz:3265-1	A							0.624	0.194																						714.324
ligprep_drugbank.maegz:10707	3349	open structures.10707	2023-06-28 13:08:55	2023-06-28 13:08:55	/home/zeyad/tonino/phase_screen_Drugbank	ligprep_drugbank-out.maegz	10959			59121	0	1.000	S-OPLS	22.749	TRUE	ligprep_drugbank.maegz:10707-1	A							0.553	0.301																						2578.568
ADENOSINE-5'-DITUNGSTATE	3350	drugs.5745	2023-06-28 13:08:55	2023-06-28 13:08:55	/home/zeyad/ligprep_drugs	ligprep_drugs-out.maegz	5946			59121	0	1.000	S-OPLS	85.794	TRUE	ADENOSINE-5'-DITUNGSTATE-1	A							0.740	0.245																						316.782
Bosutinib	3351	open structures.5031	2023-06-28 13:08:55	2023-06-28 13:08:55	/home/zeyad/tonino/phase_screen_Drugbank	ligprep_drugbank-out.maegz	5146			59121	0	1.000	S-OPLS	74.992	TRUE	-1	A							0.648	0.220																						440.404
TMC-310911	3352	open structures.10788	2023-06-28 13:08:55	2023-06-28 13:08:55	/home/zeyad/tonino/phase_screen_Drugbank	ligprep_drugbank-out.maegz	11037			59121	0	1.000	S-OPLS	34.185	TRUE	ligprep_drugbank.maegz:10788-1	A							0.505	0.291																						843.803
ligprep_drugbank.maegz:9740	3353	open structures.9740	2023-06-28 13:08:55	2023-06-28 13:08:55	/home/zeyad/tonino/phase_screen_Drugbank	ligprep_drugbank-out.maegz	10015			59121	0	1.000	S-OPLS	18.155	TRUE	ligprep_drugbank.maegz:9740-1	A							0.814	0.222																						125.725
ligprep_drugbank.maegz:10328	3354	open structures.10328	2023-06-28 13:08:55	2023-06-28 13:08:55	/home/zeyad/tonino/phase_screen_Drugbank	ligprep_drugbank-out.maegz	10571			59121	0	1.000	S-OPLS	10.277	TRUE	ligprep_drugbank.maegz:10328-1	A							0.760	0.387																						126.258
SX5	3355	open structures.6880	2023-06-28 13:08:55	2023-06-28 13:08:55	/home/zeyad/tonino/phase_screen_Drugbank	ligprep_drugbank-out.maegz	7100			59121	0	1.000	S-OPLS	34.087	TRUE	SX5-1	A							0.783	0.311																						453.045
ligprep_drugbank.maegz:9479	3356	open structures.9479	2023-06-28 13:08:55	2023-06-28 13:08:55	/home/zeyad/tonino/phase_screen_Drugbank	ligprep_drugbank-out.maegz	9752			59121	0	1.000	S-OPLS	50.513	TRUE	ligprep_drugbank.maegz:9479-1	A							0.665	0.305																						117.388
ligprep_drugbank.maegz:10523	3357	open structures.10523	2023-06-28 13:08:55	2023-06-28 13:08:55	/home/zeyad/tonino/phase_screen_Drugbank	ligprep_drugbank-out.maegz	10769			59121	0	1.000	S-OPLS	62.868	TRUE	ligprep_drugbank.maegz:10523-1	A							0.550	0.408																						225.226
GW 3965	3358	drugs.312	2023-06-28 13:08:55	2023-06-28 13:08:55	/home/zeyad/ligprep_drugs	ligprep_drugs-out.maegz	325			59121	0	1.000	S-OPLS	53.843	TRUE	GW 3965-1	A							0.613	0.289																						983.535
ligprep_drugbank.maegz:3690	3359	open structures.3690	2023-06-28 13:08:55	2023-06-28 13:08:55	/home/zeyad/tonino/phase_screen_Drugbank	ligprep_drugbank-out.maegz	3754			59121	0	1.000	S-OPLS	-0.373	TRUE	ligprep_drugbank.maegz:3690-1	A							0.831	0.154																						218.203
ligprep_drugbank.maegz:1119	3360	open structures.1119	2023-06-28 13:08:55	2023-06-28 13:08:55	/home/zeyad/tonino/phase_screen_Drugbank	ligprep_drugbank-out.maegz	1137			59121	0	1.000	S-OPLS	29.034	TRUE	ligprep_drugbank.maegz:1119-1	A							0.726	0.253																						721.003
TFK	3361	open structures.6911	2023-06-28 13:08:55	2023-06-28 13:08:55	/home/zeyad/tonino/phase_screen_Drugbank	ligprep_drugbank-out.maegz	7130			59121	0	1.000	S-OPLS	68.009	TRUE	TFK-1	A							0.828	0.283																						428.709
AC1L9JFX	3362	drugs.6336	2023-06-28 13:08:55	2023-06-28 13:08:55	/home/zeyad/ligprep_drugs	ligprep_drugs-out.maegz	6556			59121	0	1.000	S-OPLS	78.025	TRUE	AC1L9JFX-1	A							0.502	0.267																						393.820
ligprep_drugbank.maegz:9007	3363	open structures.9007	2023-06-28 13:08:55	2023-06-28 13:08:55	/home/zeyad/tonino/phase_screen_Drugbank	ligprep_drugbank-out.maegz	9278			59121	0	1.000	S-OPLS	39.871	TRUE	ligprep_drugbank.maegz:9007-1	A							0.690	0.310																						568.447
ligprep_drugbank.maegz:5007	3364	open structures.5007	2023-06-28 13:08:55	2023-06-28 13:08:55	/home/zeyad/tonino/phase_screen_Drugbank	ligprep_drugbank-out.maegz	5121			59121	0	1.000	S-OPLS	33.732	TRUE	ligprep_drugbank.maegz:5007-1	A							0.316	0.342																						159.584
(2S,3S)-3-AMINO-4-(3,3-DIFLUOROPYRROLIDIN-1-YL)-N,N-DIMETHYL-4-OXO-2-(TRANS-4-[1,2,4]TRIAZOLO[1,5-A]PYRIDIN-6-YLCYCLOHEXYL)BUTANAMIDE	3365	open structures.5448	2023-06-28 13:08:55	2023-06-28 13:08:55	/home/zeyad/tonino/phase_screen_Drugbank	ligprep_drugbank-out.maegz	5587			59121	0	1.000	S-OPLS	37.446	TRUE	474-1	A							0.567	0.409																						424.378
NCX-1000	3366	open structures.10988	2023-06-28 13:08:55	2023-06-28 13:08:55	/home/zeyad/tonino/phase_screen_Drugbank	ligprep_drugbank-out.maegz	11232			59121	0	1.000	S-OPLS	80.259	TRUE	ligprep_drugbank.maegz:10988-1	A							0.580	0.397																						466.561
N-[(2R,3S)-3-AMINO-2-HYDROXY-4-PHENYLBUTYL]-4-METHOXY-2,3,6-TRIMETHYLBENZENESULFONAMIDE	3367	drugs.987	2023-06-28 13:08:55	2023-06-28 13:08:55	/home/zeyad/ligprep_drugs	ligprep_drugs-out.maegz	1019			59121	0	1.000	S-OPLS	22.618	TRUE	N-[(2R,3S)-3-AMINO-2-HYDROXY-4-PHENYLBUTYL]-4-METHOXY-2,3,6-TRIMETHYLBENZENESULFONAMIDE-1	A							0.490	0.317																						985.214
E 5555	3368	drugs.4612	2023-06-28 13:08:55	2023-06-28 13:08:55	/home/zeyad/ligprep_drugs	ligprep_drugs-out.maegz	4770			59121	0	1.000	S-OPLS	57.645	TRUE	E 5555-1	A							0.533	0.328																						1502.275
MK0686	3369	drugs.5422	2023-06-28 13:08:56	2023-06-28 13:08:56	/home/zeyad/ligprep_drugs	ligprep_drugs-out.maegz	5608			59121	0	1.000	S-OPLS	39.923	TRUE	MK0686-1	A							0.592	0.333																						109.091
ligprep_drugbank.maegz:10991	3370	open structures.10991	2023-06-28 13:08:56	2023-06-28 13:08:56	/home/zeyad/tonino/phase_screen_Drugbank	ligprep_drugbank-out.maegz	11235			59121	0	1.000	S-OPLS	10.276	TRUE	ligprep_drugbank.maegz:10991-1	A							0.454	0.320																						86.059
ligprep_drugbank.maegz:8727	3371	open structures.8727	2023-06-28 13:08:56	2023-06-28 13:08:56	/home/zeyad/tonino/phase_screen_Drugbank	ligprep_drugbank-out.maegz	8989			59121	0	1.000	S-OPLS	39.916	TRUE	ligprep_drugbank.maegz:8727-1	A							0.592	0.333																						109.185
ligprep_drugbank.maegz:11019	3372	open structures.11019	2023-06-28 13:08:56	2023-06-28 13:08:56	/home/zeyad/tonino/phase_screen_Drugbank	ligprep_drugbank-out.maegz	11265			59121	0	1.000	S-OPLS	58.005	TRUE	ligprep_drugbank.maegz:11019-1	A							0.694	0.215																						368.884
ligprep_drugbank.maegz:7721	3373	open structures.7721	2023-06-28 13:08:56	2023-06-28 13:08:56	/home/zeyad/tonino/phase_screen_Drugbank	ligprep_drugbank-out.maegz	7932			59121	0	1.000	S-OPLS	52.435	TRUE	ligprep_drugbank.maegz:7721-1	A							0.538	0.326																						455.574
ligprep_drugbank.maegz:7623	3374	open structures.7623	2023-06-28 13:08:56	2023-06-28 13:08:56	/home/zeyad/tonino/phase_screen_Drugbank	ligprep_drugbank-out.maegz	7839			59121	0	1.000	S-OPLS	0.827	TRUE	ligprep_drugbank.maegz:7623-1	A							0.558	0.342																						221.911
1,3-PBIT	3375	drugs.1863	2023-06-28 13:08:56	2023-06-28 13:08:56	/home/zeyad/ligprep_drugs	ligprep_drugs-out.maegz	1922			59121	0	1.000	S-OPLS	6.084	TRUE	1,3-PBIT-1	A							0.506	0.395																						72.965
COLTUXIMAB RAVTANSINE	3376	drugs.4548	2023-06-28 13:08:56	2023-06-28 13:08:56	/home/zeyad/ligprep_drugs	ligprep_drugs-out.maegz	4703			59121	0	1.000	S-OPLS	148.695	TRUE	COLTUXIMAB RAVTANSINE-1	A							0.576	0.377																						364.283
PRO-140	3377	drugs.5460	2023-06-28 13:08:56	2023-06-28 13:08:56	/home/zeyad/ligprep_drugs	ligprep_drugs-out.maegz	5647			59121	0	1.000	S-OPLS	10.395	TRUE	PRO-140-1	A							0.752	0.235																						61.625
ELSAMITRUCIN	3378	drugs.5846	2023-06-28 13:08:56	2023-06-28 13:08:56	/home/zeyad/ligprep_drugs	ligprep_drugs-out.maegz	6048			59121	0	1.000	S-OPLS	58.966	TRUE	ELSAMITRUCIN-1	A							0.570	0.225																						1510.919
Methacrylyl-Coenzyme A	3379	open structures.1464	2023-06-28 13:08:56	2023-06-28 13:08:56	/home/zeyad/tonino/phase_screen_Drugbank	ligprep_drugbank-out.maegz	1481			59121	0	1.000	S-OPLS	7.802	TRUE	-1	A							0.798	0.170																						237.679
Elagolix	3380	open structures.8242	2023-06-28 13:08:56	2023-06-28 13:08:56	/home/zeyad/tonino/phase_screen_Drugbank	ligprep_drugbank-out.maegz	8480			59121	0	1.000	S-OPLS	69.121	TRUE	ligprep_drugbank.maegz:8242-1	A							0.715	0.324																						638.394
Verucerfont	3381	open structures.8685	2023-06-28 13:08:56	2023-06-28 13:08:56	/home/zeyad/tonino/phase_screen_Drugbank	ligprep_drugbank-out.maegz	8944			59121	0	1.000	S-OPLS	22.934	TRUE	ligprep_drugbank.maegz:8685-1	A							0.631	0.312																						99.795
Diacetyl benzoyl lathyrol	3382	open structures.7712	2023-06-28 13:08:56	2023-06-28 13:08:56	/home/zeyad/tonino/phase_screen_Drugbank	ligprep_drugbank-out.maegz	7923			59121	0	1.000	S-OPLS	44.099	TRUE	ligprep_drugbank.maegz:7712-1	A							0.456	0.375																						1850.491
Olacaftor	3383	open structures.11163	2023-06-28 13:08:56	2023-06-28 13:08:56	/home/zeyad/tonino/phase_screen_Drugbank	ligprep_drugbank-out.maegz	11415			59121	0	1.000	S-OPLS	34.625	TRUE	ligprep_drugbank.maegz:11163-1	A							0.362	0.287																						1569.473
N-[2-(carbamimidamidooxy)ethyl]-2-{6-cyano-3-[(2,2-difluoro-2-pyridin-2-ylethyl)amino]-2-fluorophenyl}acetamide	3384	open structures.6004	2023-06-28 13:08:56	2023-06-28 13:08:56	/home/zeyad/tonino/phase_screen_Drugbank	ligprep_drugbank-out.maegz	6170			59121	0	1.000	S-OPLS	30.181	TRUE	ligprep_drugbank.maegz:6004-1	A							0.319	0.377																						124.393
Enoxolone	3385	open structures.9156	2023-06-28 13:08:56	2023-06-28 13:08:56	/home/zeyad/tonino/phase_screen_Drugbank	ligprep_drugbank-out.maegz	9431			59121	0	1.000	S-OPLS	87.842	TRUE	Glycyrrhetinic acid ChEBI-1	A							0.685	0.445																						15192.986
Caflanone	3386	open structures.11563	2023-06-28 13:08:56	2023-06-28 13:08:56	/home/zeyad/tonino/phase_screen_Drugbank	ligprep_drugbank-out.maegz	11829			59121	0	1.000	S-OPLS	11.617	TRUE	ligprep_drugbank.maegz:11563-1	A							0.461	0.299																						70.926
Dethiobiotin	3387	open structures.3412	2023-06-28 13:08:56	2023-06-28 13:08:56	/home/zeyad/tonino/phase_screen_Drugbank	ligprep_drugbank-out.maegz	3477			59121	0	1.000	S-OPLS	-2.758	TRUE	ligprep_drugbank.maegz:3412-1	A							0.755	0.373																						103.104
9r,13r-Opda	3388	open structures.2699	2023-06-28 13:08:56	2023-06-28 13:08:56	/home/zeyad/tonino/phase_screen_Drugbank	ligprep_drugbank-out.maegz	2735			59121	0	0.500	S-OPLS	-13.467	TRUE	ligprep_drugbank.maegz:2699-2	A							0.664	0.305																						88.746
Ioforminol	3389	open structures.8622	2023-06-28 13:08:56	2023-06-28 13:08:56	/home/zeyad/tonino/phase_screen_Drugbank	ligprep_drugbank-out.maegz	8878			59121	0	1.000	S-OPLS	28.182	TRUE	ligprep_drugbank.maegz:8622-1	A							0.589	0.240																						575.923
2-[({2-[(1Z)-3-(DIMETHYLAMINO)PROP-1-ENYL]-4-FLUOROPHENYL}SULFONYL)AMINO]-5,6,7,8-TETRAHYDRONAPHTHALENE-1-CARBOXYLIC ACID	3390	drugs.5957	2023-06-28 13:08:56	2023-06-28 13:08:56	/home/zeyad/ligprep_drugs	ligprep_drugs-out.maegz	6161			59121	0	1.000	S-OPLS	38.546	TRUE	2-[({2-[(1Z)-3-(DIMETHYLAMINO)PROP-1-ENYL]-4-FLUOROPHENYL}SULFONYL)AMINO]-5,6,7,8-TETRAHYDRONAPHTHALENE-1-CARBOXYLIC ACID-1	A							0.553	0.323																						151.006
ELDECALCITOL	3391	drugs.6165	2023-06-28 13:08:56	2023-06-28 13:08:56	/home/zeyad/ligprep_drugs	ligprep_drugs-out.maegz	6383			59121	0	1.000	S-OPLS	38.688	TRUE	ELDECALCITOL-1	A							0.178	0.423																						1797.408
ligprep_drugbank.maegz:10367	3392	open structures.10367	2023-06-28 13:08:56	2023-06-28 13:08:56	/home/zeyad/tonino/phase_screen_Drugbank	ligprep_drugbank-out.maegz	10613			59121	0	1.000	S-OPLS	32.577	TRUE	ligprep_drugbank.maegz:10367-1	A							0.763	0.235																						130.789
ligprep_drugbank.maegz:7722	3393	open structures.7722	2023-06-28 13:08:56	2023-06-28 13:08:56	/home/zeyad/tonino/phase_screen_Drugbank	ligprep_drugbank-out.maegz	7933			59121	0	1.000	S-OPLS	56.075	TRUE	ligprep_drugbank.maegz:7722-1	A							0.480	0.393																						353.319
ligprep_drugbank.maegz:7474	3394	open structures.7474	2023-06-28 13:08:56	2023-06-28 13:08:56	/home/zeyad/tonino/phase_screen_Drugbank	ligprep_drugbank-out.maegz	7704			59121	0	0.200	S-OPLS	61.941	TRUE	ligprep_drugbank.maegz:7474-2	A							0.644	0.249																						256.872
2-(6-{[(3-CHLORO-2-METHYLPHENYL)SULFONYL]AMINO}PYRIDIN-2-YL)-N,N-DIETHYLACETAMIDE	3395	drugs.436	2023-06-28 13:08:56	2023-06-28 13:08:56	/home/zeyad/ligprep_drugs	ligprep_drugs-out.maegz	452			59121	0	1.000	S-OPLS	27.296	TRUE	2-(6-{[(3-CHLORO-2-METHYLPHENYL)SULFONYL]AMINO}PYRIDIN-2-YL)-N,N-DIETHYLACETAMIDE-1	A							0.272	0.379																						302.821
DABIGATRAN ETEXILATE	3396	drugs.3118	2023-06-28 13:08:56	2023-06-28 13:08:56	/home/zeyad/ligprep_drugs	ligprep_drugs-out.maegz	3230			59121	0	1.000	S-OPLS	78.672	TRUE	DABIGATRAN ETEXILATE-1	A							0.621	0.186																						223.100
GSK 1363089	3397	drugs.6547	2023-06-28 13:08:56	2023-06-28 13:08:56	/home/zeyad/ligprep_drugs	ligprep_drugs-out.maegz	6771			59121	0	1.000	S-OPLS	67.847	TRUE	GSK 1363089-1	A							0.582	0.289																						253.208
ligprep_drugbank.maegz:11098	3398	open structures.11098	2023-06-28 13:08:56	2023-06-28 13:08:56	/home/zeyad/tonino/phase_screen_Drugbank	ligprep_drugbank-out.maegz	11347			59121	0	1.000	S-OPLS	31.528	TRUE	ligprep_drugbank.maegz:11098-1	A							0.558	0.326																						210.487
AS-1409	3399	drugs.2949	2023-06-28 13:08:56	2023-06-28 13:08:56	/home/zeyad/ligprep_drugs	ligprep_drugs-out.maegz	3052			59121	0	1.000	S-OPLS	8.437	TRUE	AS-1409-1	A							0.320	0.378																						178.566
THROMBIN ALFA	3400	drugs.2074	2023-06-28 13:08:56	2023-06-28 13:08:56	/home/zeyad/ligprep_drugs	ligprep_drugs-out.maegz	2133			59121	0	1.000	S-OPLS	51.880	TRUE	THROMBIN ALFA-1	A							0.385	0.330																						1224.529
SXO	3401	open structures.6884	2023-06-28 13:08:56	2023-06-28 13:08:56	/home/zeyad/tonino/phase_screen_Drugbank	ligprep_drugbank-out.maegz	7104			59121	0	1.000	S-OPLS	-0.231	TRUE	SXO-1	A							0.651	0.241																						213.625
ligprep_drugbank.maegz:4353	3402	open structures.4353	2023-06-28 13:08:56	2023-06-28 13:08:56	/home/zeyad/tonino/phase_screen_Drugbank	ligprep_drugbank-out.maegz	4443			59121	0	1.000	S-OPLS	27.505	TRUE	ligprep_drugbank.maegz:4353-1	A							0.628	0.190																						456.826
ligprep_drugbank.maegz:8919	3403	open structures.8919	2023-06-28 13:08:56	2023-06-28 13:08:56	/home/zeyad/tonino/phase_screen_Drugbank	ligprep_drugbank-out.maegz	9193			59121	0	1.000	S-OPLS	45.200	TRUE	ligprep_drugbank.maegz:8919-1	A							0.581	0.259																						204.242
ligprep_drugbank.maegz:10079	3404	open structures.10079	2023-06-28 13:08:56	2023-06-28 13:08:56	/home/zeyad/tonino/phase_screen_Drugbank	ligprep_drugbank-out.maegz	10342			59121	0	1.000	S-OPLS	50.191	TRUE	ligprep_drugbank.maegz:10079-1	A							0.734	0.351																						463.207
TEZAMPANEL	3405	drugs.3529	2023-06-28 13:08:56	2023-06-28 13:08:56	/home/zeyad/ligprep_drugs	ligprep_drugs-out.maegz	3648			59121	0	0.300	S-OPLS	25.578	TRUE	TEZAMPANEL-1	A							0.441	0.478																						51.814
ligprep_drugbank.maegz:452	3406	open structures.452	2023-06-28 13:08:56	2023-06-28 13:08:56	/home/zeyad/tonino/phase_screen_Drugbank	ligprep_drugbank-out.maegz	458			59121	0	1.000	S-OPLS	120.374	TRUE	ligprep_drugbank.maegz:452-1	A							0.659	0.141																						813.401
OXACILLIN	3407	drugs.1122	2023-06-28 13:08:56	2023-06-28 13:08:56	/home/zeyad/ligprep_drugs	ligprep_drugs-out.maegz	1163			59121	0	1.000	S-OPLS	30.062	TRUE	OXACILLIN-1	A							0.482	0.379																						74.251
RG7314	3408	drugs.6193	2023-06-28 13:08:56	2023-06-28 13:08:56	/home/zeyad/ligprep_drugs	ligprep_drugs-out.maegz	6411			59121	0	1.000	S-OPLS	53.119	TRUE	RG7314-1	A							0.512	0.379																						576.138
1-(5-CHLORO-1-((2,4-DIMETHOXYPHENYL)SULFONYL)-3-(2-METHOXYPHENYL)-2-OXO-2,3-DIHYDRO-1H-INDOL-3-YL)-4-HYDROXY-N,N-DIMETHYL-2-PYRROLIDINECARBOXAMIDE	3409	drugs.5515	2023-06-28 13:08:56	2023-06-28 13:08:56	/home/zeyad/ligprep_drugs	ligprep_drugs-out.maegz	5704			59121	0	1.000	S-OPLS	73.935	TRUE	1-(5-CHLORO-1-((2,4-DIMETHOXYPHENYL)SULFONYL)-3-(2-METHOXYPHENYL)-2-OXO-2,3-DIHYDRO-1H-INDOL-3-YL)-4-HYDROXY-N,N-DIMETHYL-2-PYRROLIDINECARBOXAMIDE-1	A							0.577	0.272																						597.336
ligprep_drugbank.maegz:1219	3410	open structures.1219	2023-06-28 13:08:56	2023-06-28 13:08:56	/home/zeyad/tonino/phase_screen_Drugbank	ligprep_drugbank-out.maegz	1233			59121	0	1.000	S-OPLS	40.566	TRUE	ligprep_drugbank.maegz:1219-1	A							0.738	0.344																						357.018
ligprep_drugbank.maegz:7515	3411	open structures.7515	2023-06-28 13:08:56	2023-06-28 13:08:56	/home/zeyad/tonino/phase_screen_Drugbank	ligprep_drugbank-out.maegz	7743			59121	0	1.000	S-OPLS	44.594	TRUE	ligprep_drugbank.maegz:7515-1	A							0.311	0.337																						235.734
EMRICASAN	3412	drugs.5389	2023-06-28 13:08:56	2023-06-28 13:08:56	/home/zeyad/ligprep_drugs	ligprep_drugs-out.maegz	5573			59121	0	1.000	S-OPLS	63.664	TRUE	EMRICASAN-1	A							0.547	0.301																						751.713
ligprep_drugbank.maegz:8163	3413	open structures.8163	2023-06-28 13:08:56	2023-06-28 13:08:56	/home/zeyad/tonino/phase_screen_Drugbank	ligprep_drugbank-out.maegz	8400			59121	0	1.000	S-OPLS	86.857	TRUE	ligprep_drugbank.maegz:8163-1	A							0.301	0.276																						597.216
ligprep_drugbank.maegz:593	3414	open structures.593	2023-06-28 13:08:56	2023-06-28 13:08:56	/home/zeyad/tonino/phase_screen_Drugbank	ligprep_drugbank-out.maegz	605			59121	0	1.000	S-OPLS	-7.389	TRUE	ligprep_drugbank.maegz:593-1	A							0.525	0.359																						193.051
IBANDRONIC ACID	3415	drugs.775	2023-06-28 13:08:56	2023-06-28 13:08:56	/home/zeyad/ligprep_drugs	ligprep_drugs-out.maegz	801			59121	0	1.000	S-OPLS	-7.389	TRUE	IBANDRONIC ACID-1	A							0.525	0.359																						193.051
ligprep_drugbank.maegz:11228	3416	open structures.11228	2023-06-28 13:08:56	2023-06-28 13:08:56	/home/zeyad/tonino/phase_screen_Drugbank	ligprep_drugbank-out.maegz	11481			59121	0	1.000	S-OPLS	55.548	TRUE	ligprep_drugbank.maegz:11228-1	A							0.755	0.294																						361.989
ligprep_drugbank.maegz:10801	3417	open structures.10801	2023-06-28 13:08:56	2023-06-28 13:08:56	/home/zeyad/tonino/phase_screen_Drugbank	ligprep_drugbank-out.maegz	11049			59121	0	1.000	S-OPLS	61.203	TRUE	ligprep_drugbank.maegz:10801-1	A							0.425	0.432																						1430.862
ligprep_drugbank.maegz:5011	3418	open structures.5011	2023-06-28 13:08:56	2023-06-28 13:08:56	/home/zeyad/tonino/phase_screen_Drugbank	ligprep_drugbank-out.maegz	5125			59121	0	1.000	S-OPLS	104.940	TRUE	ligprep_drugbank.maegz:5011-1	A							0.707	0.249																						45222.204
Fosamprenavir	3419	open structures.1155	2023-06-28 13:08:56	2023-06-28 13:08:56	/home/zeyad/tonino/phase_screen_Drugbank	ligprep_drugbank-out.maegz	1173			59121	0	1.000	S-OPLS	10.339	TRUE	1319-1	A							0.488	0.373																						434.293
3-(2,6-DICHLORO-3,5-DIMETHOXYPHENYL)-1-(6-(4-(4-ETHYLPIPERAZIN-1-YL)-PHENYLAMINO)PYRIMIDIN-4-YL)-1-METHYLUREA	3420	drugs.2100	2023-06-28 13:08:56	2023-06-28 13:08:56	/home/zeyad/ligprep_drugs	ligprep_drugs-out.maegz	2159			59121	0	1.000	S-OPLS	84.351	TRUE	3-(2,6-DICHLORO-3,5-DIMETHOXYPHENYL)-1-(6-(4-(4-ETHYLPIPERAZIN-1-YL)-PHENYLAMINO)PYRIMIDIN-4-YL)-1-METHYLUREA-1	A							0.301	0.268																						802.780
ligprep_drugbank.maegz:7672	3421	open structures.7672	2023-06-28 13:08:56	2023-06-28 13:08:56	/home/zeyad/tonino/phase_screen_Drugbank	ligprep_drugbank-out.maegz	7883			59121	0	1.000	S-OPLS	-0.856	TRUE	ligprep_drugbank.maegz:7672-1	A							0.330	0.393																						307.238
ligprep_drugbank.maegz:4745	3422	open structures.4745	2023-06-28 13:08:56	2023-06-28 13:08:56	/home/zeyad/tonino/phase_screen_Drugbank	ligprep_drugbank-out.maegz	4842			59121	0	1.000	S-OPLS	54.414	TRUE	ligprep_drugbank.maegz:4745-1	A							0.574	0.269																						137.338
SIMOTINIB	3423	drugs.584	2023-06-28 13:08:56	2023-06-28 13:08:56	/home/zeyad/ligprep_drugs	ligprep_drugs-out.maegz	605			59121	0	1.000	S-OPLS	37.276	TRUE	SIMOTINIB-1	A							0.541	0.308																						876.997
ligprep_drugbank.maegz:10531	3424	open structures.10531	2023-06-28 13:08:56	2023-06-28 13:08:56	/home/zeyad/tonino/phase_screen_Drugbank	ligprep_drugbank-out.maegz	10777			59121	0	1.000	S-OPLS	95.819	TRUE	ligprep_drugbank.maegz:10531-1	A							0.301	0.259																						739.077
S-OCTYLGLUTATHIONE	3425	drugs.5301	2023-06-28 13:08:56	2023-06-28 13:08:56	/home/zeyad/ligprep_drugs	ligprep_drugs-out.maegz	5484			59121	0	1.000	S-OPLS	10.347	TRUE	S-OCTYLGLUTATHIONE-1	A							0.229	0.360																						168.581
ligprep_drugbank.maegz:4922	3426	open structures.4922	2023-06-28 13:08:56	2023-06-28 13:08:56	/home/zeyad/tonino/phase_screen_Drugbank	ligprep_drugbank-out.maegz	5032			59121	0	1.000	S-OPLS	37.103	TRUE	ligprep_drugbank.maegz:4922-1	A							0.415	0.442																						1001.306
ligprep_drugbank.maegz:7294	3427	open structures.7294	2023-06-28 13:08:56	2023-06-28 13:08:56	/home/zeyad/tonino/phase_screen_Drugbank	ligprep_drugbank-out.maegz	7527			59121	0	1.000	S-OPLS	37.357	TRUE	ligprep_drugbank.maegz:7294-1	A							0.541	0.235																						521.816
ligprep_drugbank.maegz:8609	3428	open structures.8609	2023-06-28 13:08:56	2023-06-28 13:08:56	/home/zeyad/tonino/phase_screen_Drugbank	ligprep_drugbank-out.maegz	8863			59121	0	1.000	S-OPLS	13.036	TRUE	ligprep_drugbank.maegz:8609-1	A							0.682	0.241																						304.684
ligprep_drugbank.maegz:10213	3429	open structures.10213	2023-06-28 13:08:56	2023-06-28 13:08:56	/home/zeyad/tonino/phase_screen_Drugbank	ligprep_drugbank-out.maegz	10452			59121	0	1.000	S-OPLS	49.937	TRUE	ligprep_drugbank.maegz:10213-1	A							0.525	0.307																						309.649
1,2-DIACYL-SN-GLYCERO-3-PHOSPHOINOSITOL	3430	drugs.5849	2023-06-28 13:08:56	2023-06-28 13:08:56	/home/zeyad/ligprep_drugs	ligprep_drugs-out.maegz	6051			59121	0	1.000	S-OPLS	8.872	TRUE	1,2-DIACYL-SN-GLYCERO-3-PHOSPHOINOSITOL-1	A							0.546	0.194																						938.711
N-[(5R,14R)-5-AMINO-5,14-DIMETHYL-4-OXO-3-OXA-18-AZATRICYCLO[15.3.1.1~7,11~]DOCOSA-1(21),7(22),8,10,17,19-HEXAEN-19-YL]-N-METHYLMETHANESULFONAMIDE	3431	drugs.6450	2023-06-28 13:08:56	2023-06-28 13:08:56	/home/zeyad/ligprep_drugs	ligprep_drugs-out.maegz	6673			59121	0	1.000	S-OPLS	32.987	TRUE	N-[(5R,14R)-5-AMINO-5,14-DIMETHYL-4-OXO-3-OXA-18-AZATRICYCLO[15.3.1.1~7,11~]DOCOSA-1(21),7(22),8,10,17,19-HEXAEN-19-YL]-N-METHYLMETHANESULFONAMIDE-1	A							0.569	0.260																						165.657
ligprep_drugbank.maegz:2866	3432	open structures.2866	2023-06-28 13:08:56	2023-06-28 13:08:56	/home/zeyad/tonino/phase_screen_Drugbank	ligprep_drugbank-out.maegz	2916			59121	0	1.000	S-OPLS	-11.937	TRUE	ligprep_drugbank.maegz:2866-1	A							0.641	0.303																						295.538
ligprep_drugbank.maegz:9692	3433	open structures.9692	2023-06-28 13:08:56	2023-06-28 13:08:56	/home/zeyad/tonino/phase_screen_Drugbank	ligprep_drugbank-out.maegz	9965			59121	0	1.000	S-OPLS	56.662	TRUE	ligprep_drugbank.maegz:9692-1	A							0.371	0.263																						1394.733
ligprep_drugbank.maegz:11174	3434	open structures.11174	2023-06-28 13:08:56	2023-06-28 13:08:56	/home/zeyad/tonino/phase_screen_Drugbank	ligprep_drugbank-out.maegz	11426			59121	0	1.000	S-OPLS	74.686	TRUE	ligprep_drugbank.maegz:11174-1	A							0.488	0.185																						527.603
ligprep_drugbank.maegz:9191	3435	open structures.9191	2023-06-28 13:08:56	2023-06-28 13:08:56	/home/zeyad/tonino/phase_screen_Drugbank	ligprep_drugbank-out.maegz	9465			59121	0	0.999	S-OPLS	50.523	TRUE	ligprep_drugbank.maegz:9191-1	A							0.666	0.226																						10947.402
N-[O-PHOSPHONO-PYRIDOXYL]-ISOLEUCINE	3436	drugs.1077	2023-06-28 13:08:56	2023-06-28 13:08:56	/home/zeyad/ligprep_drugs	ligprep_drugs-out.maegz	1113			59121	0	0.437	S-OPLS	23.404	TRUE	N-[O-PHOSPHONO-PYRIDOXYL]-ISOLEUCINE-2	A							0.576	0.275																						385.070
N-[O-PHOSPHONO-PYRIDOXYL]-ISOLEUCINE	3437	drugs.1078	2023-06-28 13:08:56	2023-06-28 13:08:56	/home/zeyad/ligprep_drugs	ligprep_drugs-out.maegz	1115			59121	0	0.437	S-OPLS	23.404	TRUE	N-[O-PHOSPHONO-PYRIDOXYL]-ISOLEUCINE-2	A							0.576	0.275																						385.070
TELAPREVIR	3438	drugs.2952	2023-06-28 13:08:56	2023-06-28 13:08:56	/home/zeyad/ligprep_drugs	ligprep_drugs-out.maegz	3054			59121	0	1.000	S-OPLS	56.847	TRUE	TELAPREVIR-1	A							0.618	0.333																						1027.292
ligprep_drugbank.maegz:11141	3439	open structures.11141	2023-06-28 13:08:56	2023-06-28 13:08:56	/home/zeyad/tonino/phase_screen_Drugbank	ligprep_drugbank-out.maegz	11391			59121	0	1.000	S-OPLS	63.585	TRUE	ligprep_drugbank.maegz:11141-1	A							0.562	0.200																						98.332
RELCOVAPTAN	3440	drugs.325	2023-06-28 13:08:56	2023-06-28 13:08:56	/home/zeyad/ligprep_drugs	ligprep_drugs-out.maegz	338			59121	0	1.000	S-OPLS	52.891	TRUE	RELCOVAPTAN-1	A							0.429	0.338																						548.333
2RD	3441	open structures.5335	2023-06-28 13:08:56	2023-06-28 13:08:56	/home/zeyad/tonino/phase_screen_Drugbank	ligprep_drugbank-out.maegz	5466			59121	0	0.500	S-OPLS	6.807	TRUE	2RD-1	A							0.125	0.372																						120.716
5-(DODECYLTHIO)-1H-1,2,3-TRIAZOLE-4-CARBOXYLIC ACID	3442	drugs.6409	2023-06-28 13:08:56	2023-06-28 13:08:56	/home/zeyad/ligprep_drugs	ligprep_drugs-out.maegz	6629			59121	0	0.500	S-OPLS	6.589	TRUE	5-(DODECYLTHIO)-1H-1,2,3-TRIAZOLE-4-CARBOXYLIC ACID-1	A							0.125	0.372																						120.716
N~4~-(3-METHYL-1H-INDAZOL-6-YL)-N~2~-(3,4,5-TRIMETHOXYPHENYL)PYRIMIDINE-2,4-DIAMINE	3443	drugs.6557	2023-06-28 13:08:56	2023-06-28 13:08:56	/home/zeyad/ligprep_drugs	ligprep_drugs-out.maegz	6782			59121	0	1.000	S-OPLS	35.142	TRUE	N~4~-(3-METHYL-1H-INDAZOL-6-YL)-N~2~-(3,4,5-TRIMETHOXYPHENYL)PYRIMIDINE-2,4-DIAMINE-1	A							0.499	0.331																						133.658
COA PERSULFIDE	3444	drugs.547	2023-06-28 13:08:56	2023-06-28 13:08:56	/home/zeyad/ligprep_drugs	ligprep_drugs-out.maegz	567			59121	0	1.000	S-OPLS	-2.612	TRUE	COA PERSULFIDE-1	A							0.507	0.218																						193.901
TANESPIMYCIN	3445	drugs.2762	2023-06-28 13:08:56	2023-06-28 13:08:56	/home/zeyad/ligprep_drugs	ligprep_drugs-out.maegz	2854			59121	0	1.000	S-OPLS	44.967	TRUE	TANESPIMYCIN-1	A							0.593	0.247																						151.051
ligprep_drugbank.maegz:214	3446	open structures.214	2023-06-28 13:08:56	2023-06-28 13:08:56	/home/zeyad/tonino/phase_screen_Drugbank	ligprep_drugbank-out.maegz	223			59121	0	1.000	S-OPLS	55.409	TRUE	ligprep_drugbank.maegz:214-1	A							0.482	0.336																						116.319
MEGESTROL ACETATE	3447	drugs.1274	2023-06-28 13:08:56	2023-06-28 13:08:56	/home/zeyad/ligprep_drugs	ligprep_drugs-out.maegz	1318			59121	0	1.000	S-OPLS	39.164	TRUE	MEGESTROL ACETATE-1	A							0.486	0.479																						872.869
CC-115	3448	drugs.2399	2023-06-28 13:08:56	2023-06-28 13:08:56	/home/zeyad/ligprep_drugs	ligprep_drugs-out.maegz	2469			59121	0	0.052	S-OPLS	52.663	TRUE	CC-115-2	A							0.366	0.318																						36.909
TICAGRELOR	3449	drugs.6720	2023-06-28 13:08:56	2023-06-28 13:08:56	/home/zeyad/ligprep_drugs	ligprep_drugs-out.maegz	6953			59121	0	1.000	S-OPLS	36.764	TRUE	TICAGRELOR-1	A							0.270	0.334																						99.762
ligprep_drugbank.maegz:809	3450	open structures.809	2023-06-28 13:08:56	2023-06-28 13:08:56	/home/zeyad/tonino/phase_screen_Drugbank	ligprep_drugbank-out.maegz	824			59121	0	1.000	S-OPLS	61.824	TRUE	ligprep_drugbank.maegz:809-1	A							0.714	0.256																						1587.672
ligprep_drugbank.maegz:4479	3451	open structures.4479	2023-06-28 13:08:56	2023-06-28 13:08:56	/home/zeyad/tonino/phase_screen_Drugbank	ligprep_drugbank-out.maegz	4573			59121	0	1.000	S-OPLS	14.086	TRUE	ligprep_drugbank.maegz:4479-1	A							0.699	0.214																						112.382
2RD	3452	open structures.5335	2023-06-28 13:08:56	2023-06-28 13:08:56	/home/zeyad/tonino/phase_screen_Drugbank	ligprep_drugbank-out.maegz	5467			59121	0	0.250	S-OPLS	4.920	TRUE	2RD-2	A							0.465	0.351																						161.456
5-(DODECYLTHIO)-1H-1,2,3-TRIAZOLE-4-CARBOXYLIC ACID	3453	drugs.6409	2023-06-28 13:08:56	2023-06-28 13:08:56	/home/zeyad/ligprep_drugs	ligprep_drugs-out.maegz	6630			59121	0	0.250	S-OPLS	4.920	TRUE	5-(DODECYLTHIO)-1H-1,2,3-TRIAZOLE-4-CARBOXYLIC ACID-2	A							0.465	0.351																						161.456
Quinupristin	3454	open structures.1193	2023-06-28 13:08:56	2023-06-28 13:08:56	/home/zeyad/tonino/phase_screen_Drugbank	ligprep_drugbank-out.maegz	1211			59121	0	0.563	S-OPLS	117.620	TRUE	ligprep_drugbank.maegz:1193-1	A							0.140	0.242																						439.155
PPI-1019	3455	open structures.4738	2023-06-28 13:08:56	2023-06-28 13:08:56	/home/zeyad/tonino/phase_screen_Drugbank	ligprep_drugbank-out.maegz	4834			59121	0	1.000	S-OPLS	28.133	TRUE	ligprep_drugbank.maegz:4738-1	A							0.602	0.258																						720.738
Moexipril	3456	open structures.576	2023-06-28 13:08:56	2023-06-28 13:08:56	/home/zeyad/tonino/phase_screen_Drugbank	ligprep_drugbank-out.maegz	588			59121	0	1.000	S-OPLS	60.948	TRUE	691-1	A							0.540	0.391																						2339.237
Pantoprazole	3457	open structures.108	2023-06-28 13:08:56	2023-06-28 13:08:56	/home/zeyad/tonino/phase_screen_Drugbank	ligprep_drugbank-out.maegz	113			59121	0	1.000	S-OPLS	31.992	TRUE	213-1	A							0.187	0.287																						133.456
Cypermethrin	3458	open structures.9708	2023-06-28 13:08:56	2023-06-28 13:08:56	/home/zeyad/tonino/phase_screen_Drugbank	ligprep_drugbank-out.maegz	9981			59121	0	1.000	S-OPLS	41.290	TRUE	ligprep_drugbank.maegz:9708-1	A							0.385	0.309																						133.757
2-[3-(5-MERCAPTO-[1,3,4]THIADIAZOL-2YL)-UREIDO]-N-METHYL-3-PENTAFLUOROPHENYL-PROPIONAMIDE	3459	drugs.3949	2023-06-28 13:08:56	2023-06-28 13:08:56	/home/zeyad/ligprep_drugs	ligprep_drugs-out.maegz	4077			59121	0	1.000	S-OPLS	16.841	TRUE	2-[3-(5-MERCAPTO-[1,3,4]THIADIAZOL-2YL)-UREIDO]-N-METHYL-3-PENTAFLUOROPHENYL-PROPIONAMIDE-1	A							0.695	0.297																						46.510
Protoporphyrin	3460	open structures.2028	2023-06-28 13:08:56	2023-06-28 13:08:56	/home/zeyad/tonino/phase_screen_Drugbank	ligprep_drugbank-out.maegz	2054			59121	0	1.000	S-OPLS	18.820	TRUE	-1	A							0.632	0.215																						144.149
AC1L9KBY	3461	drugs.2994	2023-06-28 13:08:56	2023-06-28 13:08:56	/home/zeyad/ligprep_drugs	ligprep_drugs-out.maegz	3098			59121	0	1.000	S-OPLS	2.598	TRUE	AC1L9KBY-1	A							0.557	0.256																						220.603
ligprep_drugbank.maegz:3755	3462	open structures.3755	2023-06-28 13:08:56	2023-06-28 13:08:56	/home/zeyad/tonino/phase_screen_Drugbank	ligprep_drugbank-out.maegz	3821			59121	0	1.000	S-OPLS	5.326	TRUE	ligprep_drugbank.maegz:3755-1	A							0.523	0.327																						229.368
AGN-PC-0N2WX7	3463	drugs.4074	2023-06-28 13:08:56	2023-06-28 13:08:56	/home/zeyad/ligprep_drugs	ligprep_drugs-out.maegz	4207			59121	0	1.000	S-OPLS	45.602	TRUE	AGN-PC-0N2WX7-1	A							0.408	0.270																						165.360
AC1L9G3A	3464	drugs.2869	2023-06-28 13:08:56	2023-06-28 13:08:56	/home/zeyad/ligprep_drugs	ligprep_drugs-out.maegz	2964			59121	0	0.250	S-OPLS	2.899	TRUE	AC1L9G3A-3	A							0.253	0.384																						96.730
ligprep_drugbank.maegz:9480	3465	open structures.9480	2023-06-28 13:08:56	2023-06-28 13:08:56	/home/zeyad/tonino/phase_screen_Drugbank	ligprep_drugbank-out.maegz	9753			59121	0	1.000	S-OPLS	79.050	TRUE	ligprep_drugbank.maegz:9480-1	A							0.410	0.403																						774.914
ligprep_drugbank.maegz:7521	3466	open structures.7521	2023-06-28 13:08:56	2023-06-28 13:08:56	/home/zeyad/tonino/phase_screen_Drugbank	ligprep_drugbank-out.maegz	7749			59121	0	1.000	S-OPLS	10.427	TRUE	ligprep_drugbank.maegz:7521-1	A							0.668	0.283																						1062.068
RELACATIB	3467	drugs.587	2023-06-28 13:08:56	2023-06-28 13:08:56	/home/zeyad/ligprep_drugs	ligprep_drugs-out.maegz	608			59121	0	1.000	S-OPLS	36.336	TRUE	RELACATIB-1	A							0.307	0.387																						423.471
METOCURINE IODIDE	3468	drugs.2657	2023-06-28 13:08:56	2023-06-28 13:08:56	/home/zeyad/ligprep_drugs	ligprep_drugs-out.maegz	2743			59121	0	1.000	S-OPLS	107.878	TRUE	METOCURINE IODIDE-1	A							0.458	0.288																						417.736
METOCURINE	3469	drugs.4380	2023-06-28 13:08:56	2023-06-28 13:08:56	/home/zeyad/ligprep_drugs	ligprep_drugs-out.maegz	4532			59121	0	1.000	S-OPLS	107.878	TRUE	METOCURINE-1	A							0.458	0.288																						417.736
Coenzyme A	3470	open structures.1756	2023-06-28 13:08:56	2023-06-28 13:08:56	/home/zeyad/tonino/phase_screen_Drugbank	ligprep_drugbank-out.maegz	1778			59121	0	1.000	S-OPLS	8.522	TRUE	-1	A							0.418	0.241																						185.713
ligprep_drugbank.maegz:3957	3471	open structures.3957	2023-06-28 13:08:56	2023-06-28 13:08:56	/home/zeyad/tonino/phase_screen_Drugbank	ligprep_drugbank-out.maegz	4033			59121	0	0.218	S-OPLS	50.214	TRUE	ligprep_drugbank.maegz:3957-1	A							0.497	0.344																						541.523
ligprep_drugbank.maegz:8206	3472	open structures.8206	2023-06-28 13:08:56	2023-06-28 13:08:56	/home/zeyad/tonino/phase_screen_Drugbank	ligprep_drugbank-out.maegz	8442			59121	0	1.000	S-OPLS	43.703	TRUE	ligprep_drugbank.maegz:8206-1	A							0.634	0.304																						736.067
ligprep_drugbank.maegz:10628	3473	open structures.10628	2023-06-28 13:08:56	2023-06-28 13:08:56	/home/zeyad/tonino/phase_screen_Drugbank	ligprep_drugbank-out.maegz	10879			59121	0	1.000	S-OPLS	24.958	TRUE	ligprep_drugbank.maegz:10628-1	A							0.412	0.272																						315.548
ligprep_drugbank.maegz:2005	3474	open structures.2005	2023-06-28 13:08:56	2023-06-28 13:08:56	/home/zeyad/tonino/phase_screen_Drugbank	ligprep_drugbank-out.maegz	2030			59121	0	1.000	S-OPLS	18.256	TRUE	ligprep_drugbank.maegz:2005-1	A							0.214	0.297																						351.724
1-O-ALKYL-2-ACETYL-SN-GLYCERO-3-PHOSPHOCHOLINE	3475	drugs.2919	2023-06-28 13:08:56	2023-06-28 13:08:56	/home/zeyad/ligprep_drugs	ligprep_drugs-out.maegz	3019			59121	0	1.000	S-OPLS	18.256	TRUE	1-O-ALKYL-2-ACETYL-SN-GLYCERO-3-PHOSPHOCHOLINE-1	A							0.214	0.297																						351.724
ligprep_drugbank.maegz:2489	3476	open structures.2489	2023-06-28 13:08:56	2023-06-28 13:08:56	/home/zeyad/tonino/phase_screen_Drugbank	ligprep_drugbank-out.maegz	2520			59121	0	1.000	S-OPLS	77.722	TRUE	ligprep_drugbank.maegz:2489-1	A							0.447	0.251																						1031.618
ligprep_drugbank.maegz:2512	3477	open structures.2512	2023-06-28 13:08:56	2023-06-28 13:08:56	/home/zeyad/tonino/phase_screen_Drugbank	ligprep_drugbank-out.maegz	2543			59121	0	1.000	S-OPLS	22.198	TRUE	ligprep_drugbank.maegz:2512-1	A							0.359	0.324																						570.960
NIPEROTIDINE	3478	drugs.659	2023-06-28 13:08:56	2023-06-28 13:08:56	/home/zeyad/ligprep_drugs	ligprep_drugs-out.maegz	684			59121	0	0.500	S-OPLS	31.675	TRUE	NIPEROTIDINE-1	A							0.475	0.232																						295.748
ligprep_drugbank.maegz:4796	3479	open structures.4796	2023-06-28 13:08:56	2023-06-28 13:08:56	/home/zeyad/tonino/phase_screen_Drugbank	ligprep_drugbank-out.maegz	4899			59121	0	1.000	S-OPLS	-3.884	TRUE	ligprep_drugbank.maegz:4796-1	A							0.423	0.334																						737.250
AC1L9LIK	3480	drugs.2578	2023-06-28 13:08:56	2023-06-28 13:08:56	/home/zeyad/ligprep_drugs	ligprep_drugs-out.maegz	2658			59121	0	1.000	S-OPLS	31.062	TRUE	AC1L9LIK-1	A							0.503	0.186																						373.581
ligprep_drugbank.maegz:9171	3481	open structures.9171	2023-06-28 13:08:56	2023-06-28 13:08:56	/home/zeyad/tonino/phase_screen_Drugbank	ligprep_drugbank-out.maegz	9446			59121	0	1.000	S-OPLS	75.774	TRUE	ligprep_drugbank.maegz:9171-1	A							0.598	0.318																						149.411
X-396	3482	drugs.5638	2023-06-28 13:08:56	2023-06-28 13:08:56	/home/zeyad/ligprep_drugs	ligprep_drugs-out.maegz	5834			59121	0	1.000	S-OPLS	75.674	TRUE	X-396-1	A							0.598	0.318																						145.481
ligprep_drugbank.maegz:7282	3483	open structures.7282	2023-06-28 13:08:56	2023-06-28 13:08:56	/home/zeyad/tonino/phase_screen_Drugbank	ligprep_drugbank-out.maegz	7514			59121	0	1.000	S-OPLS	81.934	TRUE	ligprep_drugbank.maegz:7282-1	A							0.498	0.328																						750.685
HCBE-11	3484	drugs.3201	2023-06-28 13:08:56	2023-06-28 13:08:56	/home/zeyad/ligprep_drugs	ligprep_drugs-out.maegz	3315			59121	0	1.000	S-OPLS	48.991	TRUE	HCBE-11-1	A							0.568	0.338																						214.512
ligprep_drugbank.maegz:10372	3485	open structures.10372	2023-06-28 13:08:56	2023-06-28 13:08:56	/home/zeyad/tonino/phase_screen_Drugbank	ligprep_drugbank-out.maegz	10618			59121	0	1.000	S-OPLS	36.589	TRUE	ligprep_drugbank.maegz:10372-1	A							0.572	0.221																						344.198
ligprep_drugbank.maegz:10346	3486	open structures.10346	2023-06-28 13:08:56	2023-06-28 13:08:56	/home/zeyad/tonino/phase_screen_Drugbank	ligprep_drugbank-out.maegz	10590			59121	0	1.000	S-OPLS	64.811	TRUE	ligprep_drugbank.maegz:10346-1	A							0.598	0.312																						182.013
DIHYDROERGOTOXINE	3487	drugs.2729	2023-06-28 13:08:56	2023-06-28 13:08:56	/home/zeyad/ligprep_drugs	ligprep_drugs-out.maegz	2820			59121	0	1.000	S-OPLS	61.466	TRUE	DIHYDROERGOTOXINE-1	A							0.454	0.318																						321.284
bromocriptine	3488	drugs.350	2023-06-28 13:08:56	2023-06-28 13:08:56	/home/zeyad/ligprep_drugs	ligprep_drugs-out.maegz	361			59121	0	1.000	S-OPLS	40.931	TRUE	bromocriptine-1	A							0.287	0.336																						169.057
BROMOCRIPTINE	3489	drugs.3476	2023-06-28 13:08:56	2023-06-28 13:08:56	/home/zeyad/ligprep_drugs	ligprep_drugs-out.maegz	3592			59121	0	1.000	S-OPLS	40.931	TRUE	BROMOCRIPTINE-1	A							0.287	0.336																						169.057
Ticagrelor	3490	open structures.7100	2023-06-28 13:08:56	2023-06-28 13:08:56	/home/zeyad/tonino/phase_screen_Drugbank	ligprep_drugbank-out.maegz	7330			59121	0	1.000	S-OPLS	32.428	TRUE	ligprep_drugbank.maegz:7100-1	A							0.482	0.310																						62.415
Cilomilast	3491	open structures.3481	2023-06-28 13:08:56	2023-06-28 13:08:56	/home/zeyad/tonino/phase_screen_Drugbank	ligprep_drugbank-out.maegz	3548			59121	0	1.000	S-OPLS	45.906	TRUE	ligprep_drugbank.maegz:3481-1	A							0.645	0.313																						501.109
Ombrabulin	3492	open structures.8978	2023-06-28 13:08:56	2023-06-28 13:08:56	/home/zeyad/tonino/phase_screen_Drugbank	ligprep_drugbank-out.maegz	9249			59121	0	1.000	S-OPLS	48.077	TRUE	ligprep_drugbank.maegz:8978-1	A							0.557	0.307																						295.497
Troglitazone	3493	open structures.92	2023-06-28 13:08:56	2023-06-28 13:08:56	/home/zeyad/tonino/phase_screen_Drugbank	ligprep_drugbank-out.maegz	97			59121	0	1.000	S-OPLS	24.659	TRUE	197-1	A							0.195	0.282																						684.582
SLV-334	3494	open structures.10653	2023-06-28 13:08:56	2023-06-28 13:08:56	/home/zeyad/tonino/phase_screen_Drugbank	ligprep_drugbank-out.maegz	10905			59121	0	1.000	S-OPLS	76.321	TRUE	ligprep_drugbank.maegz:10653-1	A							0.484	0.335																						3113.260
Telaprevir	3495	open structures.4660	2023-06-28 13:08:56	2023-06-28 13:08:56	/home/zeyad/tonino/phase_screen_Drugbank	ligprep_drugbank-out.maegz	4755			59121	0	1.000	S-OPLS	56.714	TRUE	ligprep_drugbank.maegz:4660-1	A							0.528	0.308																						699.901
{[2-(1h-1,2,3-Benzotriazol-1-Yl)-2-(3,4-Difluorophenyl)Propane-1,3-Diyl]Bis[4,1-Phenylene(Difluoromethylene)]}Bis(Phosphonic Acid)	3496	open structures.2370	2023-06-28 13:08:56	2023-06-28 13:08:56	/home/zeyad/tonino/phase_screen_Drugbank	ligprep_drugbank-out.maegz	2404			59121	0	1.000	S-OPLS	32.196	TRUE	ligprep_drugbank.maegz:2370-1	A							0.487	0.363																						743.950
Mycophenolate mofetil	3497	open structures.573	2023-06-28 13:08:56	2023-06-28 13:08:56	/home/zeyad/tonino/phase_screen_Drugbank	ligprep_drugbank-out.maegz	585			59121	0	1.000	S-OPLS	16.422	TRUE	688-1	A							0.591	0.236																						12279.841
Cilengitide	3498	open structures.8166	2023-06-28 13:08:56	2023-06-28 13:08:56	/home/zeyad/tonino/phase_screen_Drugbank	ligprep_drugbank-out.maegz	8403			59121	0	1.000	S-OPLS	21.048	TRUE	ligprep_drugbank.maegz:8166-1	A							0.484	0.267																						306.555
7-PYRIDIN-2-YL-N-(3,4,5-TRIMETHOXYPHENYL)-7H-PYRROLO[2,3-D]PYRIMIDIN-2-AMINE	3499	open structures.5601	2023-06-28 13:08:56	2023-06-28 13:08:56	/home/zeyad/tonino/phase_screen_Drugbank	ligprep_drugbank-out.maegz	5748			59121	0	1.000	S-OPLS	43.543	TRUE	7PY-1	A							0.433	0.332																						132.865
Ponesimod	3500	open structures.8273	2023-06-28 13:08:56	2023-06-28 13:08:56	/home/zeyad/tonino/phase_screen_Drugbank	ligprep_drugbank-out.maegz	8514			59121	0	1.000	S-OPLS	40.716	TRUE	ligprep_drugbank.maegz:8273-1	A							0.574	0.225																						213.638
S-octylglutathione	3501	open structures.2721	2023-06-28 13:08:56	2023-06-28 13:08:56	/home/zeyad/tonino/phase_screen_Drugbank	ligprep_drugbank-out.maegz	2760			59121	0	1.000	S-OPLS	8.322	TRUE	ligprep_drugbank.maegz:2721-1	A							0.199	0.295																						186.813
Selepressin	3502	open structures.8672	2023-06-28 13:08:56	2023-06-28 13:08:56	/home/zeyad/tonino/phase_screen_Drugbank	ligprep_drugbank-out.maegz	8928			59121	0	1.000	S-OPLS	23.975	TRUE	ligprep_drugbank.maegz:8672-1	A							0.611	0.168																						781.642
MRX-I	3503	open structures.8915	2023-06-28 13:08:56	2023-06-28 13:08:56	/home/zeyad/tonino/phase_screen_Drugbank	ligprep_drugbank-out.maegz	9189			59121	0	1.000	S-OPLS	20.895	TRUE	ligprep_drugbank.maegz:8915-1	A							0.479	0.310																						55.224
CC-115	3504	open structures.8869	2023-06-28 13:08:56	2023-06-28 13:08:56	/home/zeyad/tonino/phase_screen_Drugbank	ligprep_drugbank-out.maegz	9138			59121	0	0.948	S-OPLS	51.603	TRUE	ligprep_drugbank.maegz:8869-1	A							0.243	0.320																						115.395
Methyl [(1E,5R)-5-{3-[(2E,4E)-2,5-dimethyl-2,4-octadienoyl]-2,4-dioxo-3,4-dihydro-2H-pyran-6-yl}hexylidene]carbamate	3505	open structures.6582	2023-06-28 13:08:56	2023-06-28 13:08:56	/home/zeyad/tonino/phase_screen_Drugbank	ligprep_drugbank-out.maegz	6791			59121	0	1.000	S-OPLS	18.235	TRUE	ligprep_drugbank.maegz:6582-1	A							0.469	0.290																						104.852
CC-115	3506	drugs.2399	2023-06-28 13:08:56	2023-06-28 13:08:56	/home/zeyad/ligprep_drugs	ligprep_drugs-out.maegz	2468			59121	0	0.948	S-OPLS	51.598	TRUE	CC-115-1	A							0.243	0.319																						117.415
ligprep_drugbank.maegz:3605	3507	open structures.3605	2023-06-28 13:08:56	2023-06-28 13:08:56	/home/zeyad/tonino/phase_screen_Drugbank	ligprep_drugbank-out.maegz	3671			59121	0	1.000	S-OPLS	3.972	TRUE	ligprep_drugbank.maegz:3605-1	A							0.582	0.169																						372.833
ligprep_drugbank.maegz:8869	3508	open structures.8869	2023-06-28 13:08:56	2023-06-28 13:08:56	/home/zeyad/tonino/phase_screen_Drugbank	ligprep_drugbank-out.maegz	9139			59121	0	0.052	S-OPLS	51.853	TRUE	ligprep_drugbank.maegz:8869-2	A							0.234	0.320																						115.271
ligprep_drugbank.maegz:1193	3509	open structures.1193	2023-06-28 13:08:56	2023-06-28 13:08:56	/home/zeyad/tonino/phase_screen_Drugbank	ligprep_drugbank-out.maegz	1212			59121	0	0.437	S-OPLS	114.855	TRUE	ligprep_drugbank.maegz:1193-2	A							0.664	0.235																						202.529
ligprep_drugbank.maegz:7920	3510	open structures.7920	2023-06-28 13:08:56	2023-06-28 13:08:56	/home/zeyad/tonino/phase_screen_Drugbank	ligprep_drugbank-out.maegz	8143			59121	0	1.000	S-OPLS	67.675	TRUE	ligprep_drugbank.maegz:7920-1	A							0.223	0.348																						907.467
ligprep_drugbank.maegz:11513	3511	open structures.11513	2023-06-28 13:08:56	2023-06-28 13:08:56	/home/zeyad/tonino/phase_screen_Drugbank	ligprep_drugbank-out.maegz	11778			59121	0	1.000	S-OPLS	82.853	TRUE	ligprep_drugbank.maegz:11513-1	A							0.381	0.341																						526.189
NIZATIDINE	3512	drugs.5456	2023-06-28 13:08:56	2023-06-28 13:08:56	/home/zeyad/ligprep_drugs	ligprep_drugs-out.maegz	5643			59121	0	0.500	S-OPLS	19.960	TRUE	NIZATIDINE-1	A							0.477	0.225																						205.882
DIHYDROERGOCORNINE	3513	drugs.5754	2023-06-28 13:08:56	2023-06-28 13:08:56	/home/zeyad/ligprep_drugs	ligprep_drugs-out.maegz	5955			59121	0	1.000	S-OPLS	62.432	TRUE	DIHYDROERGOCORNINE-1	A							0.344	0.344																						372.971
ligprep_drugbank.maegz:7014	3514	open structures.7014	2023-06-28 13:08:56	2023-06-28 13:08:56	/home/zeyad/tonino/phase_screen_Drugbank	ligprep_drugbank-out.maegz	7236			59121	0	1.000	S-OPLS	7.825	TRUE	ligprep_drugbank.maegz:7014-1	A							0.319	0.389																						122.802
ligprep_drugbank.maegz:11140	3515	open structures.11140	2023-06-28 13:08:56	2023-06-28 13:08:56	/home/zeyad/tonino/phase_screen_Drugbank	ligprep_drugbank-out.maegz	11390			59121	0	1.000	S-OPLS	57.670	TRUE	ligprep_drugbank.maegz:11140-1	A							0.378	0.326																						170.834
MILCICLIB	3516	drugs.1596	2023-06-28 13:08:56	2023-06-28 13:08:56	/home/zeyad/ligprep_drugs	ligprep_drugs-out.maegz	1647			59121	0	1.000	S-OPLS	57.661	TRUE	MILCICLIB-1	A							0.378	0.324																						112.400
Gentamicin	3517	open structures.679	2023-06-28 13:08:56	2023-06-28 13:08:56	/home/zeyad/tonino/phase_screen_Drugbank	ligprep_drugbank-out.maegz	691			59121	0	1.000	S-OPLS	45.774	TRUE	ligprep_drugbank.maegz:679-1	A							0.224	0.365																						1669.986
ELEXACAFTOR	3518	drugs.6509	2023-06-28 13:08:56	2023-06-28 13:08:56	/home/zeyad/ligprep_drugs	ligprep_drugs-out.maegz	6731			59121	0	1.000	S-OPLS	21.400	TRUE	ELEXACAFTOR-1	A							0.289	0.294																						271.187
ligprep_drugbank.maegz:2954	3519	open structures.2954	2023-06-28 13:08:56	2023-06-28 13:08:56	/home/zeyad/tonino/phase_screen_Drugbank	ligprep_drugbank-out.maegz	3007			59121	0	1.000	S-OPLS	26.185	TRUE	ligprep_drugbank.maegz:2954-1	A							0.435	0.228																						768.880
IBRITUMOMAB TIUXETAN	3520	drugs.3627	2023-06-28 13:08:56	2023-06-28 13:08:56	/home/zeyad/ligprep_drugs	ligprep_drugs-out.maegz	3748			59121	0	1.000	S-OPLS	15.235	TRUE	IBRITUMOMAB TIUXETAN-1	A							0.568	0.272																						158.130
Remibrutinib	3521	open structures.11343	2023-06-28 13:08:56	2023-06-28 13:08:56	/home/zeyad/tonino/phase_screen_Drugbank	ligprep_drugbank-out.maegz	11600			59121	0	1.000	S-OPLS	68.601	TRUE	ligprep_drugbank.maegz:11343-1	A							0.331	0.296																						2010.148
4-Carboxy-5-(1-Pentyl)Hexylsulfanyl-1,2,3-Triazole	3522	open structures.3978	2023-06-28 13:08:56	2023-06-28 13:08:56	/home/zeyad/tonino/phase_screen_Drugbank	ligprep_drugbank-out.maegz	4058			59121	0	0.500	S-OPLS	6.114	TRUE	HST-1	A							0.301	0.428																						133.844
vinorelbine	3523	drugs.261	2023-06-28 13:08:56	2023-06-28 13:08:56	/home/zeyad/ligprep_drugs	ligprep_drugs-out.maegz	273			59121	0	1.000	S-OPLS	90.067	TRUE	vinorelbine-1	A							0.416	0.333																						345.131
VINORELBINE	3524	drugs.5938	2023-06-28 13:08:56	2023-06-28 13:08:56	/home/zeyad/ligprep_drugs	ligprep_drugs-out.maegz	6143			59121	0	1.000	S-OPLS	90.067	TRUE	VINORELBINE-1	A							0.416	0.333																						345.131
Budiodarone	3525	open structures.4658	2023-06-28 13:08:56	2023-06-28 13:08:56	/home/zeyad/tonino/phase_screen_Drugbank	ligprep_drugbank-out.maegz	4753			59121	0	1.000	S-OPLS	30.161	TRUE	ligprep_drugbank.maegz:4658-1	A							0.118	0.288																						535.957
6-ETHYL-5-[(2S)-1-(3-METHOXYPROPYL)-2-PHENYL-1,2,3,4-TETRAHYDROQUINOLIN-7-YL]PYRIMIDINE-2,4-DIAMINE	3526	drugs.250	2023-06-28 13:08:56	2023-06-28 13:08:56	/home/zeyad/ligprep_drugs	ligprep_drugs-out.maegz	262			59121	0	1.000	S-OPLS	46.052	TRUE	6-ETHYL-5-[(2S)-1-(3-METHOXYPROPYL)-2-PHENYL-1,2,3,4-TETRAHYDROQUINOLIN-7-YL]PYRIMIDINE-2,4-DIAMINE-1	A							0.262	0.360																						339.142
DEOXYCORTONE PIVALATE	3527	drugs.5278	2023-06-28 13:08:56	2023-06-28 13:08:56	/home/zeyad/ligprep_drugs	ligprep_drugs-out.maegz	5458			59121	0	1.000	S-OPLS	50.945	TRUE	DEOXYCORTONE PIVALATE-1	A							0.328	0.415																						2434.182
2-(1,3-BENZODIOXOL-5-YL)-5-[(3-FLUORO-4-METHOXYBENZYL)SULFANYL]-1,3,4-OXADIAZOLE	3528	drugs.1688	2023-06-28 13:08:56	2023-06-28 13:08:56	/home/zeyad/ligprep_drugs	ligprep_drugs-out.maegz	1738			59121	0	1.000	S-OPLS	37.996	TRUE	2-(1,3-BENZODIOXOL-5-YL)-5-[(3-FLUORO-4-METHOXYBENZYL)SULFANYL]-1,3,4-OXADIAZOLE-1	A							0.374	0.325																						42.900
SAPITINIB	3529	drugs.5330	2023-06-28 13:08:56	2023-06-28 13:08:56	/home/zeyad/ligprep_drugs	ligprep_drugs-out.maegz	5513			59121	0	1.000	S-OPLS	44.577	TRUE	SAPITINIB-1	A							0.092	0.450																						704.137
NSC 348103	3530	drugs.984	2023-06-28 13:08:56	2023-06-28 13:08:56	/home/zeyad/ligprep_drugs	ligprep_drugs-out.maegz	1016			59121	0	1.000	S-OPLS	34.559	TRUE	NSC 348103-1	A							0.572	0.184																						181.619
Combretastatin	3531	open structures.8754	2023-06-28 13:08:56	2023-06-28 13:08:56	/home/zeyad/tonino/phase_screen_Drugbank	ligprep_drugbank-out.maegz	9017			59121	0	1.000	S-OPLS	34.559	TRUE	ligprep_drugbank.maegz:8754-1	A							0.572	0.184																						170.953
Ceftaroline fosamil	3532	open structures.5018	2023-06-28 13:08:56	2023-06-28 13:08:56	/home/zeyad/tonino/phase_screen_Drugbank	ligprep_drugbank-out.maegz	5133			59121	0	1.000	S-OPLS	48.746	TRUE	ligprep_drugbank.maegz:5018-1	A							0.464	0.305																						63.154
Isavuconazonium	3533	open structures.5045	2023-06-28 13:08:56	2023-06-28 13:08:56	/home/zeyad/tonino/phase_screen_Drugbank	ligprep_drugbank-out.maegz	5160			59121	0	1.000	S-OPLS	60.972	TRUE	ligprep_drugbank.maegz:5045-1	A							0.342	0.222																						367.752
2-[METHYL-(5-GERANYL-4-METHYL-PENT-3-ENYL)-AMINO]-ETHYL-DIPHOSPHATE	3534	open structures.6500	2023-06-28 13:08:56	2023-06-28 13:08:56	/home/zeyad/tonino/phase_screen_Drugbank	ligprep_drugbank-out.maegz	6709			59121	0	1.000	S-OPLS	-15.959	TRUE	MGM-1	A							0.444	0.239																						248.851
CYMAL-5	3535	drugs.3139	2023-06-28 13:08:56	2023-06-28 13:08:56	/home/zeyad/ligprep_drugs	ligprep_drugs-out.maegz	3252			59121	0	1.000	S-OPLS	24.168	TRUE	CYMAL-5-1	A							0.241	0.433																						1152.980
DEXVERAPAMIL	3536	drugs.1807	2023-06-28 13:08:56	2023-06-28 13:08:56	/home/zeyad/ligprep_drugs	ligprep_drugs-out.maegz	1868			59121	0	1.000	S-OPLS	52.209	TRUE	DEXVERAPAMIL-1	A							0.408	0.188																						417.162
VERAPAMIL	3537	drugs.5259	2023-06-28 13:08:56	2023-06-28 13:08:56	/home/zeyad/ligprep_drugs	ligprep_drugs-out.maegz	5440			59121	0	1.000	S-OPLS	52.209	TRUE	VERAPAMIL-1	A							0.408	0.188																						417.162
ARGIFIN	3538	drugs.5192	2023-06-28 13:08:56	2023-06-28 13:08:56	/home/zeyad/ligprep_drugs	ligprep_drugs-out.maegz	5370			59121	0	1.000	S-OPLS	31.476	TRUE	ARGIFIN-1	A							0.525	0.262																						364.025
ERGOTAMINE	3539	drugs.1101	2023-06-28 13:08:56	2023-06-28 13:08:56	/home/zeyad/ligprep_drugs	ligprep_drugs-out.maegz	1142			59121	0	1.000	S-OPLS	50.130	TRUE	ERGOTAMINE-1	A							0.169	0.268																						83.990
Mobocertinib	3540	open structures.11221	2023-06-28 13:08:56	2023-06-28 13:08:56	/home/zeyad/tonino/phase_screen_Drugbank	ligprep_drugbank-out.maegz	11474			59121	0	1.000	S-OPLS	72.449	TRUE	ligprep_drugbank.maegz:11221-1	A							0.239	0.330																						327.510
TRO40303	3541	open structures.10993	2023-06-28 13:08:56	2023-06-28 13:08:56	/home/zeyad/tonino/phase_screen_Drugbank	ligprep_drugbank-out.maegz	11237			59121	0	1.000	S-OPLS	53.804	TRUE	ligprep_drugbank.maegz:10993-1	A							0.329	0.342																						337.758
2-Formyl-Protoporphryn Ix	3542	open structures.2902	2023-06-28 13:08:56	2023-06-28 13:08:56	/home/zeyad/tonino/phase_screen_Drugbank	ligprep_drugbank-out.maegz	2953			59121	0	1.000	S-OPLS	16.597	TRUE	ligprep_drugbank.maegz:2902-1	A							0.236	0.259																						115.961
EVODENOSON	3543	drugs.5300	2023-06-28 13:08:56	2023-06-28 13:08:56	/home/zeyad/ligprep_drugs	ligprep_drugs-out.maegz	5483			59121	0	1.000	S-OPLS	39.324	TRUE	EVODENOSON-1	A							0.261	0.313																						158.497
YTTRIUM Y 90 EPRATUZUMAB TETRAXETAN	3544	drugs.4279	2023-06-28 13:08:56	2023-06-28 13:08:56	/home/zeyad/ligprep_drugs	ligprep_drugs-out.maegz	4427			59121	0	1.000	S-OPLS	65.806	TRUE	YTTRIUM Y 90 EPRATUZUMAB TETRAXETAN-1	A							0.384	0.288																						819.009
AC1L9MKB	3545	drugs.6358	2023-06-28 13:08:56	2023-06-28 13:08:56	/home/zeyad/ligprep_drugs	ligprep_drugs-out.maegz	6578			59121	0	1.000	S-OPLS	40.877	TRUE	AC1L9MKB-1	A							0.155	0.368																						393.693
Filibuvir	3546	open structures.8156	2023-06-28 13:08:56	2023-06-28 13:08:56	/home/zeyad/tonino/phase_screen_Drugbank	ligprep_drugbank-out.maegz	8393			59121	0	1.000	S-OPLS	29.195	TRUE	ligprep_drugbank.maegz:8156-1	A							0.236	0.273																						530.193
VX-659	3547	open structures.10534	2023-06-28 13:08:56	2023-06-28 13:08:56	/home/zeyad/tonino/phase_screen_Drugbank	ligprep_drugbank-out.maegz	10780			59121	0	1.000	S-OPLS	22.593	TRUE	ligprep_drugbank.maegz:10534-1	A							0.180	0.226																						191.746
Eldecalcitol	3548	open structures.4591	2023-06-28 13:08:56	2023-06-28 13:08:56	/home/zeyad/tonino/phase_screen_Drugbank	ligprep_drugbank-out.maegz	4684			59121	0	1.000	S-OPLS	41.699	TRUE	ligprep_drugbank.maegz:4591-1	A							0.171	0.356																						683.722
Alvespimycin	3549	open structures.8625	2023-06-28 13:08:56	2023-06-28 13:08:56	/home/zeyad/tonino/phase_screen_Drugbank	ligprep_drugbank-out.maegz	8881			59121	0	1.000	S-OPLS	45.728	TRUE	ligprep_drugbank.maegz:8625-1	A							0.373	0.186																						567.505
Pibrentasvir	3550	open structures.9857	2023-06-28 13:08:56	2023-06-28 13:08:56	/home/zeyad/tonino/phase_screen_Drugbank	ligprep_drugbank-out.maegz	10131			59121	0	1.000	S-OPLS	78.438	TRUE	ligprep_drugbank.maegz:9857-1	A							0.260	0.191																						1339.670
VICRIVIROC	3551	drugs.3795	2023-06-28 13:08:56	2023-06-28 13:08:56	/home/zeyad/ligprep_drugs	ligprep_drugs-out.maegz	3923			59121	0	1.000	S-OPLS	70.471	TRUE	VICRIVIROC-1	A							0.344	0.268																						548.378
AVANAFIL	3552	drugs.3360	2023-06-28 13:08:56	2023-06-28 13:08:56	/home/zeyad/ligprep_drugs	ligprep_drugs-out.maegz	3474			59121	0	1.000	S-OPLS	36.777	TRUE	AVANAFIL-1	A							0.388	0.292																						84.524
EPICRIPTINE	3553	drugs.4285	2023-06-28 13:08:56	2023-06-28 13:08:56	/home/zeyad/ligprep_drugs	ligprep_drugs-out.maegz	4434			59121	0	1.000	S-OPLS	58.481	TRUE	EPICRIPTINE-1	A							0.177	0.366																						338.037
CEFAZOLIN	3554	drugs.2041	2023-06-28 13:08:56	2023-06-28 13:08:56	/home/zeyad/ligprep_drugs	ligprep_drugs-out.maegz	2101			59121	0	1.000	S-OPLS	28.260	TRUE	CEFAZOLIN-1	A							0.253	0.359																						111.136
Avanafil	3555	open structures.4863	2023-06-28 13:08:56	2023-06-28 13:08:56	/home/zeyad/tonino/phase_screen_Drugbank	ligprep_drugbank-out.maegz	4970			59121	0	1.000	S-OPLS	37.083	TRUE	-1	A							0.385	0.295																						110.663
Gallichrome	3556	open structures.3101	2023-06-28 13:08:56	2023-06-28 13:08:56	/home/zeyad/tonino/phase_screen_Drugbank	ligprep_drugbank-out.maegz	3159			59121	0	1.000	S-OPLS	43.978	TRUE	ligprep_drugbank.maegz:3101-1	A							0.295	0.229																						675.194
Fimasartan	3557	open structures.7474	2023-06-28 13:08:56	2023-06-28 13:08:56	/home/zeyad/tonino/phase_screen_Drugbank	ligprep_drugbank-out.maegz	7703			59121	0	0.300	S-OPLS	59.673	TRUE	ligprep_drugbank.maegz:7474-1	A							0.198	0.247																						526.767
Pirnabine	3558	open structures.8946	2023-06-28 13:08:56	2023-06-28 13:08:56	/home/zeyad/tonino/phase_screen_Drugbank	ligprep_drugbank-out.maegz	9219			59121	0	1.000	S-OPLS	43.490	TRUE	ligprep_drugbank.maegz:8946-1	A							0.221	0.396																						489.706
OBICETRAPIB	3559	drugs.2823	2023-06-28 13:08:56	2023-06-28 13:08:56	/home/zeyad/ligprep_drugs	ligprep_drugs-out.maegz	2915			59121	0	1.000	S-OPLS	83.913	TRUE	OBICETRAPIB-1	A							0.047	0.294																						586.375
4-(N,N-DIMETHYLAMINO)CINNAMOYL-COA	3560	drugs.2134	2023-06-28 13:08:56	2023-06-28 13:08:56	/home/zeyad/ligprep_drugs	ligprep_drugs-out.maegz	2196			59121	0	1.000	S-OPLS	22.525	TRUE	4-(N,N-DIMETHYLAMINO)CINNAMOYL-COA-1	A							0.169	0.157																						195.216
4-(N,N-DIMETHYLAMINO)CINNAMOYL-COA	3561	drugs.2135	2023-06-28 13:08:56	2023-06-28 13:08:56	/home/zeyad/ligprep_drugs	ligprep_drugs-out.maegz	2197			59121	0	1.000	S-OPLS	22.525	TRUE	4-(N,N-DIMETHYLAMINO)CINNAMOYL-COA-1	A							0.169	0.157																						195.216
BG-P400-TAT	3562	open structures.11497	2023-06-28 13:08:56	2023-06-28 13:08:56	/home/zeyad/tonino/phase_screen_Drugbank	ligprep_drugbank-out.maegz	11761			59121	0	1.000	S-OPLS	52.534	TRUE	ligprep_drugbank.maegz:11497-1	A							0.310	0.199																						763.163
Undecyl-Beta-D-Maltopyranoside	3563	open structures.2402	2023-06-28 13:08:56	2023-06-28 13:08:56	/home/zeyad/tonino/phase_screen_Drugbank	ligprep_drugbank-out.maegz	2433			59121	0	1.000	S-OPLS	17.404	TRUE	ligprep_drugbank.maegz:2402-1	A							0.192	0.300																						1069.343
JNJ-40346527	3564	open structures.8677	2023-06-28 13:08:56	2023-06-28 13:08:56	/home/zeyad/tonino/phase_screen_Drugbank	ligprep_drugbank-out.maegz	8933			59121	0	1.000	S-OPLS	53.968	TRUE	ligprep_drugbank.maegz:8677-1	A							-0.073	0.453																						186.508
Olumacostat glasaretil	3565	open structures.8789	2023-06-28 13:08:56	2023-06-28 13:08:56	/home/zeyad/tonino/phase_screen_Drugbank	ligprep_drugbank-out.maegz	9055			59121	0	1.000	S-OPLS	29.041	TRUE	ligprep_drugbank.maegz:8789-1	A							-0.004	0.278																						256.131
PF-03758309	3566	open structures.8069	2023-06-28 13:08:56	2023-06-28 13:08:56	/home/zeyad/tonino/phase_screen_Drugbank	ligprep_drugbank-out.maegz	8303			59121	0	0.843	S-OPLS	34.218	TRUE	ligprep_drugbank.maegz:8069-1	A							-0.157	0.245																						603.524
SB-559448	3567	drugs.3180	2023-06-28 13:08:56	2023-06-28 13:08:56	/home/zeyad/ligprep_drugs	ligprep_drugs-out.maegz	3293			59121	0	1.000	S-OPLS	46.112	TRUE	SB-559448-1	A							0.030	0.310																						108.408
[truncated: 82 more columns]

## Sheet: Sheet2
1. #stars: The number of aromatic rings in the molecule.
2. #amine: The number of amine functional groups in the molecule.
3. #amidine: The number of amidine functional groups in the molecule.
4. #acid: The number of acid functional groups in the molecule.
5. #amide: The number of amide functional groups in the molecule.
6. #rotor: The number of rotatable bonds in the molecule.
7. #rtvFG: The number of reactive functional groups in the molecule.
8. CNS: Central Nervous System activity.
9. mol MW: Molecular weight of the molecule.
10. dipole: The dipole moment of the molecule.
11. SASA: Solvent Accessible Surface Area.
12. FOSA: Fractional Occupancy of Solvent Accessible Surface Area.
13. FISA: Fractional Interfacial Surface Area.
14. PISA: Polar Interfacial Surface Area.
15. WPSA: Water-Partitioned Surface Area.
16. volume: Volume of the molecule.
17. donorHB: Number of hydrogen bond donor groups.
18. accptHB: Number of hydrogen bond acceptor groups.
19. dip^2/V: Squared dipole moment divided by volume.
20. ACxDN^.5/SA: Acceptor count times donor count divided by the square root of solvent-accessible surface area.
21. glob: Spherical polarizability.
22. QPpolrz: Partial positive charge on the polar atom.
23. QPlogPC16: Predicted octanol-water partition coefficient (logP) based on Crippen's fragment approach.
24. QPlogPoct: Predicted octanol-water partition coefficient (logP) based on the atom-based approach.
25. QPlogPw: Predicted water-octanol partition coefficient (logP) based on the atom-based approach.
26. QPlogPo/w: Predicted octanol-water partition coefficient (logP) based on the atom-based approach.
27. QPlogS: Predicted aqueous solubility (logS).
28. CIQPlogS: Cheminformatics-calculated predicted aqueous solubility (logS).
29. QPlogHERG: Predicted HERG channel inhibition (logIC50).
30. QPPCaco: Predicted Caco-2 permeability.
31. QPlogBB: Predicted blood-brain barrier penetration (logBB).
32. QPPMDCK: Predicted MDCK cell permeability.
33. QPlogKp: Predicted skin permeability (log Kp).
34. IP(eV): Ionization potential in electron volts.
35. EA(eV): Electron affinity in electron volts.
36. #metab: Number of potential metabolic sites.
37. QPlogKhsa: Predicted human serum albumin binding affinity (log Khsa).
38. HumanOralAbsorption: Predicted human oral absorption percentage.
39. PercentHumanOralAbsorption: Percentage of human oral absorption.
40. SAfluorine: Surface area contribution from fluorine atoms.
41. SAamideO: Surface area contribution from amide oxygen atoms.
42. PSA: Polar surface area.
[truncated: 9 more rows]
